# Supplementary material for: Emergence of the novel SARS-CoV-2 lineage VUI-NP13L and massive spread of P.2 in South Brazil
Source: Emerg Microbes Infect. 2021 Jul 15;10(1):1431–40. doi: 10.1080/22221751.2021.1949948 (PMC8284128; doi:10.1080/22221751.2021.1949948)
Supplement: supp_data_4_acknowlegments_21jun21.xlsx [file TEMI_A_1949948_SM7925.xlsx]

## Sheet: Sheet1
strain	gisaid_epi_isl	date	originating_lab	submitting_lab	authors
Afghanistan/IMB07956/2020	EPI_ISL_1034760	2020-06-06	Bundeswehr Institute of Microbiology	Bundeswehr Institute of Microbiology	Markus Antwerpen et al
Afghanistan/IMB07958/2020	EPI_ISL_1000998	2020-06-13	Bundeswehr Institute of Microbiology	Bundeswehr Institute of Microbiology	Markus Antwerpen et al
Afghanistan/IMB07962/2020	EPI_ISL_1001000	2020-06-02	Bundeswehr Institute of Microbiology	Bundeswehr Institute of Microbiology	Markus Antwerpen et al
Afghanistan/IMB15483/2021	EPI_ISL_1046791	2021-01-21	Bundeswehr Institute of Microbiology	Bundeswehr Institute of Microbiology	Markus Antwerpen et al
Afghanistan/IMB15486/2021	EPI_ISL_1046793	2021-01-21	Bundeswehr Institute of Microbiology	Bundeswehr Institute of Microbiology	Markus Antwerpen et al
Afghanistan/IMB15488/2021	EPI_ISL_1034757	2021-01-21	Bundeswehr Institute of Microbiology	Bundeswehr Institute of Microbiology	Markus Antwerpen et al
Afghanistan/IMB15490/2021	EPI_ISL_1034758	2021-01-21	Bundeswehr Institute of Microbiology	Bundeswehr Institute of Microbiology	Markus Antwerpen et al
Algeria/G0860_2262/2020	EPI_ISL_420037	2020-03-02	NIC Viral Respiratory Unit - Institut Pasteur of Algeria	National Reference Center for Viruses of Respiratory Infections, Institut Pasteur, Paris	Mélanie Albert et al
Algeria/G35081-8858/2020	EPI_ISL_766870	2020-06-15	NIC Viral Respiratory Unit - Institut Pasteur of Algeria	National Reference Center for Viruses of Respiratory Infections, Institut Pasteur, Paris	Mélanie Albert et al
Algeria/G35155-8850/2020	EPI_ISL_766864	2020-07-15	NIC Viral Respiratory Unit - Institut Pasteur of Algeria	National Reference Center for Viruses of Respiratory Infections, Institut Pasteur, Paris	Mélanie Albert et al
Andorra/202552/2020	EPI_ISL_539496	2020-03-13	Hospital Nostra Senyora de Meritxell	Instituto de Salud Carlos III	Iglesias-Caballero et al
Argentina/C3013/2020	EPI_ISL_420598	2020-03-22	Servicio Virosis Respiratorias-Departamento Virología-INEI	Instituto Nacional Enfermedades Infecciosas C.G.Malbran	Baumeister E. et al
Argentina/C97133/2020	EPI_ISL_778843	2020-11-20	Servicio Virosis Respiratorias-Departamento Virología-INEI	Instituto Nacional Enfermedades Infecciosas C.G.Malbran	Baumeister E. et al
Argentina/Heritas_HG001/2020	EPI_ISL_476496	2020-04-22	Hospital Garrahan	Héritas	Dalmacio Pereyra et al
Argentina/Heritas_HG019/2020	EPI_ISL_476573	2020-05-22	Hospital de Pediatría "Prof. Dr. Juan P Garrahan"	Héritas	Dalmacio Pereyra et al
Argentina/INEI019422/2020	EPI_ISL_849307	2020-06-17	Servicio Virosis Respiratorias-Departamento Virología-INEI	Instituto Nacional Enfermedades Infecciosas C.G.Malbran	Baumeister E. et al
Argentina/INEI022085/2020	EPI_ISL_849305	2020-06-18	Servicio Virosis Respiratorias-Departamento Virología-INEI	Instituto Nacional Enfermedades Infecciosas C.G.Malbran	Baumeister E. et al
Argentina/INEI025314/2020	EPI_ISL_849289	2020-07-10	Servicio Virosis Respiratorias-Departamento Virología-INEI	Instituto Nacional Enfermedades Infecciosas C.G.Malbran	Baumeister E. et al
Argentina/INEI031669/2020	EPI_ISL_849312	2020-07-04	Servicio Virosis Respiratorias-Departamento Virología-INEI	Instituto Nacional Enfermedades Infecciosas C.G.Malbran	Baumeister E. et al
Argentina/INEI095276/2020	EPI_ISL_849352	2020-10-19	Servicio Virosis Respiratorias-Departamento Virología-INEI	Instituto Nacional Enfermedades Infecciosas C.G.Malbran	Baumeister E. et al
Argentina/INEI095287/2020	EPI_ISL_849354	2020-10-15	Servicio Virosis Respiratorias-Departamento Virología-INEI	Instituto Nacional Enfermedades Infecciosas C.G.Malbran	Baumeister E. et al
Argentina/INEI095503/2020	EPI_ISL_849359	2020-10-20	Servicio Virosis Respiratorias-Departamento Virología-INEI	Instituto Nacional Enfermedades Infecciosas C.G.Malbran	Baumeister E. et al
Argentina/INEI096269/2020	EPI_ISL_856792	2020-10-28	Servicio Virosis Respiratorias-Departamento Virología-INEI	Instituto Nacional Enfermedades Infecciosas C.G.Malbran	Baumeister E. et al
Argentina/INEI096300/2020	EPI_ISL_856793	2020-10-28	Servicio Virosis Respiratorias-Departamento Virología-INEI	Instituto Nacional Enfermedades Infecciosas C.G.Malbran	Baumeister E. et al
Argentina/INEI096305/2020	EPI_ISL_856794	2020-10-31	Servicio Virosis Respiratorias-Departamento Virología-INEI	Instituto Nacional Enfermedades Infecciosas C.G.Malbran	Baumeister E. et al
Argentina/INEI096315/2020	EPI_ISL_856795	2020-10-31	Servicio Virosis Respiratorias-Departamento Virología-INEI	Instituto Nacional Enfermedades Infecciosas C.G.Malbran	Baumeister E. et al
Argentina/INEI096359/2020	EPI_ISL_856796	2020-10-30	Servicio Virosis Respiratorias-Departamento Virología-INEI	Instituto Nacional Enfermedades Infecciosas C.G.Malbran	Baumeister E. et al
Argentina/INEI096369/2020	EPI_ISL_856797	2020-11-02	Servicio Virosis Respiratorias-Departamento Virología-INEI	Instituto Nacional Enfermedades Infecciosas C.G.Malbran	Baumeister E. et al
Argentina/INEI096397/2020	EPI_ISL_856798	2020-11-02	Servicio Virosis Respiratorias-Departamento Virología-INEI	Instituto Nacional Enfermedades Infecciosas C.G.Malbran	Baumeister E. et al
Argentina/INEI096418/2020	EPI_ISL_856799	2020-11-03	Servicio Virosis Respiratorias-Departamento Virología-INEI	Instituto Nacional Enfermedades Infecciosas C.G.Malbran	Baumeister E. et al
Argentina/INEI096492/2020	EPI_ISL_856800	2020-11-04	Servicio Virosis Respiratorias-Departamento Virología-INEI	Instituto Nacional Enfermedades Infecciosas C.G.Malbran	Baumeister E. et al
Argentina/INEI096522/2020	EPI_ISL_856801	2020-11-06	Servicio Virosis Respiratorias-Departamento Virología-INEI	Instituto Nacional Enfermedades Infecciosas C.G.Malbran	Baumeister E. et al
Argentina/INEI097130/2020	EPI_ISL_856760	2020-11-18	Servicio Virosis Respiratorias-Departamento Virología-INEI	Instituto Nacional Enfermedades Infecciosas C.G.Malbran	Baumeister E. et al
Argentina/INEI097145/2020	EPI_ISL_856761	2020-11-20	Servicio Virosis Respiratorias-Departamento Virología-INEI	Instituto Nacional Enfermedades Infecciosas C.G.Malbran	Baumeister E. et al
Argentina/INEI097148/2020	EPI_ISL_856762	2020-11-20	Servicio Virosis Respiratorias-Departamento Virología-INEI	Instituto Nacional Enfermedades Infecciosas C.G.Malbran	Baumeister E. et al
Argentina/INEI097176/2020	EPI_ISL_856763	2020-11-20	Servicio Virosis Respiratorias-Departamento Virología-INEI	Instituto Nacional Enfermedades Infecciosas C.G.Malbran	Baumeister E. et al
Argentina/INEI097191/2020	EPI_ISL_856764	2020-11-25	Servicio Virosis Respiratorias-Departamento Virología-INEI	Instituto Nacional Enfermedades Infecciosas C.G.Malbran	Baumeister E. et al
Argentina/INEI097210/2020	EPI_ISL_856765	2020-11-24	Servicio Virosis Respiratorias-Departamento Virología-INEI	Instituto Nacional Enfermedades Infecciosas C.G.Malbran	Baumeister E. et al
Argentina/INEI097339/2020	EPI_ISL_856766	2020-11-26	Servicio Virosis Respiratorias-Departamento Virología-INEI	Instituto Nacional Enfermedades Infecciosas C.G.Malbran	Baumeister E. et al
Argentina/INEI097370/2020	EPI_ISL_856767	2020-11-25	Servicio Virosis Respiratorias-Departamento Virología-INEI	Instituto Nacional Enfermedades Infecciosas C.G.Malbran	Baumeister E. et al
Argentina/INEI097373/2020	EPI_ISL_856768	2020-11-25	Servicio Virosis Respiratorias-Departamento Virología-INEI	Instituto Nacional Enfermedades Infecciosas C.G.Malbran	Baumeister E. et al
Argentina/INEI097375/2020	EPI_ISL_856769	2020-11-25	Servicio Virosis Respiratorias-Departamento Virología-INEI	Instituto Nacional Enfermedades Infecciosas C.G.Malbran	Baumeister E. et al
Argentina/INEI097378/2020	EPI_ISL_856770	2020-11-25	Servicio Virosis Respiratorias-Departamento Virología-INEI	Instituto Nacional Enfermedades Infecciosas C.G.Malbran	Baumeister E. et al
Argentina/INEI097387/2020	EPI_ISL_856771	2020-11-28	Servicio Virosis Respiratorias-Departamento Virología-INEI	Instituto Nacional Enfermedades Infecciosas C.G.Malbran	Baumeister E. et al
Argentina/INEI097659/2020	EPI_ISL_856772	2020-12-01	Servicio Virosis Respiratorias-Departamento Virología-INEI	Instituto Nacional Enfermedades Infecciosas C.G.Malbran	Baumeister E. et al
Argentina/INEI097697/2020	EPI_ISL_856773	2020-12-02	Servicio Virosis Respiratorias-Departamento Virología-INEI	Instituto Nacional Enfermedades Infecciosas C.G.Malbran	Baumeister E. et al
Argentina/INEI097811/2020	EPI_ISL_856774	2020-12-03	Servicio Virosis Respiratorias-Departamento Virología-INEI	Instituto Nacional Enfermedades Infecciosas C.G.Malbran	Baumeister E. et al
Argentina/INEI097815/2020	EPI_ISL_856775	2020-12-03	Servicio Virosis Respiratorias-Departamento Virología-INEI	Instituto Nacional Enfermedades Infecciosas C.G.Malbran	Baumeister E. et al
Argentina/INEI098414/2020	EPI_ISL_856776	2020-12-09	Servicio Virosis Respiratorias-Departamento Virología-INEI	Instituto Nacional Enfermedades Infecciosas C.G.Malbran	Baumeister E. et al
Argentina/INEI098418/2020	EPI_ISL_856777	2020-12-04	Servicio Virosis Respiratorias-Departamento Virología-INEI	Instituto Nacional Enfermedades Infecciosas C.G.Malbran	Baumeister E. et al
Argentina/INEI098420/2020	EPI_ISL_856778	2020-12-04	Servicio Virosis Respiratorias-Departamento Virología-INEI	Instituto Nacional Enfermedades Infecciosas C.G.Malbran	Baumeister E. et al
Argentina/INEI098437/2020	EPI_ISL_856779	2020-12-06	Servicio Virosis Respiratorias-Departamento Virología-INEI	Instituto Nacional Enfermedades Infecciosas C.G.Malbran	Baumeister E. et al
Argentina/INEI098447/2020	EPI_ISL_856780	2020-12-09	Servicio Virosis Respiratorias-Departamento Virología-INEI	Instituto Nacional Enfermedades Infecciosas C.G.Malbran	Baumeister E. et al
Argentina/INEI098448/2020	EPI_ISL_856781	2020-12-09	Servicio Virosis Respiratorias-Departamento Virología-INEI	Instituto Nacional Enfermedades Infecciosas C.G.Malbran	Baumeister E. et al
Argentina/INEI098454/2020	EPI_ISL_856782	2020-12-09	Servicio Virosis Respiratorias-Departamento Virología-INEI	Instituto Nacional Enfermedades Infecciosas C.G.Malbran	Baumeister E. et al
Argentina/INEI098490/2020	EPI_ISL_856783	2020-12-10	Servicio Virosis Respiratorias-Departamento Virología-INEI	Instituto Nacional Enfermedades Infecciosas C.G.Malbran	Baumeister E. et al
Argentina/INEI098521/2020	EPI_ISL_856784	2020-12-11	Servicio Virosis Respiratorias-Departamento Virología-INEI	Instituto Nacional Enfermedades Infecciosas C.G.Malbran	Baumeister E. et al
Argentina/INEI098536/2020	EPI_ISL_856785	2020-12-15	Servicio Virosis Respiratorias-Departamento Virología-INEI	Instituto Nacional Enfermedades Infecciosas C.G.Malbran	Baumeister E. et al
Argentina/INEI098554/2020	EPI_ISL_856786	2020-12-13	Servicio Virosis Respiratorias-Departamento Virología-INEI	Instituto Nacional Enfermedades Infecciosas C.G.Malbran	Baumeister E. et al
Argentina/INEI098558/2020	EPI_ISL_856787	2020-12-14	Servicio Virosis Respiratorias-Departamento Virología-INEI	Instituto Nacional Enfermedades Infecciosas C.G.Malbran	Baumeister E. et al
Argentina/INEI098603/2020	EPI_ISL_856788	2020-12-16	Servicio Virosis Respiratorias-Departamento Virología-INEI	Instituto Nacional Enfermedades Infecciosas C.G.Malbran	Baumeister E. et al
Argentina/INEI098730/2020	EPI_ISL_856789	2020-12-21	Servicio Virosis Respiratorias-Departamento Virología-INEI	Instituto Nacional Enfermedades Infecciosas C.G.Malbran	Baumeister E. et al
Argentina/INEI098807/2020	EPI_ISL_856756	2020-12-21	Servicio Virosis Respiratorias-Departamento Virología-INEI	Instituto Nacional Enfermedades Infecciosas C.G.Malbran	Baumeister E. et al
Argentina/INEI099212/2020	EPI_ISL_856757	2020-12-24	Servicio Virosis Respiratorias-Departamento Virología-INEI	Instituto Nacional Enfermedades Infecciosas C.G.Malbran	Baumeister E. et al
Argentina/INEI099213/2020	EPI_ISL_856758	2020-12-24	Servicio Virosis Respiratorias-Departamento Virología-INEI	Instituto Nacional Enfermedades Infecciosas C.G.Malbran	Baumeister E. et al
Argentina/INEI099214/2020	EPI_ISL_856759	2020-12-24	Servicio Virosis Respiratorias-Departamento Virología-INEI	Instituto Nacional Enfermedades Infecciosas C.G.Malbran	Baumeister E. et al
Argentina/INEI100410/2021	EPI_ISL_2105570	2021-01-21	Servicio Virosis Respiratorias-Departamento Virología-INEI	Instituto Nacional Enfermedades Infecciosas C.G.Malbran	Baumeister E., Avaro M., Benedetti E., Russo M., Dattero ME, Pontoriero A., Cisterna D., Molina V., Perandones C., Tuduri E., Lorenzo F., Poklepovich T., Campos J.
Argentina/INEI102883/2021	EPI_ISL_2135292	2021-03-19	Servicio Virosis Respiratorias-Departamento Virología-INEI	Instituto Nacional Enfermedades Infecciosas C.G.Malbran	Baumeister E., Avaro M., Benedetti E., Russo M., Dattero ME, Pontoriero A., Cisterna D., Molina V., Perandones C., Tuduri E., Lorenzo F., Poklepovich T., Campos J.
Argentina/INEI102888/2021	EPI_ISL_2135296	2021-03-12	Servicio Virosis Respiratorias-Departamento Virología-INEI	Instituto Nacional Enfermedades Infecciosas C.G.Malbran	Baumeister E., Avaro M., Benedetti E., Russo M., Dattero ME, Pontoriero A., Cisterna D., Molina V., Perandones C., Tuduri E., Lorenzo F., Poklepovich T., Campos J.
Argentina/INEI102889/2021	EPI_ISL_2135297	2021-03-12	Servicio Virosis Respiratorias-Departamento Virología-INEI	Instituto Nacional Enfermedades Infecciosas C.G.Malbran	Baumeister E., Avaro M., Benedetti E., Russo M., Dattero ME, Pontoriero A., Cisterna D., Molina V., Perandones C., Tuduri E., Lorenzo F., Poklepovich T., Campos J.
Argentina/INEI102890/2021	EPI_ISL_2135298	2021-03-14	Servicio Virosis Respiratorias-Departamento Virología-INEI	Instituto Nacional Enfermedades Infecciosas C.G.Malbran	Baumeister E., Avaro M., Benedetti E., Russo M., Dattero ME, Pontoriero A., Cisterna D., Molina V., Perandones C., Tuduri E., Lorenzo F., Poklepovich T., Campos J.
Argentina/INEI102895/2021	EPI_ISL_2135301	2021-03-14	Servicio Virosis Respiratorias-Departamento Virología-INEI	Instituto Nacional Enfermedades Infecciosas C.G.Malbran	Baumeister E., Avaro M., Benedetti E., Russo M., Dattero ME, Pontoriero A., Cisterna D., Molina V., Perandones C., Tuduri E., Lorenzo F., Poklepovich T., Campos J.
Argentina/INEI102897/2021	EPI_ISL_2135303	2021-03-15	Servicio Virosis Respiratorias-Departamento Virología-INEI	Instituto Nacional Enfermedades Infecciosas C.G.Malbran	Baumeister E., Avaro M., Benedetti E., Russo M., Dattero ME, Pontoriero A., Cisterna D., Molina V., Perandones C., Tuduri E., Lorenzo F., Poklepovich T., Campos J.
Argentina/INEI104359/2021	EPI_ISL_2140081	2021-04-09	Servicio Virosis Respiratorias-Departamento Virología-INEI	Instituto Nacional Enfermedades Infecciosas C.G.Malbran	Baumeister E., Avaro M., Benedetti E., Russo M., Dattero ME, Pontoriero A., Cisterna D., Molina V., Perandones C., Tuduri E., Lorenzo F., Poklepovich T., Campos J.
Argentina/PAIS-A0007/2020	EPI_ISL_430799	2020-03-30	Laboratorio de Virología del Hospital de Niños Dr. Ricardo Gutierrez	Área de Secuenciación del Laboratorio de Virología del Hospital de Niños Dr. Ricardo Gutierrez on behalf of 'Proyecto Argentino Interinstitucional de genomica de SARS-CoV-2' (PAIS Consortium)	Nabaes Jodar et al
Argentina/PAIS-A0008/2020	EPI_ISL_430800	2020-03-30	Laboratorio de Virología del Hospital de Niños Dr. Ricardo Gutierrez	Área de Secuenciación del Laboratorio de Virología del Hospital de Niños Dr. Ricardo Gutierrez on behalf of 'Proyecto Argentino Interinstitucional de genomica de SARS-CoV-2' (PAIS Consortium)	Nabaes Jodar et al
Argentina/PAIS-A0030/2020	EPI_ISL_792119	2020-04-24	Laboratorio de Virología del Hospital de Niños Dr. Ricardo Gutierrez	Área de Secuenciación del Laboratorio de Virología del Hospital de Niños Dr. Ricardo Gutierrez on behalf of 'Proyecto Argentino Interinstitucional de genomica de SARS-CoV-2' (PAIS Consortium)	Nabaes Jodar et al
Argentina/PAIS-A0098/2020	EPI_ISL_792187	2020-05-09	Laboratorio de Virología del Hospital de Niños Dr. Ricardo Gutierrez	Área de Secuenciación del Laboratorio de Virología del Hospital de Niños Dr. Ricardo Gutierrez on behalf of 'Proyecto Argentino Interinstitucional de genomica de SARS-CoV-2' (PAIS Consortium)	Nabaes Jodar et al
Argentina/PAIS-A0207/2020	EPI_ISL_792292	2020-04-28	Laboratorio de genética y biología molecular del Hospital de trauma y emergencia Dr Federico Abete	Área de Secuenciación del Laboratorio de Virología del Hospital de Niños Dr. Ricardo Gutierrez on behalf of 'Proyecto Argentino Interinstitucional de genomica de SARS-CoV-2' (PAIS Consortium)	Nabaes Jodar et al
Argentina/PAIS-A0222/2020	EPI_ISL_792303	2020-03-28	Unidad de Virología, Centro de Educación Médica en Investigaciones Clínicas CEMIC	Área de Secuenciación del Laboratorio de Virología del Hospital de Niños Dr. Ricardo Gutierrez on behalf of 'Proyecto Argentino Interinstitucional de genomica de SARS-CoV-2' (PAIS Consortium)	Nabaes Jodar et al
Argentina/PAIS-A0283/2020	EPI_ISL_792358	2020-03-28	Laboratorio de Virologia - HIEAyC San Juan de Dios	Área de Secuenciación del Laboratorio de Virología del Hospital de Niños Dr. Ricardo Gutierrez on behalf of 'Proyecto Argentino Interinstitucional de genomica de SARS-CoV-2' (PAIS Consortium)	Nabaes Jodar et al
Argentina/PAIS-A0290/2020	EPI_ISL_792364	2020-03-31	Laboratorio de Virologia - HIEAyC San Juan de Dios	Área de Secuenciación del Laboratorio de Virología del Hospital de Niños Dr. Ricardo Gutierrez on behalf of 'Proyecto Argentino Interinstitucional de genomica de SARS-CoV-2' (PAIS Consortium)	Nabaes Jodar et al
Argentina/PAIS-A0297/2020	EPI_ISL_792371	2020-05-29	Laboratorio del Hospital Interzonal General de Agudos Eva Perón	Área de Secuenciación del Laboratorio de Virología del Hospital de Niños Dr. Ricardo Gutierrez on behalf of 'Proyecto Argentino Interinstitucional de genomica de SARS-CoV-2' (PAIS Consortium)	Nabaes Jodar et al
Argentina/PAIS-C0019/2020	EPI_ISL_792420	2020-06-01	LABORATORIO DE CAMPAÑA COVID 19 INTA	Instituto de Biotecnología, IABIMO (CONICET), Instituto de Virología, IVIT(CONICET), Instituto de Patobiología, IPVET(CONICET), CICVyA, INTA on behalf of 'Proyecto Argentino Interinstitucional de genomica de SARS-CoV-2' (PAIS Consortium)	König et al
Argentina/PAIS-C0029/2020	EPI_ISL_792430	2020-05-16	Laboratorio de Inmunología del Hospital Perrando e Instituto de Medicina Regional de la UNNE	Instituto de Biotecnología, IABIMO (CONICET), Instituto de Virología, IVIT(CONICET), Instituto de Patobiología, IPVET(CONICET), CICVyA, INTA on behalf of 'Proyecto Argentino Interinstitucional de genomica de SARS-CoV-2' (PAIS Consortium)	König et al
Argentina/PAIS-C0031/2020	EPI_ISL_792432	2020-05-18	Laboratorio de Inmunología del Hospital Perrando e Instituto de Medicina Regional de la UNNE	Instituto de Biotecnología, IABIMO (CONICET), Instituto de Virología, IVIT(CONICET), Instituto de Patobiología, IPVET(CONICET), CICVyA, INTA on behalf of 'Proyecto Argentino Interinstitucional de genomica de SARS-CoV-2' (PAIS Consortium)	König et al
Argentina/PAIS-C0033/2020	EPI_ISL_792434	2020-05-20	Laboratorio de Inmunología del Hospital Perrando e Instituto de Medicina Regional de la UNNE	Instituto de Biotecnología, IABIMO (CONICET), Instituto de Virología, IVIT(CONICET), Instituto de Patobiología, IPVET(CONICET), CICVyA, INTA on behalf of 'Proyecto Argentino Interinstitucional de genomica de SARS-CoV-2' (PAIS Consortium)	König et al
Argentina/PAIS-C0038/2020	EPI_ISL_792439	2020-05-25	Laboratorio de Inmunología del Hospital Perrando e Instituto de Medicina Regional de la UNNE	Instituto de Biotecnología, IABIMO (CONICET), Instituto de Virología, IVIT(CONICET), Instituto de Patobiología, IPVET(CONICET), CICVyA, INTA on behalf of 'Proyecto Argentino Interinstitucional de genomica de SARS-CoV-2' (PAIS Consortium)	König et al
Argentina/PAIS-C0040/2020	EPI_ISL_792441	2020-06-13	Laboratorio de Inmunología del Hospital Perrando e Instituto de Medicina Regional de la UNNE	Instituto de Biotecnología, IABIMO (CONICET), Instituto de Virología, IVIT(CONICET), Instituto de Patobiología, IPVET(CONICET), CICVyA, INTA on behalf of 'Proyecto Argentino Interinstitucional de genomica de SARS-CoV-2' (PAIS Consortium)	König et al
Argentina/PAIS-C0041/2020	EPI_ISL_792442	2020-06-22	Laboratorio de Inmunología del Hospital Perrando e Instituto de Medicina Regional de la UNNE	Instituto de Biotecnología, IABIMO (CONICET), Instituto de Virología, IVIT(CONICET), Instituto de Patobiología, IPVET(CONICET), CICVyA, INTA on behalf of 'Proyecto Argentino Interinstitucional de genomica de SARS-CoV-2' (PAIS Consortium)	König et al
Argentina/PAIS-D0005/2020	EPI_ISL_792447	2020-03-24	Laboratorio del Hospital Regional Ushuaia Gdor. Ernesto Campos	Hospital Regional Ushuaia - Centro Austral De Investigaciones Científicas - Universidad Nacional De Tierra Del Fuego on behalf of 'Proyecto Argentino Interinstitucional de genomica de SARS-CoV-2' (PAIS Consortium)	Ceballos et al
Argentina/PAIS-D0008/2020	EPI_ISL_792450	2020-05-02	Laboratorio del Hospital Regional Ushuaia Gdor. Ernesto Campos	Hospital Regional Ushuaia - Centro Austral De Investigaciones Científicas - Universidad Nacional De Tierra Del Fuego on behalf of 'Proyecto Argentino Interinstitucional de genomica de SARS-CoV-2' (PAIS Consortium)	Ceballos et al
Argentina/PAIS-D0012/2020	EPI_ISL_792454	2020-03-29	Laboratorio del Hospital Regional Ushuaia Gdor. Ernesto Campos	Hospital Regional Ushuaia - Centro Austral De Investigaciones Científicas - Universidad Nacional De Tierra Del Fuego on behalf of 'Proyecto Argentino Interinstitucional de genomica de SARS-CoV-2' (PAIS Consortium)	Ceballos et al
Argentina/PAIS-D0013/2020	EPI_ISL_792455	2020-04-01	Laboratorio del Hospital Regional Ushuaia Gdor. Ernesto Campos	Hospital Regional Ushuaia - Centro Austral De Investigaciones Científicas - Universidad Nacional De Tierra Del Fuego on behalf of 'Proyecto Argentino Interinstitucional de genomica de SARS-CoV-2' (PAIS Consortium)	Ceballos et al
Argentina/PAIS-D0019/2020	EPI_ISL_792461	2020-04-15	Laboratorio del Hospital Regional Ushuaia Gdor. Ernesto Campos	Hospital Regional Ushuaia - Centro Austral De Investigaciones Científicas - Universidad Nacional De Tierra Del Fuego on behalf of 'Proyecto Argentino Interinstitucional de genomica de SARS-CoV-2' (PAIS Consortium)	Ceballos et al
Argentina/PAIS-D0028/2020	EPI_ISL_792470	2020-05-26	Laboratorio del Hospital Regional Ushuaia Gdor. Ernesto Campos	Hospital Regional Ushuaia - Centro Austral De Investigaciones Científicas - Universidad Nacional De Tierra Del Fuego on behalf of 'Proyecto Argentino Interinstitucional de genomica de SARS-CoV-2' (PAIS Consortium)	Ceballos et al
Argentina/PAIS-D0036/2020	EPI_ISL_792478	2020-03-23	Laboratorio Central Mg. Luis Alfredo Pianciola	Hospital Regional Ushuaia - Centro Austral De Investigaciones Científicas - Universidad Nacional De Tierra Del Fuego on behalf of 'Proyecto Argentino Interinstitucional de genomica de SARS-CoV-2' (PAIS Consortium)	Ceballos et al
Argentina/PAIS-D0044/2020	EPI_ISL_792486	2020-04-01	Laboratorio Central Mg. Luis Alfredo Pianciola	Hospital Regional Ushuaia - Centro Austral De Investigaciones Científicas - Universidad Nacional De Tierra Del Fuego on behalf of 'Proyecto Argentino Interinstitucional de genomica de SARS-CoV-2' (PAIS Consortium)	Ceballos et al
Argentina/PAIS-D0047/2020	EPI_ISL_792489	2020-04-05	Laboratorio Central Mg. Luis Alfredo Pianciola	Hospital Regional Ushuaia - Centro Austral De Investigaciones Científicas - Universidad Nacional De Tierra Del Fuego on behalf of 'Proyecto Argentino Interinstitucional de genomica de SARS-CoV-2' (PAIS Consortium)	Ceballos et al
Argentina/PAIS-D0049/2020	EPI_ISL_792491	2020-04-07	Laboratorio Central Mg. Luis Alfredo Pianciola	Hospital Regional Ushuaia - Centro Austral De Investigaciones Científicas - Universidad Nacional De Tierra Del Fuego on behalf of 'Proyecto Argentino Interinstitucional de genomica de SARS-CoV-2' (PAIS Consortium)	Ceballos et al
Argentina/PAIS-D0052/2020	EPI_ISL_792494	2020-04-10	Laboratorio Central Mg. Luis Alfredo Pianciola	Hospital Regional Ushuaia - Centro Austral De Investigaciones Científicas - Universidad Nacional De Tierra Del Fuego on behalf of 'Proyecto Argentino Interinstitucional de genomica de SARS-CoV-2' (PAIS Consortium)	Ceballos et al
Argentina/PAIS-D0054/2020	EPI_ISL_792496	2020-04-20	Laboratorio Central Mg. Luis Alfredo Pianciola	Hospital Regional Ushuaia - Centro Austral De Investigaciones Científicas - Universidad Nacional De Tierra Del Fuego on behalf of 'Proyecto Argentino Interinstitucional de genomica de SARS-CoV-2' (PAIS Consortium)	Ceballos et al
Argentina/PAIS-E0002/2020	EPI_ISL_792501	2020-04-10	Laboratorio de Inmunología del Hospital Perrando e Instituto de Medicina Regional de la UNNE	Grupo de Genómica y Bioinformática del Instituto de Investigación de la Cadena Láctea CONICET-INTA on behalf of 'Proyecto Argentino Interinstitucional de genomica de SARS-CoV-2' (PAIS Consortium)	Eberhardt et al
Argentina/PAIS-E0004/2020	EPI_ISL_792503	2020-04-11	Laboratorio de Inmunología del Hospital Perrando e Instituto de Medicina Regional de la UNNE	Grupo de Genómica y Bioinformática del Instituto de Investigación de la Cadena Láctea CONICET-INTA on behalf of 'Proyecto Argentino Interinstitucional de genomica de SARS-CoV-2' (PAIS Consortium)	Eberhardt et al
Argentina/PAIS-E0005/2020	EPI_ISL_792504	2020-04-16	Laboratorio de Inmunología del Hospital Perrando e Instituto de Medicina Regional de la UNNE	Grupo de Genómica y Bioinformática del Instituto de Investigación de la Cadena Láctea CONICET-INTA on behalf of 'Proyecto Argentino Interinstitucional de genomica de SARS-CoV-2' (PAIS Consortium)	Eberhardt et al
Argentina/PAIS-E0008/2020	EPI_ISL_792506	2020-04-18	Laboratorio de Inmunología del Hospital Perrando e Instituto de Medicina Regional de la UNNE	Grupo de Genómica y Bioinformática del Instituto de Investigación de la Cadena Láctea CONICET-INTA on behalf of 'Proyecto Argentino Interinstitucional de genomica de SARS-CoV-2' (PAIS Consortium)	Eberhardt et al
Argentina/PAIS-E0015/2020	EPI_ISL_792512	2020-03-23	Laboratorio Central de la Ciudad de Santa Fe	Grupo de Genómica y Bioinformática del Instituto de Investigación de la Cadena Láctea CONICET-INTA on behalf of 'Proyecto Argentino Interinstitucional de genomica de SARS-CoV-2' (PAIS Consortium)	Eberhardt et al
Argentina/PAIS-E0019/2020	EPI_ISL_792513	2020-06-23	Laboratorio Central de la Ciudad de Santa Fe	Grupo de Genómica y Bioinformática del Instituto de Investigación de la Cadena Láctea CONICET-INTA on behalf of 'Proyecto Argentino Interinstitucional de genomica de SARS-CoV-2' (PAIS Consortium)	Eberhardt et al
Argentina/PAIS-E0022/2020	EPI_ISL_792514	2020-05-29	Laboratorio Central de la Ciudad de Santa Fe	Grupo de Genómica y Bioinformática del Instituto de Investigación de la Cadena Láctea CONICET-INTA on behalf of 'Proyecto Argentino Interinstitucional de genomica de SARS-CoV-2' (PAIS Consortium)	Eberhardt et al
Argentina/PAIS-E0026/2020	EPI_ISL_792517	2020-06-26	Laboratorio Central de la Ciudad de Santa Fe	Grupo de Genómica y Bioinformática del Instituto de Investigación de la Cadena Láctea CONICET-INTA on behalf of 'Proyecto Argentino Interinstitucional de genomica de SARS-CoV-2' (PAIS Consortium)	Eberhardt et al
Argentina/PAIS-E0027/2020	EPI_ISL_792518	2020-06-27	Laboratorio Central de la Ciudad de Santa Fe	Grupo de Genómica y Bioinformática del Instituto de Investigación de la Cadena Láctea CONICET-INTA on behalf of 'Proyecto Argentino Interinstitucional de genomica de SARS-CoV-2' (PAIS Consortium)	Eberhardt et al
Argentina/PAIS-E0029/2020	EPI_ISL_792519	2020-06-27	Laboratorio Central de la Ciudad de Santa Fe	Grupo de Genómica y Bioinformática del Instituto de Investigación de la Cadena Láctea CONICET-INTA on behalf of 'Proyecto Argentino Interinstitucional de genomica de SARS-CoV-2' (PAIS Consortium)	Eberhardt et al
Argentina/PAIS-E0100/2020	EPI_ISL_792522	2020-12-14	Laboratorio de Virología del Hospital de Niños Dr. Ricardo Gutierrez	Grupo de Genómica y Bioinformática del Instituto de Investigación de la Cadena Láctea CONICET-INTA on behalf of 'Proyecto Argentino Interinstitucional de genomica de SARS-CoV-2' (PAIS Consortium)	Amadio et al
Argentina/PAIS-E0101/2020	EPI_ISL_792523	2020-12-16	Laboratorio de Virología del Hospital de Niños Dr. Ricardo Gutierrez	Grupo de Genómica y Bioinformática del Instituto de Investigación de la Cadena Láctea CONICET-INTA on behalf of 'Proyecto Argentino Interinstitucional de genomica de SARS-CoV-2' (PAIS Consortium)	Amadio et al
Argentina/PAIS-E0102/2020	EPI_ISL_792524	2020-12-17	Laboratorio de Virología del Hospital de Niños Dr. Ricardo Gutierrez	Grupo de Genómica y Bioinformática del Instituto de Investigación de la Cadena Láctea CONICET-INTA on behalf of 'Proyecto Argentino Interinstitucional de genomica de SARS-CoV-2' (PAIS Consortium)	Amadio et al
Argentina/PAIS-E0103/2020	EPI_ISL_792525	2020-12-22	Laboratorio del Hospital Interzonal General de Agudos Evita	Grupo de Genómica y Bioinformática del Instituto de Investigación de la Cadena Láctea CONICET-INTA on behalf of 'Proyecto Argentino Interinstitucional de genomica de SARS-CoV-2' (PAIS Consortium)	Amadio et al
Argentina/PAIS-E0126/2020	EPI_ISL_842652	2020-12-21	Laboratorio de Biología Molecular Hospital Pedro de Elizalde	Grupo de Genómica y Bioinformática del Instituto de Investigación de la Cadena Láctea CONICET-INTA on behalf of 'Proyecto Argentino Interinstitucional de genomica de SARS-CoV-2' (PAIS Consortium)	Amadio et al
Argentina/PAIS-F0001/2020	EPI_ISL_964887	2020-07-21	Hospital Cutral Co	Laboratorio Central Mg. Luis Alfredo Pianciola on behalf of 'Proyecto Argentino Interinstitucional de genomica de SARS-CoV-2' (PAIS Consortium)	L Pianciola et al
Argentina/PAIS-F0004/2020	EPI_ISL_964890	2020-05-30	Sistema de Emergencias	Laboratorio Central Mg. Luis Alfredo Pianciola on behalf of 'Proyecto Argentino Interinstitucional de genomica de SARS-CoV-2' (PAIS Consortium)	L Pianciola et al
Argentina/PAIS-F0012/2020	EPI_ISL_964898	2020-06-15	Hospital Castro Rendon	Laboratorio Central Mg. Luis Alfredo Pianciola on behalf of 'Proyecto Argentino Interinstitucional de genomica de SARS-CoV-2' (PAIS Consortium)	L Pianciola et al
Argentina/PAIS-F0013/2020	EPI_ISL_964899	2020-07-24	Hospital Senillosa	Laboratorio Central Mg. Luis Alfredo Pianciola on behalf of 'Proyecto Argentino Interinstitucional de genomica de SARS-CoV-2' (PAIS Consortium)	L Pianciola et al
Argentina/PAIS-F0014/2020	EPI_ISL_964900	2020-07-20	Hospital Senillosa	Laboratorio Central Mg. Luis Alfredo Pianciola on behalf of 'Proyecto Argentino Interinstitucional de genomica de SARS-CoV-2' (PAIS Consortium)	L Pianciola et al
Argentina/PAIS-F0018/2020	EPI_ISL_964903	2020-07-15	Hospital Centenario	Laboratorio Central Mg. Luis Alfredo Pianciola on behalf of 'Proyecto Argentino Interinstitucional de genomica de SARS-CoV-2' (PAIS Consortium)	L Pianciola et al
Argentina/PAIS-F0019/2020	EPI_ISL_964904	2020-07-03	Hospital Castro Rendon	Laboratorio Central Mg. Luis Alfredo Pianciola on behalf of 'Proyecto Argentino Interinstitucional de genomica de SARS-CoV-2' (PAIS Consortium)	L Pianciola et al
Argentina/PAIS-F0020/2020	EPI_ISL_964905	2020-06-17	Hospital Cutral Co	Laboratorio Central Mg. Luis Alfredo Pianciola on behalf of 'Proyecto Argentino Interinstitucional de genomica de SARS-CoV-2' (PAIS Consortium)	L Pianciola et al
Argentina/PAIS-F0021/2020	EPI_ISL_964906	2020-08-07	Hospital Castro Rendon	Laboratorio Central Mg. Luis Alfredo Pianciola on behalf of 'Proyecto Argentino Interinstitucional de genomica de SARS-CoV-2' (PAIS Consortium)	L Pianciola et al
Argentina/PAIS-F0024/2020	EPI_ISL_964909	2020-08-02	Hospital Bouquet Roldan	Laboratorio Central Mg. Luis Alfredo Pianciola on behalf of 'Proyecto Argentino Interinstitucional de genomica de SARS-CoV-2' (PAIS Consortium)	L Pianciola et al
Argentina/PAIS-F0027/2020	EPI_ISL_964912	2020-07-03	Hospital Bouquet Roldan	Laboratorio Central Mg. Luis Alfredo Pianciola on behalf of 'Proyecto Argentino Interinstitucional de genomica de SARS-CoV-2' (PAIS Consortium)	L Pianciola et al
Argentina/PAIS-F0030/2020	EPI_ISL_964915	2020-06-30	Sistema de Emergencias	Laboratorio Central Mg. Luis Alfredo Pianciola on behalf of 'Proyecto Argentino Interinstitucional de genomica de SARS-CoV-2' (PAIS Consortium)	L Pianciola et al
Argentina/PAIS-F0031/2020	EPI_ISL_981030	2020-06-04	Hospital Dr. Francisco López Lima	Laboratorio Central Mg. Luis Alfredo Pianciola on behalf of 'Proyecto Argentino Interinstitucional de genomica de SARS-CoV-2' (PAIS Consortium)	L Pianciola et al
Argentina/PAIS-F0033/2020	EPI_ISL_981031	2020-07-28	Hospital Villa Regina	Laboratorio Central Mg. Luis Alfredo Pianciola on behalf of 'Proyecto Argentino Interinstitucional de genomica de SARS-CoV-2' (PAIS Consortium)	L Pianciola et al
Argentina/PAIS-F0035/2020	EPI_ISL_981033	2020-08-08	hospital Cipolleti	Laboratorio Central Mg. Luis Alfredo Pianciola on behalf of 'Proyecto Argentino Interinstitucional de genomica de SARS-CoV-2' (PAIS Consortium)	L Pianciola et al
Argentina/PAIS-F0037/2020	EPI_ISL_981035	2020-07-28	Hospital Dr. Francisco López Lima	Laboratorio Central Mg. Luis Alfredo Pianciola on behalf of 'Proyecto Argentino Interinstitucional de genomica de SARS-CoV-2' (PAIS Consortium)	L Pianciola et al
Argentina/PAIS-F0040/2020	EPI_ISL_981038	2020-05-16	Hospital Bariloche	Laboratorio Central Mg. Luis Alfredo Pianciola on behalf of 'Proyecto Argentino Interinstitucional de genomica de SARS-CoV-2' (PAIS Consortium)	L Pianciola et al
Argentina/PAIS-F0041/2020	EPI_ISL_981039	2020-06-10	Hospital Privado Regional	Laboratorio Central Mg. Luis Alfredo Pianciola on behalf of 'Proyecto Argentino Interinstitucional de genomica de SARS-CoV-2' (PAIS Consortium)	L Pianciola et al
Argentina/PAIS-F0042/2020	EPI_ISL_981040	2020-07-18	Hospital Privado Regional	Laboratorio Central Mg. Luis Alfredo Pianciola on behalf of 'Proyecto Argentino Interinstitucional de genomica de SARS-CoV-2' (PAIS Consortium)	L Pianciola et al
Argentina/PAIS-F0043/2020	EPI_ISL_981041	2020-04-17	Hospital Bariloche	Laboratorio Central Mg. Luis Alfredo Pianciola on behalf of 'Proyecto Argentino Interinstitucional de genomica de SARS-CoV-2' (PAIS Consortium)	L Pianciola et al
Argentina/PAIS-F0046/2020	EPI_ISL_981044	2020-07-21	Hospital Bariloche	Laboratorio Central Mg. Luis Alfredo Pianciola on behalf of 'Proyecto Argentino Interinstitucional de genomica de SARS-CoV-2' (PAIS Consortium)	L Pianciola et al
Argentina/PAIS-F0048/2020	EPI_ISL_981046	2020-06-19	Hospital Jacobacci	Laboratorio Central Mg. Luis Alfredo Pianciola on behalf of 'Proyecto Argentino Interinstitucional de genomica de SARS-CoV-2' (PAIS Consortium)	L Pianciola et al
Argentina/PAIS-F0053/2020	EPI_ISL_981051	2020-07-31	Hospital Dr. Francisco López Lima	Laboratorio Central Mg. Luis Alfredo Pianciola on behalf of 'Proyecto Argentino Interinstitucional de genomica de SARS-CoV-2' (PAIS Consortium)	L Pianciola et al
Argentina/PAIS-G0002/2020	EPI_ISL_792526	2020-03-22	Laboratorio Central, Ministerio de Salud Córdoba	Instituto de Patologia Vegetal (CIAP-INTA) on behalf of 'Proyecto Argentino Interinstitucional de genomica de SARS-CoV-2' (PAIS Consortium)	Fernández et al
Argentina/PAIS-G0017/2020	EPI_ISL_792541	2020-04-10	Laboratorio Central, Ministerio de Salud Córdoba	Instituto de Patologia Vegetal (CIAP-INTA) on behalf of 'Proyecto Argentino Interinstitucional de genomica de SARS-CoV-2' (PAIS Consortium)	Fernández et al
Argentina/PAIS-G0018/2020	EPI_ISL_792542	2020-04-10	Laboratorio Central, Ministerio de Salud Córdoba	Instituto de Patologia Vegetal (CIAP-INTA) on behalf of 'Proyecto Argentino Interinstitucional de genomica de SARS-CoV-2' (PAIS Consortium)	Fernández et al
Argentina/PAIS-G0020/2020	EPI_ISL_792544	2020-07-06	Laboratorio Central, Ministerio de Salud Córdoba	Instituto de Patologia Vegetal (CIAP-INTA) on behalf of 'Proyecto Argentino Interinstitucional de genomica de SARS-CoV-2' (PAIS Consortium)	Fernández et al
Argentina/PAIS-G0021/2020	EPI_ISL_792545	2020-07-06	Laboratorio Central, Ministerio de Salud Córdoba	Instituto de Patologia Vegetal (CIAP-INTA) on behalf of 'Proyecto Argentino Interinstitucional de genomica de SARS-CoV-2' (PAIS Consortium)	Fernández et al
Argentina/PAIS-H0035/2020	EPI_ISL_1396459	2020-09-23	Centro de Tecnología en Salud Pública de la Universidad Nacional de Rosario	Laboratorio Mixto de Biotecnología Acuática (LMBA) on behalf of 'Proyecto Argentino Interinstitucional de genomica de SARS-CoV-2' (PAIS Consortium)	Joaquín Ezpeleta, Ignacio García Labari, Victoria Posner, Vanina Villanova, Pablo Casal, Pilar Bulacio, Sofía Lavista Llanos, Federico Remes Lenicov, Ana Paletta, Leandro Ciappina, Flavio Spetale, Agustina Cerri, Silvana Spinelli, Elisa Bolatti, Diego Chouhy, María Re, Gastón Viarengo, Ana Cavatorta, Julian Acosta, Javier Murillo, Laura Angelone, Adriana Giri, Silvia Arranz, Elizabeth Tapia (arge…
Argentina/argenTAG-126BE00A/2020	EPI_ISL_648217	2020-07-20	SILAB	Laboratorio Mixto de Biotecnología Acuática (LMBA)	Joaquín Ezpeleta et al
Aruba/AW-RIVM-10101/2020	EPI_ISL_547445	2020-03-13	Dutch COVID-19 response team	National Institute for Public Health and the Environment (RIVM)	Adam Meijer et al
Aruba/AW-RIVM-10113/2020	EPI_ISL_547446	2020-03-17	Dutch COVID-19 response team	National Institute for Public Health and the Environment (RIVM)	Adam Meijer et al
Aruba/AW-RIVM-10114/2020	EPI_ISL_547447	2020-03-18	Dutch COVID-19 response team	National Institute for Public Health and the Environment (RIVM)	Adam Meijer et al
Aruba/AW-RIVM-10115/2020	EPI_ISL_547448	2020-03-20	Dutch COVID-19 response team	National Institute for Public Health and the Environment (RIVM)	Adam Meijer et al
Aruba/AW-RIVM-10390/2020	EPI_ISL_636516	2020-08-06	Dutch COVID-19 response team	National Institute for Public Health and the Environment (RIVM)	Adam Meijer et al
Aruba/AW-RIVM-10520/2021	EPI_ISL_905239	2021-01-13	Dutch COVID-19 response team	National Institute for Public Health and the Environment (RIVM)	Adam Meijer et al
Aruba/AW-RIVM-10521/2021	EPI_ISL_905171	2021-01-13	Dutch COVID-19 response team	National Institute for Public Health and the Environment (RIVM)	Adam Meijer et al
Aruba/AW-RIVM-10522/2021	EPI_ISL_905240	2021-01-13	Dutch COVID-19 response team	National Institute for Public Health and the Environment (RIVM)	Adam Meijer et al
Aruba/AW-RIVM-10523/2021	EPI_ISL_905241	2021-01-13	Dutch COVID-19 response team	National Institute for Public Health and the Environment (RIVM)	Adam Meijer et al
Aruba/AW-RIVM-10524/2021	EPI_ISL_905242	2021-01-13	Dutch COVID-19 response team	National Institute for Public Health and the Environment (RIVM)	Adam Meijer et al
Aruba/AW-RIVM-10697/2021	EPI_ISL_904760	2021-01-20	Dutch COVID-19 response team	National Institute for Public Health and the Environment (RIVM)	Adam Meijer et al
Aruba/AW-RIVM-10698/2021	EPI_ISL_904761	2021-01-20	Dutch COVID-19 response team	National Institute for Public Health and the Environment (RIVM)	Adam Meijer et al
Aruba/AW-RIVM-10746/2021	EPI_ISL_1059906	2021-01-20	Dutch COVID-19 response team	National Institute for Public Health and the Environment (RIVM)	Adam Meijer et al
Aruba/AW-RIVM-10747/2021	EPI_ISL_1059907	2021-01-20	Dutch COVID-19 response team	National Institute for Public Health and the Environment (RIVM)	Adam Meijer et al
Aruba/AW-RIVM-10748/2021	EPI_ISL_1059908	2021-01-20	Dutch COVID-19 response team	National Institute for Public Health and the Environment (RIVM)	Adam Meijer et al
Aruba/AW-RIVM-10749/2021	EPI_ISL_1059909	2021-01-20	Dutch COVID-19 response team	National Institute for Public Health and the Environment (RIVM)	Adam Meijer et al
Aruba/AW-RIVM-10750/2021	EPI_ISL_1059905	2021-01-20	Dutch COVID-19 response team	National Institute for Public Health and the Environment (RIVM)	Adam Meijer et al
Aruba/AW-RIVM-10751/2021	EPI_ISL_1059910	2021-01-20	Dutch COVID-19 response team	National Institute for Public Health and the Environment (RIVM)	Adam Meijer et al
Aruba/AW-RIVM-10752/2021	EPI_ISL_1089775	2021-01-20	Dutch COVID-19 response team	National Institute for Public Health and the Environment (RIVM)	Adam Meijer et al
Aruba/AW-RIVM-10753/2021	EPI_ISL_1059911	2021-01-20	Dutch COVID-19 response team	National Institute for Public Health and the Environment (RIVM)	Adam Meijer et al
Aruba/AW-RIVM-10754/2021	EPI_ISL_1059912	2021-01-20	Dutch COVID-19 response team	National Institute for Public Health and the Environment (RIVM)	Adam Meijer et al
Aruba/AW-RIVM-10755/2021	EPI_ISL_1059913	2021-01-20	Dutch COVID-19 response team	National Institute for Public Health and the Environment (RIVM)	Adam Meijer et al
Aruba/AW-RIVM-10756/2021	EPI_ISL_1059914	2021-01-20	Dutch COVID-19 response team	National Institute for Public Health and the Environment (RIVM)	Adam Meijer et al
Aruba/AW-RIVM-10757/2021	EPI_ISL_1059915	2021-01-20	Dutch COVID-19 response team	National Institute for Public Health and the Environment (RIVM)	Adam Meijer et al
Aruba/AW-RIVM-10777/2021	EPI_ISL_904762	2021-01-20	Dutch COVID-19 response team	National Institute for Public Health and the Environment (RIVM)	Adam Meijer et al
Aruba/AW-RIVM-10793/2021	EPI_ISL_1089774	2021-01-20	Dutch COVID-19 response team	National Institute for Public Health and the Environment (RIVM)	Adam Meijer et al
Aruba/AW-RIVM-11381/2021	EPI_ISL_1014282	2021-01-28	Dutch COVID-19 response team	National Institute for Public Health and the Environment (RIVM)	Adam Meijer et al
Aruba/AW-RIVM-11382/2021	EPI_ISL_1014281	2021-01-28	Dutch COVID-19 response team	National Institute for Public Health and the Environment (RIVM)	Adam Meijer et al
Aruba/AW-RIVM-11383/2021	EPI_ISL_1014674	2021-01-28	Dutch COVID-19 response team	National Institute for Public Health and the Environment (RIVM)	Adam Meijer et al
Aruba/AW-RIVM-11384/2021	EPI_ISL_1014673	2021-01-28	Dutch COVID-19 response team	National Institute for Public Health and the Environment (RIVM)	Adam Meijer et al
Aruba/AW-RIVM-11385/2021	EPI_ISL_1014672	2021-01-28	Dutch COVID-19 response team	National Institute for Public Health and the Environment (RIVM)	Adam Meijer et al
Aruba/AW-RIVM-11386/2021	EPI_ISL_1014671	2021-01-28	Dutch COVID-19 response team	National Institute for Public Health and the Environment (RIVM)	Adam Meijer et al
Aruba/AW-RIVM-11387/2021	EPI_ISL_1014670	2021-01-28	Dutch COVID-19 response team	National Institute for Public Health and the Environment (RIVM)	Adam Meijer et al
Aruba/AW-RIVM-11388/2021	EPI_ISL_1014669	2021-01-28	Dutch COVID-19 response team	National Institute for Public Health and the Environment (RIVM)	Adam Meijer et al
Aruba/AW-RIVM-11389/2021	EPI_ISL_1014668	2021-01-28	Dutch COVID-19 response team	National Institute for Public Health and the Environment (RIVM)	Adam Meijer et al
Aruba/AW-RIVM-11390/2021	EPI_ISL_1014667	2021-01-28	Dutch COVID-19 response team	National Institute for Public Health and the Environment (RIVM)	Adam Meijer et al
Aruba/AW-RIVM-11391/2021	EPI_ISL_1014666	2021-01-28	Dutch COVID-19 response team	National Institute for Public Health and the Environment (RIVM)	Adam Meijer et al
Aruba/AW-RIVM-11392/2021	EPI_ISL_1014665	2021-01-28	Dutch COVID-19 response team	National Institute for Public Health and the Environment (RIVM)	Adam Meijer et al
Aruba/AW-RIVM-11393/2021	EPI_ISL_1014664	2021-01-28	Dutch COVID-19 response team	National Institute for Public Health and the Environment (RIVM)	Adam Meijer et al
Aruba/AW-RIVM-11394/2021	EPI_ISL_1014663	2021-01-28	Dutch COVID-19 response team	National Institute for Public Health and the Environment (RIVM)	Adam Meijer et al
Aruba/AW-RIVM-11395/2021	EPI_ISL_1014662	2021-01-28	Dutch COVID-19 response team	National Institute for Public Health and the Environment (RIVM)	Adam Meijer et al
Aruba/AW-RIVM-11396/2021	EPI_ISL_1014661	2021-01-28	Dutch COVID-19 response team	National Institute for Public Health and the Environment (RIVM)	Adam Meijer et al
Aruba/AW-RIVM-11397/2021	EPI_ISL_1014660	2021-01-28	Dutch COVID-19 response team	National Institute for Public Health and the Environment (RIVM)	Adam Meijer et al
Aruba/AW-RIVM-11398/2021	EPI_ISL_1014659	2021-01-28	Dutch COVID-19 response team	National Institute for Public Health and the Environment (RIVM)	Adam Meijer et al
Aruba/AW-RIVM-11399/2021	EPI_ISL_1014658	2021-01-28	Dutch COVID-19 response team	National Institute for Public Health and the Environment (RIVM)	Adam Meijer et al
Aruba/AW-RIVM-11400/2021	EPI_ISL_1014657	2021-01-28	Dutch COVID-19 response team	National Institute for Public Health and the Environment (RIVM)	Adam Meijer et al
Aruba/AW-RIVM-11401/2021	EPI_ISL_1014656	2021-01-28	Dutch COVID-19 response team	National Institute for Public Health and the Environment (RIVM)	Adam Meijer et al
Aruba/AW-RIVM-11402/2021	EPI_ISL_1014240	2021-01-28	Dutch COVID-19 response team	National Institute for Public Health and the Environment (RIVM)	Adam Meijer et al
Aruba/AW-RIVM-11403/2021	EPI_ISL_1014350	2021-01-28	Dutch COVID-19 response team	National Institute for Public Health and the Environment (RIVM)	Adam Meijer et al
Aruba/AW-RIVM-11404/2021	EPI_ISL_1014349	2021-01-28	Dutch COVID-19 response team	National Institute for Public Health and the Environment (RIVM)	Adam Meijer et al
Aruba/AW-RIVM-11405/2021	EPI_ISL_1014655	2021-01-28	Dutch COVID-19 response team	National Institute for Public Health and the Environment (RIVM)	Adam Meijer et al
Aruba/AW-RIVM-11422/2021	EPI_ISL_1014654	2021-01-28	Dutch COVID-19 response team	National Institute for Public Health and the Environment (RIVM)	Adam Meijer et al
Aruba/AW-RIVM-11423/2021	EPI_ISL_1014653	2021-01-28	Dutch COVID-19 response team	National Institute for Public Health and the Environment (RIVM)	Adam Meijer et al
Aruba/AW-RIVM-11424/2021	EPI_ISL_1014652	2021-01-28	Dutch COVID-19 response team	National Institute for Public Health and the Environment (RIVM)	Adam Meijer et al
Aruba/AW-RIVM-11425/2021	EPI_ISL_1014651	2021-01-28	Dutch COVID-19 response team	National Institute for Public Health and the Environment (RIVM)	Adam Meijer et al
Aruba/AW-RIVM-11426/2021	EPI_ISL_1014650	2021-01-28	Dutch COVID-19 response team	National Institute for Public Health and the Environment (RIVM)	Adam Meijer et al
Aruba/AW-RIVM-11427/2021	EPI_ISL_1014649	2021-01-28	Dutch COVID-19 response team	National Institute for Public Health and the Environment (RIVM)	Adam Meijer et al
Aruba/AW-RIVM-11428/2021	EPI_ISL_1014648	2021-01-28	Dutch COVID-19 response team	National Institute for Public Health and the Environment (RIVM)	Adam Meijer et al
Aruba/AW-RIVM-11429/2021	EPI_ISL_1014647	2021-01-28	Dutch COVID-19 response team	National Institute for Public Health and the Environment (RIVM)	Adam Meijer et al
Aruba/AW-RIVM-11430/2021	EPI_ISL_1014646	2021-01-28	Dutch COVID-19 response team	National Institute for Public Health and the Environment (RIVM)	Adam Meijer et al
Aruba/AW-RIVM-11431/2021	EPI_ISL_1014645	2021-01-28	Dutch COVID-19 response team	National Institute for Public Health and the Environment (RIVM)	Adam Meijer et al
Aruba/AW-RIVM-11432/2021	EPI_ISL_1014644	2021-01-28	Dutch COVID-19 response team	National Institute for Public Health and the Environment (RIVM)	Adam Meijer et al
Aruba/AW-RIVM-11545/2021	EPI_ISL_1014280	2021-01-28	Dutch COVID-19 response team	National Institute for Public Health and the Environment (RIVM)	Adam Meijer et al
Aruba/AW-RIVM-11546/2021	EPI_ISL_1014643	2021-01-28	Dutch COVID-19 response team	National Institute for Public Health and the Environment (RIVM)	Adam Meijer et al
Aruba/AW-RIVM-11547/2021	EPI_ISL_1014642	2021-01-28	Dutch COVID-19 response team	National Institute for Public Health and the Environment (RIVM)	Adam Meijer et al
Aruba/AW-RIVM-11548/2021	EPI_ISL_1014641	2021-01-28	Dutch COVID-19 response team	National Institute for Public Health and the Environment (RIVM)	Adam Meijer et al
Aruba/AW-RIVM-11549/2021	EPI_ISL_1014640	2021-01-28	Dutch COVID-19 response team	National Institute for Public Health and the Environment (RIVM)	Adam Meijer et al
Aruba/AW-RIVM-11550/2021	EPI_ISL_1014639	2021-01-28	Dutch COVID-19 response team	National Institute for Public Health and the Environment (RIVM)	Adam Meijer et al
Aruba/AW-RIVM-11551/2021	EPI_ISL_1014638	2021-01-28	Dutch COVID-19 response team	National Institute for Public Health and the Environment (RIVM)	Adam Meijer et al
Aruba/AW-RIVM-11552/2021	EPI_ISL_1014637	2021-01-28	Dutch COVID-19 response team	National Institute for Public Health and the Environment (RIVM)	Adam Meijer et al
Aruba/AW-RIVM-11553/2021	EPI_ISL_1014636	2021-01-28	Dutch COVID-19 response team	National Institute for Public Health and the Environment (RIVM)	Adam Meijer et al
Aruba/AW-RIVM-11554/2021	EPI_ISL_1014635	2021-01-28	Dutch COVID-19 response team	National Institute for Public Health and the Environment (RIVM)	Adam Meijer et al
Aruba/AW-RIVM-11555/2021	EPI_ISL_1014279	2021-01-28	Dutch COVID-19 response team	National Institute for Public Health and the Environment (RIVM)	Adam Meijer et al
Aruba/AW-RIVM-11556/2021	EPI_ISL_1014634	2021-01-28	Dutch COVID-19 response team	National Institute for Public Health and the Environment (RIVM)	Adam Meijer et al
Aruba/AW-RIVM-11557/2021	EPI_ISL_1014633	2021-01-28	Dutch COVID-19 response team	National Institute for Public Health and the Environment (RIVM)	Adam Meijer et al
Aruba/AW-RIVM-11558/2021	EPI_ISL_1014336	2021-01-28	Dutch COVID-19 response team	National Institute for Public Health and the Environment (RIVM)	Adam Meijer et al
Aruba/AW-RIVM-11559/2021	EPI_ISL_1014632	2021-01-28	Dutch COVID-19 response team	National Institute for Public Health and the Environment (RIVM)	Adam Meijer et al
Aruba/AW-RIVM-11560/2021	EPI_ISL_1014335	2021-01-28	Dutch COVID-19 response team	National Institute for Public Health and the Environment (RIVM)	Adam Meijer et al
Aruba/AW-RIVM-11561/2021	EPI_ISL_1014631	2021-01-28	Dutch COVID-19 response team	National Institute for Public Health and the Environment (RIVM)	Adam Meijer et al
Aruba/AW-RIVM-11590/2021	EPI_ISL_1014630	2021-01-28	Dutch COVID-19 response team	National Institute for Public Health and the Environment (RIVM)	Adam Meijer et al
Aruba/AW-RIVM-11591/2021	EPI_ISL_1014629	2021-01-28	Dutch COVID-19 response team	National Institute for Public Health and the Environment (RIVM)	Adam Meijer et al
Aruba/AW-RIVM-11592/2021	EPI_ISL_1014628	2021-01-28	Dutch COVID-19 response team	National Institute for Public Health and the Environment (RIVM)	Adam Meijer et al
Aruba/AW-RIVM-11593/2021	EPI_ISL_1014627	2021-01-28	Dutch COVID-19 response team	National Institute for Public Health and the Environment (RIVM)	Adam Meijer et al
Aruba/AW-RIVM-11594/2021	EPI_ISL_1014626	2021-01-28	Dutch COVID-19 response team	National Institute for Public Health and the Environment (RIVM)	Adam Meijer et al
Aruba/AW-RIVM-11595/2021	EPI_ISL_1014625	2021-01-28	Dutch COVID-19 response team	National Institute for Public Health and the Environment (RIVM)	Adam Meijer et al
Aruba/AW-RIVM-11596/2021	EPI_ISL_1014334	2021-01-28	Dutch COVID-19 response team	National Institute for Public Health and the Environment (RIVM)	Adam Meijer et al
Aruba/AW-RIVM-11597/2021	EPI_ISL_1014624	2021-01-28	Dutch COVID-19 response team	National Institute for Public Health and the Environment (RIVM)	Adam Meijer et al
Aruba/AW-RIVM-11598/2021	EPI_ISL_1014623	2021-01-28	Dutch COVID-19 response team	National Institute for Public Health and the Environment (RIVM)	Adam Meijer et al
Aruba/AW-RIVM-11599/2021	EPI_ISL_1014622	2021-01-28	Dutch COVID-19 response team	National Institute for Public Health and the Environment (RIVM)	Adam Meijer et al
Aruba/AW-RIVM-11600/2021	EPI_ISL_1014621	2021-01-28	Dutch COVID-19 response team	National Institute for Public Health and the Environment (RIVM)	Adam Meijer et al
Aruba/AW-RIVM-11601/2021	EPI_ISL_1014620	2021-01-28	Dutch COVID-19 response team	National Institute for Public Health and the Environment (RIVM)	Adam Meijer et al
Aruba/AW-RIVM-11602/2021	EPI_ISL_1014619	2021-01-28	Dutch COVID-19 response team	National Institute for Public Health and the Environment (RIVM)	Adam Meijer et al
Aruba/AW-RIVM-11603/2021	EPI_ISL_1014618	2021-01-28	Dutch COVID-19 response team	National Institute for Public Health and the Environment (RIVM)	Adam Meijer et al
Aruba/AW-RIVM-11604/2021	EPI_ISL_1014617	2021-01-28	Dutch COVID-19 response team	National Institute for Public Health and the Environment (RIVM)	Adam Meijer et al
Aruba/AW-RIVM-11605/2021	EPI_ISL_1014616	2021-01-28	Dutch COVID-19 response team	National Institute for Public Health and the Environment (RIVM)	Adam Meijer et al
Aruba/AW-RIVM-11606/2021	EPI_ISL_1014615	2021-01-28	Dutch COVID-19 response team	National Institute for Public Health and the Environment (RIVM)	Adam Meijer et al
Aruba/AW-RIVM-11607/2021	EPI_ISL_1014614	2021-01-28	Dutch COVID-19 response team	National Institute for Public Health and the Environment (RIVM)	Adam Meijer et al
Aruba/AW-RIVM-11608/2021	EPI_ISL_1014613	2021-01-28	Dutch COVID-19 response team	National Institute for Public Health and the Environment (RIVM)	Adam Meijer et al
Aruba/AW-RIVM-11609/2021	EPI_ISL_1014333	2021-01-28	Dutch COVID-19 response team	National Institute for Public Health and the Environment (RIVM)	Adam Meijer et al
Aruba/AW-RIVM-11610/2021	EPI_ISL_1014612	2021-01-28	Dutch COVID-19 response team	National Institute for Public Health and the Environment (RIVM)	Adam Meijer et al
Aruba/AW-RIVM-11725/2021	EPI_ISL_1014352	2021-02-01	Dutch COVID-19 response team	National Institute for Public Health and the Environment (RIVM)	Adam Meijer et al
Aruba/AW-RIVM-11726/2021	EPI_ISL_1014351	2021-02-01	Dutch COVID-19 response team	National Institute for Public Health and the Environment (RIVM)	Adam Meijer et al
Aruba/AW-RIVM-11727/2021	EPI_ISL_1014611	2021-02-01	Dutch COVID-19 response team	National Institute for Public Health and the Environment (RIVM)	Adam Meijer et al
Aruba/AW-RIVM-11728/2021	EPI_ISL_1014271	2021-02-01	Dutch COVID-19 response team	National Institute for Public Health and the Environment (RIVM)	Adam Meijer et al
Aruba/AW-RIVM-11729/2021	EPI_ISL_1014270	2021-02-01	Dutch COVID-19 response team	National Institute for Public Health and the Environment (RIVM)	Adam Meijer et al
Aruba/AW-RIVM-11730/2021	EPI_ISL_1014610	2021-02-01	Dutch COVID-19 response team	National Institute for Public Health and the Environment (RIVM)	Adam Meijer et al
Aruba/AW-RIVM-11731/2021	EPI_ISL_1014609	2021-02-01	Dutch COVID-19 response team	National Institute for Public Health and the Environment (RIVM)	Adam Meijer et al
Aruba/AW-RIVM-11732/2021	EPI_ISL_1014332	2021-02-01	Dutch COVID-19 response team	National Institute for Public Health and the Environment (RIVM)	Adam Meijer et al
Aruba/AW-RIVM-11733/2021	EPI_ISL_1014608	2021-02-01	Dutch COVID-19 response team	National Institute for Public Health and the Environment (RIVM)	Adam Meijer et al
Aruba/AW-RIVM-11734/2021	EPI_ISL_1014607	2021-02-01	Dutch COVID-19 response team	National Institute for Public Health and the Environment (RIVM)	Adam Meijer et al
Aruba/AW-RIVM-11735/2021	EPI_ISL_1014606	2021-02-01	Dutch COVID-19 response team	National Institute for Public Health and the Environment (RIVM)	Adam Meijer et al
Aruba/AW-RIVM-11736/2021	EPI_ISL_1014605	2021-02-01	Dutch COVID-19 response team	National Institute for Public Health and the Environment (RIVM)	Adam Meijer et al
Aruba/AW-RIVM-11737/2021	EPI_ISL_1014604	2021-02-01	Dutch COVID-19 response team	National Institute for Public Health and the Environment (RIVM)	Adam Meijer et al
Aruba/AW-RIVM-11738/2021	EPI_ISL_1014603	2021-02-01	Dutch COVID-19 response team	National Institute for Public Health and the Environment (RIVM)	Adam Meijer et al
Aruba/AW-RIVM-11739/2021	EPI_ISL_1014602	2021-02-01	Dutch COVID-19 response team	National Institute for Public Health and the Environment (RIVM)	Adam Meijer et al
Aruba/AW-RIVM-11740/2021	EPI_ISL_1014601	2021-02-01	Dutch COVID-19 response team	National Institute for Public Health and the Environment (RIVM)	Adam Meijer et al
Aruba/AW-RIVM-11741/2021	EPI_ISL_1014600	2021-02-01	Dutch COVID-19 response team	National Institute for Public Health and the Environment (RIVM)	Adam Meijer et al
Aruba/AW-RIVM-11742/2021	EPI_ISL_1014331	2021-02-01	Dutch COVID-19 response team	National Institute for Public Health and the Environment (RIVM)	Adam Meijer et al
Aruba/AW-RIVM-11743/2021	EPI_ISL_1014599	2021-02-01	Dutch COVID-19 response team	National Institute for Public Health and the Environment (RIVM)	Adam Meijer et al
Aruba/AW-RIVM-11744/2021	EPI_ISL_1014598	2021-02-01	Dutch COVID-19 response team	National Institute for Public Health and the Environment (RIVM)	Adam Meijer et al
Aruba/AW-RIVM-11745/2021	EPI_ISL_1014597	2021-02-01	Dutch COVID-19 response team	National Institute for Public Health and the Environment (RIVM)	Adam Meijer et al
Aruba/AW-RIVM-11746/2021	EPI_ISL_1014278	2021-02-01	Dutch COVID-19 response team	National Institute for Public Health and the Environment (RIVM)	Adam Meijer et al
Aruba/AW-RIVM-11747/2021	EPI_ISL_1014330	2021-02-01	Dutch COVID-19 response team	National Institute for Public Health and the Environment (RIVM)	Adam Meijer et al
Aruba/AW-RIVM-11758/2021	EPI_ISL_1013804	2021-02-01	Dutch COVID-19 response team	National Institute for Public Health and the Environment (RIVM)	Adam Meijer et al
Aruba/AW-RIVM-11759/2021	EPI_ISL_1013805	2021-02-01	Dutch COVID-19 response team	National Institute for Public Health and the Environment (RIVM)	Adam Meijer et al
Aruba/AW-RIVM-11760/2021	EPI_ISL_1013806	2021-02-01	Dutch COVID-19 response team	National Institute for Public Health and the Environment (RIVM)	Adam Meijer et al
Aruba/AW-RIVM-11761/2021	EPI_ISL_1013807	2021-02-01	Dutch COVID-19 response team	National Institute for Public Health and the Environment (RIVM)	Adam Meijer et al
Aruba/AW-RIVM-11762/2021	EPI_ISL_1013808	2021-02-01	Dutch COVID-19 response team	National Institute for Public Health and the Environment (RIVM)	Adam Meijer et al
Aruba/AW-RIVM-11763/2021	EPI_ISL_1013809	2021-02-01	Dutch COVID-19 response team	National Institute for Public Health and the Environment (RIVM)	Adam Meijer et al
Aruba/AW-RIVM-11764/2021	EPI_ISL_1013810	2021-02-01	Dutch COVID-19 response team	National Institute for Public Health and the Environment (RIVM)	Adam Meijer et al
Aruba/AW-RIVM-11765/2021	EPI_ISL_1013811	2021-02-01	Dutch COVID-19 response team	National Institute for Public Health and the Environment (RIVM)	Adam Meijer et al
Aruba/AW-RIVM-11766/2021	EPI_ISL_1013812	2021-02-01	Dutch COVID-19 response team	National Institute for Public Health and the Environment (RIVM)	Adam Meijer et al
Aruba/AW-RIVM-11767/2021	EPI_ISL_1013813	2021-02-01	Dutch COVID-19 response team	National Institute for Public Health and the Environment (RIVM)	Adam Meijer et al
Aruba/AW-RIVM-11768/2021	EPI_ISL_1013814	2021-02-01	Dutch COVID-19 response team	National Institute for Public Health and the Environment (RIVM)	Adam Meijer et al
Aruba/AW-RIVM-11769/2021	EPI_ISL_1013815	2021-02-01	Dutch COVID-19 response team	National Institute for Public Health and the Environment (RIVM)	Adam Meijer et al
Aruba/AW-RIVM-11770/2021	EPI_ISL_1013816	2021-02-01	Dutch COVID-19 response team	National Institute for Public Health and the Environment (RIVM)	Adam Meijer et al
Aruba/AW-RIVM-11771/2021	EPI_ISL_1013684	2021-02-01	Dutch COVID-19 response team	National Institute for Public Health and the Environment (RIVM)	Adam Meijer et al
Aruba/AW-RIVM-11772/2021	EPI_ISL_1013817	2021-02-01	Dutch COVID-19 response team	National Institute for Public Health and the Environment (RIVM)	Adam Meijer et al
Aruba/AW-RIVM-11773/2021	EPI_ISL_1013818	2021-02-01	Dutch COVID-19 response team	National Institute for Public Health and the Environment (RIVM)	Adam Meijer et al
Aruba/AW-RIVM-11774/2021	EPI_ISL_1013696	2021-02-01	Dutch COVID-19 response team	National Institute for Public Health and the Environment (RIVM)	Adam Meijer et al
Aruba/AW-RIVM-12787/2021	EPI_ISL_1035808	2021-02-08	Dutch COVID-19 response team	National Institute for Public Health and the Environment (RIVM)	Adam Meijer et al
Aruba/AW-RIVM-12788/2021	EPI_ISL_1035807	2021-02-08	Dutch COVID-19 response team	National Institute for Public Health and the Environment (RIVM)	Adam Meijer et al
Aruba/AW-RIVM-12789/2021	EPI_ISL_1035806	2021-02-08	Dutch COVID-19 response team	National Institute for Public Health and the Environment (RIVM)	Adam Meijer et al
Aruba/AW-RIVM-12790/2021	EPI_ISL_1035805	2021-02-08	Dutch COVID-19 response team	National Institute for Public Health and the Environment (RIVM)	Adam Meijer et al
Aruba/AW-RIVM-12791/2021	EPI_ISL_1035804	2021-02-08	Dutch COVID-19 response team	National Institute for Public Health and the Environment (RIVM)	Adam Meijer et al
Aruba/AW-RIVM-12792/2021	EPI_ISL_1035803	2021-02-08	Dutch COVID-19 response team	National Institute for Public Health and the Environment (RIVM)	Adam Meijer et al
Aruba/AW-RIVM-12793/2021	EPI_ISL_1035802	2021-02-08	Dutch COVID-19 response team	National Institute for Public Health and the Environment (RIVM)	Adam Meijer et al
Aruba/AW-RIVM-12794/2021	EPI_ISL_1035801	2021-02-08	Dutch COVID-19 response team	National Institute for Public Health and the Environment (RIVM)	Adam Meijer et al
Aruba/AW-RIVM-12795/2021	EPI_ISL_1035800	2021-02-08	Dutch COVID-19 response team	National Institute for Public Health and the Environment (RIVM)	Adam Meijer et al
Aruba/AW-RIVM-12796/2021	EPI_ISL_1035799	2021-02-08	Dutch COVID-19 response team	National Institute for Public Health and the Environment (RIVM)	Adam Meijer et al
Aruba/AW-RIVM-12797/2021	EPI_ISL_1035798	2021-02-08	Dutch COVID-19 response team	National Institute for Public Health and the Environment (RIVM)	Adam Meijer et al
Aruba/AW-RIVM-12798/2021	EPI_ISL_1035797	2021-02-08	Dutch COVID-19 response team	National Institute for Public Health and the Environment (RIVM)	Adam Meijer et al
Aruba/AW-RIVM-12799/2021	EPI_ISL_1035796	2021-02-08	Dutch COVID-19 response team	National Institute for Public Health and the Environment (RIVM)	Adam Meijer et al
Aruba/AW-RIVM-12800/2021	EPI_ISL_1035082	2021-02-08	Dutch COVID-19 response team	National Institute for Public Health and the Environment (RIVM)	Adam Meijer et al
Aruba/AW-RIVM-12801/2021	EPI_ISL_1035795	2021-02-08	Dutch COVID-19 response team	National Institute for Public Health and the Environment (RIVM)	Adam Meijer et al
Aruba/AW-RIVM-12802/2021	EPI_ISL_1035794	2021-02-08	Dutch COVID-19 response team	National Institute for Public Health and the Environment (RIVM)	Adam Meijer et al
Aruba/AW-RIVM-12803/2021	EPI_ISL_1035793	2021-02-08	Dutch COVID-19 response team	National Institute for Public Health and the Environment (RIVM)	Adam Meijer et al
Aruba/AW-RIVM-12804/2021	EPI_ISL_1035081	2021-02-08	Dutch COVID-19 response team	National Institute for Public Health and the Environment (RIVM)	Adam Meijer et al
Aruba/AW-RIVM-12805/2021	EPI_ISL_1035792	2021-02-08	Dutch COVID-19 response team	National Institute for Public Health and the Environment (RIVM)	Adam Meijer et al
Aruba/AW-RIVM-12806/2021	EPI_ISL_1035080	2021-02-08	Dutch COVID-19 response team	National Institute for Public Health and the Environment (RIVM)	Adam Meijer et al
Aruba/AW-RIVM-12807/2021	EPI_ISL_1035079	2021-02-08	Dutch COVID-19 response team	National Institute for Public Health and the Environment (RIVM)	Adam Meijer et al
Aruba/AW-RIVM-12808/2021	EPI_ISL_1035791	2021-02-08	Dutch COVID-19 response team	National Institute for Public Health and the Environment (RIVM)	Adam Meijer et al
Aruba/AW-RIVM-12809/2021	EPI_ISL_1035790	2021-02-08	Dutch COVID-19 response team	National Institute for Public Health and the Environment (RIVM)	Adam Meijer et al
Aruba/AW-RIVM-12810/2021	EPI_ISL_1035789	2021-02-08	Dutch COVID-19 response team	National Institute for Public Health and the Environment (RIVM)	Adam Meijer et al
Aruba/AW-RIVM-12811/2021	EPI_ISL_1035788	2021-02-08	Dutch COVID-19 response team	National Institute for Public Health and the Environment (RIVM)	Adam Meijer et al
Aruba/AW-RIVM-12812/2021	EPI_ISL_1035787	2021-02-08	Dutch COVID-19 response team	National Institute for Public Health and the Environment (RIVM)	Adam Meijer et al
Aruba/AW-RIVM-12813/2021	EPI_ISL_1035786	2021-02-08	Dutch COVID-19 response team	National Institute for Public Health and the Environment (RIVM)	Adam Meijer et al
Aruba/AW-RIVM-12814/2021	EPI_ISL_1035785	2021-02-08	Dutch COVID-19 response team	National Institute for Public Health and the Environment (RIVM)	Adam Meijer et al
Aruba/AW-RIVM-12815/2021	EPI_ISL_1035207	2021-02-08	Dutch COVID-19 response team	National Institute for Public Health and the Environment (RIVM)	Adam Meijer et al
Aruba/AW-RIVM-12816/2021	EPI_ISL_1035237	2021-02-08	Dutch COVID-19 response team	National Institute for Public Health and the Environment (RIVM)	Adam Meijer et al
Aruba/AW-RIVM-12817/2021	EPI_ISL_1035236	2021-02-08	Dutch COVID-19 response team	National Institute for Public Health and the Environment (RIVM)	Adam Meijer et al
Aruba/AW-RIVM-13169/2021	EPI_ISL_1035784	2021-02-10	Dutch COVID-19 response team	National Institute for Public Health and the Environment (RIVM)	Adam Meijer et al
Aruba/AW-RIVM-13170/2021	EPI_ISL_1035783	2021-02-10	Dutch COVID-19 response team	National Institute for Public Health and the Environment (RIVM)	Adam Meijer et al
Aruba/AW-RIVM-13171/2021	EPI_ISL_1035782	2021-02-10	Dutch COVID-19 response team	National Institute for Public Health and the Environment (RIVM)	Adam Meijer et al
Aruba/AW-RIVM-13172/2021	EPI_ISL_1035781	2021-02-10	Dutch COVID-19 response team	National Institute for Public Health and the Environment (RIVM)	Adam Meijer et al
Aruba/AW-RIVM-13173/2021	EPI_ISL_1035780	2021-02-10	Dutch COVID-19 response team	National Institute for Public Health and the Environment (RIVM)	Adam Meijer et al
Aruba/AW-RIVM-13174/2021	EPI_ISL_1035779	2021-02-10	Dutch COVID-19 response team	National Institute for Public Health and the Environment (RIVM)	Adam Meijer et al
Aruba/AW-RIVM-13175/2021	EPI_ISL_1035778	2021-02-10	Dutch COVID-19 response team	National Institute for Public Health and the Environment (RIVM)	Adam Meijer et al
Aruba/AW-RIVM-13176/2021	EPI_ISL_1035777	2021-02-10	Dutch COVID-19 response team	National Institute for Public Health and the Environment (RIVM)	Adam Meijer et al
Aruba/AW-RIVM-13177/2021	EPI_ISL_1035776	2021-02-10	Dutch COVID-19 response team	National Institute for Public Health and the Environment (RIVM)	Adam Meijer et al
Aruba/AW-RIVM-13178/2021	EPI_ISL_1035775	2021-02-10	Dutch COVID-19 response team	National Institute for Public Health and the Environment (RIVM)	Adam Meijer et al
Aruba/AW-RIVM-13179/2021	EPI_ISL_1035774	2021-02-10	Dutch COVID-19 response team	National Institute for Public Health and the Environment (RIVM)	Adam Meijer et al
Aruba/AW-RIVM-13180/2021	EPI_ISL_1035773	2021-02-10	Dutch COVID-19 response team	National Institute for Public Health and the Environment (RIVM)	Adam Meijer et al
Aruba/AW-RIVM-13181/2021	EPI_ISL_1035772	2021-02-10	Dutch COVID-19 response team	National Institute for Public Health and the Environment (RIVM)	Adam Meijer et al
Aruba/AW-RIVM-13646/2021	EPI_ISL_1090195	2021-02-12	Dutch COVID-19 response team	National Institute for Public Health and the Environment (RIVM)	Adam Meijer et al
Aruba/AW-RIVM-13651/2021	EPI_ISL_1090196	2021-02-12	Dutch COVID-19 response team	National Institute for Public Health and the Environment (RIVM)	Adam Meijer et al
Aruba/AW-RIVM-13652/2021	EPI_ISL_1090197	2021-02-12	Dutch COVID-19 response team	National Institute for Public Health and the Environment (RIVM)	Adam Meijer et al
Aruba/AW-RIVM-13658/2021	EPI_ISL_1090198	2021-02-12	Dutch COVID-19 response team	National Institute for Public Health and the Environment (RIVM)	Adam Meijer et al
Aruba/AW-RIVM-13663/2021	EPI_ISL_1090199	2021-02-12	Dutch COVID-19 response team	National Institute for Public Health and the Environment (RIVM)	Adam Meijer et al
Aruba/AW-RIVM-13664/2021	EPI_ISL_1090200	2021-02-12	Dutch COVID-19 response team	National Institute for Public Health and the Environment (RIVM)	Adam Meijer et al
Aruba/AW-RIVM-13674/2021	EPI_ISL_1090201	2021-02-12	Dutch COVID-19 response team	National Institute for Public Health and the Environment (RIVM)	Adam Meijer et al
Aruba/AW-RIVM-13675/2021	EPI_ISL_1090202	2021-02-12	Dutch COVID-19 response team	National Institute for Public Health and the Environment (RIVM)	Adam Meijer et al
Aruba/AW-RIVM-13684/2021	EPI_ISL_1090203	2021-02-12	Dutch COVID-19 response team	National Institute for Public Health and the Environment (RIVM)	Adam Meijer et al
Aruba/AW-RIVM-13685/2021	EPI_ISL_1089592	2021-02-12	Dutch COVID-19 response team	National Institute for Public Health and the Environment (RIVM)	Adam Meijer et al
Aruba/AW-RIVM-13689/2021	EPI_ISL_1090204	2021-02-12	Dutch COVID-19 response team	National Institute for Public Health and the Environment (RIVM)	Adam Meijer et al
Aruba/AW-RIVM-13695/2021	EPI_ISL_1090205	2021-02-12	Dutch COVID-19 response team	National Institute for Public Health and the Environment (RIVM)	Adam Meijer et al
Aruba/AW-RIVM-13701/2021	EPI_ISL_1090206	2021-02-12	Dutch COVID-19 response team	National Institute for Public Health and the Environment (RIVM)	Adam Meijer et al
Aruba/AW-RIVM-13706/2021	EPI_ISL_1089604	2021-02-12	Dutch COVID-19 response team	National Institute for Public Health and the Environment (RIVM)	Adam Meijer et al
Aruba/AW-RIVM-13707/2021	EPI_ISL_1089605	2021-02-12	Dutch COVID-19 response team	National Institute for Public Health and the Environment (RIVM)	Adam Meijer et al
Aruba/AW-RIVM-13713/2021	EPI_ISL_1089606	2021-02-12	Dutch COVID-19 response team	National Institute for Public Health and the Environment (RIVM)	Adam Meijer et al
Aruba/AW-RIVM-13718/2021	EPI_ISL_1090207	2021-02-12	Dutch COVID-19 response team	National Institute for Public Health and the Environment (RIVM)	Adam Meijer et al
Aruba/AW-RIVM-13719/2021	EPI_ISL_1090208	2021-02-12	Dutch COVID-19 response team	National Institute for Public Health and the Environment (RIVM)	Adam Meijer et al
Aruba/AW-RIVM-13729/2021	EPI_ISL_1090209	2021-02-12	Dutch COVID-19 response team	National Institute for Public Health and the Environment (RIVM)	Adam Meijer et al
Aruba/AW-RIVM-13730/2021	EPI_ISL_1090210	2021-02-12	Dutch COVID-19 response team	National Institute for Public Health and the Environment (RIVM)	Adam Meijer et al
Aruba/AW-RIVM-13745/2021	EPI_ISL_1090211	2021-02-12	Dutch COVID-19 response team	National Institute for Public Health and the Environment (RIVM)	Adam Meijer et al
Aruba/AW-RIVM-13749/2021	EPI_ISL_1089607	2021-02-12	Dutch COVID-19 response team	National Institute for Public Health and the Environment (RIVM)	Adam Meijer et al
Aruba/AW-RIVM-13754/2021	EPI_ISL_1090212	2021-02-12	Dutch COVID-19 response team	National Institute for Public Health and the Environment (RIVM)	Adam Meijer et al
Aruba/AW-RIVM-13757/2021	EPI_ISL_1090213	2021-02-12	Dutch COVID-19 response team	National Institute for Public Health and the Environment (RIVM)	Adam Meijer et al
Aruba/AW-RIVM-13762/2021	EPI_ISL_1090214	2021-02-12	Dutch COVID-19 response team	National Institute for Public Health and the Environment (RIVM)	Adam Meijer et al
Aruba/AW-RIVM-13771/2021	EPI_ISL_1090215	2021-02-12	Dutch COVID-19 response team	National Institute for Public Health and the Environment (RIVM)	Adam Meijer et al
Aruba/AW-RIVM-13772/2021	EPI_ISL_1090216	2021-02-12	Dutch COVID-19 response team	National Institute for Public Health and the Environment (RIVM)	Adam Meijer et al
Aruba/AW-RIVM-13779/2021	EPI_ISL_1090217	2021-02-12	Dutch COVID-19 response team	National Institute for Public Health and the Environment (RIVM)	Adam Meijer et al
Aruba/AW-RIVM-13780/2021	EPI_ISL_1090218	2021-02-12	Dutch COVID-19 response team	National Institute for Public Health and the Environment (RIVM)	Adam Meijer et al
Aruba/AW-RIVM-13787/2021	EPI_ISL_1090219	2021-02-12	Dutch COVID-19 response team	National Institute for Public Health and the Environment (RIVM)	Adam Meijer et al
Aruba/AW-RIVM-13794/2021	EPI_ISL_1090220	2021-02-12	Dutch COVID-19 response team	National Institute for Public Health and the Environment (RIVM)	Adam Meijer et al
Australia/NSW-R0070/2021	EPI_ISL_1061033	2021-02-16	New South Wales Health Pathology Royal Prince Alfred Hospital	Microbiology RPAH	Foster et al
Australia/NSW1035/2020	EPI_ISL_593687	2020-07-02	South Eastern Area Laboratory Services (SEALS)	NSW Health Pathology - Institute of Clinical Pathology and Medical Research; Westmead Hospital; University of Sydney	CIDM-PH et al.
Australia/NSW1046/2020	EPI_ISL_593698	2020-07-04	South Eastern Area Laboratory Services (SEALS)	NSW Health Pathology - Institute of Clinical Pathology and Medical Research; Westmead Hospital; University of Sydney	CIDM-PH et al.
Australia/NSW1077/2020	EPI_ISL_593711	2020-07-31	South Eastern Area Laboratory Services (SEALS)	NSW Health Pathology - Institute of Clinical Pathology and Medical Research; Westmead Hospital; University of Sydney	CIDM-PH et al.
Australia/NSW1187/2020	EPI_ISL_667788	2020-10-30	South Eastern Area Laboratory Services (SEALS)	NSW Health Pathology - Institute of Clinical Pathology and Medical Research; Westmead Hospital; University of Sydney	CIDM-PH et al. et al
Australia/NSW1202/2020	EPI_ISL_699653	2020-11-09	South Eastern Area Laboratory Services (SEALS)	NSW Health Pathology - Institute of Clinical Pathology and Medical Research; Westmead Hospital; University of Sydney	CIDM-PH et al. et al
Australia/NSW1217/2020	EPI_ISL_672661	2020-11-13	South Eastern Area Laboratory Services (SEALS)	NSW Health Pathology - Institute of Clinical Pathology and Medical Research; Westmead Hospital; University of Sydney	CIDM-PH et al. et al
Australia/NSW1324/2020	EPI_ISL_767890	2020-12-19	South Eastern Area Laboratory Services (SEALS)	NSW Health Pathology - Institute of Clinical Pathology and Medical Research; Westmead Hospital; University of Sydney	CIDM-PH et al. et al
Australia/NSW2126/2020	EPI_ISL_509500	2020-04-29	Area of Virology, Serology and Virology Division (SAViD), New South Wales Health Pathology Randwick	Area of Virology, Serology and Virology Division (SAViD), New South Wales Health Pathology Randwick	Rawlinson, W.
Australia/NSW2473/2020	EPI_ISL_527019	2020-07-02	Area of Virology, Serology and Virology Division (SAViD), New South Wales Health Pathology Randwick	Area of Virology, Serology and Virology Division (SAViD), New South Wales Health Pathology Randwick	Rawlinson, W.
Australia/NSW2512/2020	EPI_ISL_527032	2020-07-04	Area of Virology, Serology and Virology Division (SAViD), New South Wales Health Pathology Randwick	Area of Virology, Serology and Virology Division (SAViD), New South Wales Health Pathology Randwick	Rawlinson et al
Australia/NSW2603/2020	EPI_ISL_678320	2020-06-12	Area of Virology, Serology and Virology Division (SAViD), New South Wales Health Pathology Randwick	Virology Research Laboratory; Area of Virology, Serology and Virology Division (SAViD), New South Wales Health Pathology Randwick	Foster, C.; Au, J.; Ruiz Silva, M.; Deveson, I.; Bull, R.; Van Hal, S.; Rawlinson, W.
Australia/NSW2985/2020	EPI_ISL_707902	2020-10-29	Area of Virology, Serology and Virology Division (SAViD), New South Wales Health Pathology Randwick	Virology Research Laboratory; Area of Virology, Serology and Virology Division (SAViD), New South Wales Health Pathology Randwick	Foster et al
Australia/NSW3644/2020	EPI_ISL_717708	2020-12-08	Area of Virology, Serology and Virology Division (SAViD), New South Wales Health Pathology Randwick	Virology Research Laboratory; Area of Virology, Serology and Virology Division (SAViD), New South Wales Health Pathology Randwick	Foster et al
Australia/NSW617/2020	EPI_ISL_490026	2020-06-12	South Eastern Area Laboratory Services (SEALS)	NSW Health Pathology - Institute of Clinical Pathology and Medical Research; Westmead Hospital; University of Sydney	CIDM-PH et al.
Australia/QLD1231/2020	EPI_ISL_639819	2020-10-29	Public Health Virology Laboratory, Forensic and Scientific Services (PHV-FSS)	Public Health Virology Laboratory, Forensic and Scientific Services (PHV-FSS)	Son Nguyen et al et al
Australia/QLD1254/2020	EPI_ISL_693257	2020-03-23	Public Health Virology Laboratory, Forensic and Scientific Services (PHV-FSS)	Public Health Virology Laboratory, Forensic and Scientific Services (PHV-FSS)	Son Nguyen et al
Australia/QLD1277/2020	EPI_ISL_693278	2020-03-21	Public Health Virology Laboratory, Forensic and Scientific Services (PHV-FSS)	Public Health Virology Laboratory, Forensic and Scientific Services (PHV-FSS)	Son Nguyen et al
Australia/QLD1285/2020	EPI_ISL_693284	2020-11-11	Public Health Virology Laboratory, Forensic and Scientific Services (PHV-FSS)	Public Health Virology Laboratory, Forensic and Scientific Services (PHV-FSS)	Son Nguyen et al et al
Australia/QLD1327/2020	EPI_ISL_849680	2020-03-27	Public Health Virology Laboratory, Forensic and Scientific Services (PHV-FSS)	Public Health Virology Laboratory, Forensic and Scientific Services (PHV-FSS)	Son Nguyen et al et al
Australia/QLD1468/2020	EPI_ISL_849744	2020-12-06	Public Health Virology Laboratory, Forensic and Scientific Services (PHV-FSS)	Public Health Virology Laboratory, Forensic and Scientific Services (PHV-FSS)	Son Nguyen et al et al
Australia/QLD1545/2021	EPI_ISL_962180	2021-02-05	Public Health Virology-Forensic and Scientific Services (PHV-FSS)	Public Health Virology-Forensic and Scientific Services (PHV-FSS)	Son Nguyen et al et al
Australia/SAP549/2020	EPI_ISL_654796	2020-11-14	SA Pathology	SA Pathology	Lex Leong et al
Australia/SAP607/2021	EPI_ISL_812357	2021-01-07	SA Pathology	SA Pathology	Lex Leong et al
Australia/VIC1021/2020	EPI_ISL_430493	2020-04-01	Victorian Infectious Diseases Reference Laboratory (VIDRL)	Microbiological Diagnostic Unit Public Health Laboratory and Victorian Infectious Diseases Reference Laboratory, The Peter Doherty Institute for Infection and Immunity	Caly L. et al
Australia/VIC12527/2020	EPI_ISL_562218	2020-09-10	Microbiological Diagnostic Unit - Public Health Laboratory (MDU-PHL)	MDU-PHL	Seemann et al
Australia/VIC13555/2020	EPI_ISL_561738	2020-08-04	Microbiological Diagnostic Unit - Public Health Laboratory (MDU-PHL)	MDU-PHL	Seemann et al
Australia/VIC17991/2020	EPI_ISL_779606	2020-12-11	Victorian Infectious Diseases Reference Laboratory (VIDRL)	VIDRL and MDU-PHL	Caly L. et al
Australia/VIC18004/2020	EPI_ISL_779617	2020-12-17	Victorian Infectious Diseases Reference Laboratory (VIDRL)	VIDRL and MDU-PHL	Caly L. et al
Australia/VIC18015/2020	EPI_ISL_779627	2020-12-18	Microbiological Diagnostic Unit - Public Health Laboratory (MDU-PHL)	MDU-PHL	Seemann T. et al
Australia/VIC2260/2020	EPI_ISL_521988	2020-06-22	Victorian Infectious Diseases Reference Laboratory (VIDRL)	VIDRL and MDU-PHL	Caly L. et al
Australia/VIC4026/2020	EPI_ISL_519412	2020-07-10	Microbiological Diagnostic Unit - Public Health Laboratory (MDU-PHL)	MDU-PHL	Seemann T. et al
Australia/WA376/2020	EPI_ISL_605853	2020-10-21	PathWest Laboratory Medicine WA	PathWest Laboratory Medicine WA Microbial Surveillance Unit	PathWest Laboratory Medicine WA Microbial Surveillance Unit et al
Australia/WA405/2020	EPI_ISL_605879	2020-10-13	PathWest Laboratory Medicine WA	PathWest Laboratory Medicine WA Microbial Surveillance Unit	PathWest Laboratory Medicine WA Microbial Surveillance Unit
Australia/WA451/2020	EPI_ISL_708745	2020-03-29	PathWest Laboratory Medicine WA	PathWest Laboratory Medicine WA Microbial Surveillance Unit	PathWest Laboratory Medicine WA Microbial Surveillance Unit
Australia/WA453/2020	EPI_ISL_708747	2020-10-30	PathWest Laboratory Medicine WA	PathWest Laboratory Medicine WA Microbial Surveillance Unit	PathWest Laboratory Medicine WA Microbial Surveillance Unit et al
Australia/WA514/2020	EPI_ISL_794686	2020-11-09	PathWest Laboratory Medicine WA	PathWest Laboratory Medicine WA Microbial Surveillance Unit	PathWest Laboratory Medicine WA Microbial Surveillance Unit et al
Australia/WA582/2021	EPI_ISL_810965	2021-01-04	PathWest Laboratory Medicine WA	PathWest Laboratory Medicine WA Microbial Surveillance Unit	PathWest Laboratory Medicine WA Microbial Surveillance Unit et al
Australia/WA591/2020	EPI_ISL_810796	2020-12-24	PathWest Laboratory Medicine WA	PathWest Laboratory Medicine WA Microbial Surveillance Unit	PathWest Laboratory Medicine WA Microbial Surveillance Unit et al
Australia/WA598/2020	EPI_ISL_810804	2020-12-27	PathWest Laboratory Medicine WA	PathWest Laboratory Medicine WA Microbial Surveillance Unit	PathWest Laboratory Medicine WA Microbial Surveillance Unit et al
Australia/WA607/2021	EPI_ISL_933791	2021-01-12	PathWest Laboratory Medicine WA	PathWest Laboratory Medicine WA Microbial Surveillance Unit	PathWest Laboratory Medicine WA Microbial Surveillance Unit et al
Austria/CeMM0286/2020	EPI_ISL_583568	2020-03-26	Center for Virology, Medical University of Vienna	Bergthaler laboratory, CeMM Research Center for Molecular Medicine of the Austrian Academy of Sciences	Alexandra Popa et al
Austria/CeMM0339/2020	EPI_ISL_583571	2020-04-03	Center for Virology, Medical University of Vienna	Bergthaler laboratory, CeMM Research Center for Molecular Medicine of the Austrian Academy of Sciences	Alexandra Popa et al
Austria/CeMM0783/2020	EPI_ISL_583699	2020-04-17	Center for Virology, Medical University of Vienna	Bergthaler laboratory, CeMM Research Center for Molecular Medicine of the Austrian Academy of Sciences	Alexandra Popa et al
Austria/CeMM1077/2020	EPI_ISL_583883	2020-06-30	Austrian Agency for Health and Food Safety (AGES)	Bergthaler laboratory, CeMM Research Center for Molecular Medicine of the Austrian Academy of Sciences	Alexandra Popa et al
Austria/CeMM1487/2020	EPI_ISL_853983	2020-10-29	Austrian Agency for Health and Food Safety (AGES)	Bergthaler laboratory, CeMM Research Center for Molecular Medicine of the Austrian Academy of Sciences	Lukas Endler et al
Austria/CeMM1491/2020	EPI_ISL_853986	2020-10-28	Austrian Agency for Health and Food Safety (AGES)	Bergthaler laboratory, CeMM Research Center for Molecular Medicine of the Austrian Academy of Sciences	Lukas Endler et al
Austria/CeMM1538/2020	EPI_ISL_854019	2020-10-28	Austrian Agency for Health and Food Safety (AGES)	Bergthaler laboratory, CeMM Research Center for Molecular Medicine of the Austrian Academy of Sciences	Lukas Endler et al
Austria/CeMM1546/2020	EPI_ISL_854023	2020-10-29	Austrian Agency for Health and Food Safety (AGES)	Bergthaler laboratory, CeMM Research Center for Molecular Medicine of the Austrian Academy of Sciences	Lukas Endler et al
Austria/CeMM1550/2020	EPI_ISL_854277	2020-10-28	Austrian Agency for Health and Food Safety (AGES)	Bergthaler laboratory, CeMM Research Center for Molecular Medicine of the Austrian Academy of Sciences	Lukas Endler et al
Austria/CeMM1850/2020	EPI_ISL_853977	2020-09-18	Austrian Agency for Health and Food Safety (AGES)	Bergthaler laboratory, CeMM Research Center for Molecular Medicine of the Austrian Academy of Sciences	Lukas Endler et al
Austria/CeMM1864/2020	EPI_ISL_854166	2020-11-12	Austrian Agency for Health and Food Safety (AGES)	Bergthaler laboratory, CeMM Research Center for Molecular Medicine of the Austrian Academy of Sciences	Lukas Endler et al
Austria/CeMM3719/2021	EPI_ISL_1008340	2021-02-01	Department of Laboratory Medicine, Division of Clinical Virology, University of Medicine, Vienna	Bergthaler laboratory, CeMM Research Center for Molecular Medicine of the Austrian Academy of Sciences	Lukas Endler et al
Austria/CeMM3722/2021	EPI_ISL_1008342	2021-02-02	Department of Laboratory Medicine, Division of Clinical Virology, University of Medicine, Vienna	Bergthaler laboratory, CeMM Research Center for Molecular Medicine of the Austrian Academy of Sciences	Lukas Endler et al
Austria/CeMM3723/2021	EPI_ISL_1008343	2021-02-02	Department of Laboratory Medicine, Division of Clinical Virology, University of Medicine, Vienna	Bergthaler laboratory, CeMM Research Center for Molecular Medicine of the Austrian Academy of Sciences	Lukas Endler et al
Austria/CeMM3735/2021	EPI_ISL_1008355	2021-02-01	Department of Laboratory Medicine, Division of Clinical Virology, University of Medicine, Vienna	Bergthaler laboratory, CeMM Research Center for Molecular Medicine of the Austrian Academy of Sciences	Lukas Endler et al
Austria/CeMM3736/2021	EPI_ISL_1008356	2021-02-01	Department of Laboratory Medicine, Division of Clinical Virology, University of Medicine, Vienna	Bergthaler laboratory, CeMM Research Center for Molecular Medicine of the Austrian Academy of Sciences	Lukas Endler et al
Azerbaijan/Aghayev-01/2021	EPI_ISL_882637	2021-01-02	Azerbaijan National Hematology Center Division of Medical Genetics	Azerbaijan National Hematology Center Division of Medical Genetics	Aghayev Agha Rza et al
Azerbaijan/Aghayev-02/2021	EPI_ISL_882638	2021-01-02	Azerbaijan National Hematology Center Division of Medical Genetics	Azerbaijan National Hematology Center Division of Medical Genetics	Aghayev Agha Rza et al
Azerbaijan/Aghayev-04/2021	EPI_ISL_882640	2021-01-04	Azerbaijan National Hematology Center Division of Medical Genetics	Azerbaijan National Hematology Center Division of Medical Genetics	Aghayev Agha Rza et al
Bahrain/090000572_S16_L001/2020	EPI_ISL_632285	2020-05-31	Communicable Disease Laboratory, Public Health Directorate	Communicable Disease Laboratory, Public Health Directorate	AlWasti et al
Bahrain/250182770_S11_L001/2020	EPI_ISL_678262	2020-11-21	Communicable Disease Laboratory, Public Health Directorate	Communicable Disease Laboratory, Public Health Directorate	Alwasti et al
Bahrain/250182773/2020	EPI_ISL_682315	2020-11-16	Communicable Disease Laboratory, Public Health Directorate	Communicable Disease Laboratory, Public Health Directorate	Alwasti et al
Bahrain/250182774/2020	EPI_ISL_682316	2020-11-16	Communicable Disease Laboratory, Public Health Directorate	Communicable Disease Laboratory, Public Health Directorate	Alwasti et al
Bahrain/250182775/2020	EPI_ISL_684036	2020-11-16	Communicable Disease Laboratory, Public Health Directorate	Communicable Disease Laboratory, Public Health Directorate	Alwasti et al
Bahrain/340513774_S1_L001/2020	EPI_ISL_632262	2020-08-17	Communicable Disease Laboratory, Public Health Directorate	Communicable Disease Laboratory, Public Health Directorate	AlWasti et al
Bahrain/341017320/2020	EPI_ISL_684035	2020-11-12	Communicable Disease Laboratory, Public Health Directorate	Communicable Disease Laboratory, Public Health Directorate	Alwasti et al
Bahrain/920268866/2020	EPI_ISL_510531	2020-06-23	Communicable Disease Laboratory, Public Health Directorate	Communicable Disease Laboratory, Public Health Directorate	Shehab et al
Bahrain/920396988_S5_L001/2020	EPI_ISL_681301	2020-09-11	Communicable Disease Laboratory, Public Health Directorate	Communicable Disease Laboratory, Public Health Directorate	Alwasti et al
Bahrain/920456050/2020	EPI_ISL_682305	2020-10-13	Communicable Disease Laboratory, Public Health Directorate	Communicable Disease Laboratory, Public Health Directorate	Alwasti et al
Bahrein/BAH-23/2020	EPI_ISL_483564	2020-04-08	Kingdom of Bahrein Ministry of Health	Erasmus Medical Center	Bas Oude Munnink et al
Bangladesh/BCSIR-NILMRC-436/2021	EPI_ISL_955101	2021-01-24	National Institute of Laboratory Medicine and Referral Center	Genomic Research Lab, BCSIR	Tanjina Akhtar Banu et al
Bangladesh/BCSIR-NILMRC-459/2021	EPI_ISL_959545	2021-01-19	National Institute of Laboratory Medicine and Referral Center	Genomic Research Lab, BCSIR	Md. Saddam Hossain et al
Bangladesh/BCSIR-NILMRC-460/2021	EPI_ISL_982505	2021-01-19	National Institute of Laboratory Medicine and Referral Center	Genomic Research Lab, BCSIR	Iffat Jahan et al
Bangladesh/BCSIR-NILMRC-461/2021	EPI_ISL_983330	2021-01-20	National Institute of Laboratory Medicine and Referral Center	Genomic Research Lab, BCSIR	Md. Ahashan Habib et al
Bangladesh/BCSIR-NILMRC-464/2021	EPI_ISL_959386	2021-01-20	National Institute of Laboratory Medicine and Referral Center	Genomic Research Lab, BCSIR	Md. Maruf Ahmed Molla et al
Bangladesh/BCSIR-NILMRC-509/2021	EPI_ISL_1040483	2021-01-03	National Institute of Laboratory Medicine and Referral Center	Genomic Research Lab, BCSIR	Tanjina Akhtar Banu et al
Bangladesh/CHRF-0010/2020	EPI_ISL_468078	2020-05-03	Child Health Research Foundation	Child Health Research Foundation	Senjuti Saha et al
Bangladesh/CHRF-0011/2020	EPI_ISL_492028	2020-03-30	Child Health Research Foundation	Child Health Research Foundation	Senjuti Saha et al
Bangladesh/CHRF-0071/2020	EPI_ISL_700337	2020-08-20	Child Health Research Foundation	Child Health Research Foundation	Senjuti Saha et al
Bangladesh/CHRF-0079/2020	EPI_ISL_700342	2020-09-01	Child Health Research Foundation	Child Health Research Foundation	Senjuti Saha et al
Bangladesh/CHRF-0085/2020	EPI_ISL_700328	2020-09-16	Child Health Research Foundation	Child Health Research Foundation	Senjuti Saha et al
Bangladesh/CHRF-0102/2020	EPI_ISL_906096	2020-11-22	Child Health Research Foundation	Child Health Research Foundation	Senjuti Saha et al
Bangladesh/CHRF-0113/2020	EPI_ISL_906100	2020-12-09	Child Health Research Foundation	Child Health Research Foundation	Senjuti Saha et al
Bangladesh/CHRF-0117/2020	EPI_ISL_906092	2020-12-12	Child Health Research Foundation	Child Health Research Foundation	Senjuti Saha et al
Bangladesh/CHRF-0120/2020	EPI_ISL_906083	2020-12-24	Child Health Research Foundation	Child Health Research Foundation	Senjuti Saha et al
Bangladesh/CU-CTG-02/2020	EPI_ISL_735490	2020-11-26	Rangamati General Hospital RT-PCR lab,	Central Biological Research Laboratory and Department of Biochemistry and Molecular Biology	Robiul Hasan Bhuiyan et al
Bangladesh/CU-CTG-09/2020	EPI_ISL_735493	2020-11-22	Cox's Bazar Medicila College	Central Biological Research Laboratory and Department of Biochemistry and Molecular Biology Central Biological Research Laboratory and Department of Biochemistry and Molecular Biology	Robiul Hasan Bhuiyan et al
Bangladesh/CU-CTG-13/2020	EPI_ISL_735494	2020-11-24	Cox's Bazar Medical College	Central Biological Research Laboratory and Department of Biochemistry and Molecular Biology	Md. Imranul Hoq et al
Bangladesh/CU-CTG-18/2020	EPI_ISL_735495	2020-11-15	Bhashabir M A Wadud RT-PCR Lab, Chandpur	Central Biological Research Laboratory and Department of Biochemistry and Molecular Biology	Md. Imranul Hoq et al
Bangladesh/DNAS-isl-6840/2020	EPI_ISL_605915	2020-05-18	NGS Lab, DNA SOLUTION LTD.	NGS Lab, DNA SOLUTION LTD.	Khan et al
Bangladesh/G-38/2020	EPI_ISL_600562	2020-03-26	Institute of Epidemiology Disease Control And Research	Institute for Developing Science and Health Initiatives	Lauren Cowley et al
Bangladesh/GRBL_S6/2020	EPI_ISL_890190	2020-11-14	Gonoshasthaya-RNA Research Center, Gonoshasthaya-RNA Molecular Diagnostics and Research Center	Gonoshasthaya-RNA Research Center, Gonoshasthaya-RNA Molecular Diagnostics and Research Center	Jamiruddin et al
Bangladesh/GRMDRC-5/2020	EPI_ISL_775214	2020-11-14	Gonoshasthya-RNA Molecular Research Center	Gonoshasthya-RNA Molecular Research Center	Mohd. Raeed Jamiruddin et al
Bangladesh/SUST-GEB-Habiganj-3/2020	EPI_ISL_754173	2020-11-25	Specialized Lab for COVID-19 Detection, Department of Genetic Engineering and Biotechnology	Specialized Lab for COVID-19 Detection, Department of Genetic Engineering and Biotechnology	Md. Nazmul Hasan et al
Barbados/50397/2020	EPI_ISL_977655	2020-12-24	Caribbean Public Health Agency	Carrington Lab, Department of PreClinical Sciences, Building 36, First Floor Biochemistry Unit, Faculty of Medical Sciences, The University of the West Indies	Nikita S. D. Sahadeo et al
Barbados/BRB50398/2020	EPI_ISL_977656	2020-12-30	Caribbean Public Health Agency	Carrington Lab, Department of PreClinical Sciences, Building 36, First Floor Biochemistry Unit, Faculty of Medical Sciences, The University of the West Indies	Nikita S. D. Sahadeo et al
Barbados/BRB50400/2020	EPI_ISL_977658	2020-12-31	Caribbean Public Health Agency	Carrington Lab, Department of PreClinical Sciences, Building 36, First Floor Biochemistry Unit, Faculty of Medical Sciences, The University of the West Indies	Nikita S. D. Sahadeo et al
Beijing/IVDC-02-06/2020	EPI_ISL_469255	2020-06-11	National Institute for Viral Disease Control and Prevention, China CDC	Institute of Viral Disease Control and Prevention, China CDC	Xiang Zhao et al
Belarus/ChVir21832/2020	EPI_ISL_860802	2020-11-07	WHO/Minsk	Charité Universitätsmedizin Berlin, Institut für Virologie	Victor M Corman et al
Belarus/ChVir21842/2020	EPI_ISL_860805	2020-11-03	WHO/Minsk	Charité Universitätsmedizin Berlin, Institut für Virologie	Victor M Corman et al
Belarus/ChVir21877/2020	EPI_ISL_860812	2020-11-03	WHO/Minsk	Charité Universitätsmedizin Berlin, Institut für Virologie	Victor M Corman et al
Belarus/ChVir21882/2020	EPI_ISL_860814	2020-10-30	WHO/Minsk	Charité Universitätsmedizin Berlin, Institut für Virologie	Victor M Corman et al
Belarus/ChVir21884/2020	EPI_ISL_860815	2020-10-29	WHO/Minsk	Charité Universitätsmedizin Berlin, Institut für Virologie	Victor M Corman et al
Belarus/ChVir21890/2020	EPI_ISL_861458	2020-10-23	WHO/Minsk	Charité Universitätsmedizin Berlin, Institut für Virologie	Victor M Corman et al
Belarus/HO-RII-MH11354S/2020	EPI_ISL_754232	2020-11-24	The Republican Research and Practical Center for Epidemiology and Microbiology (RRPCEM)	WHO National Influenza Centre Russian Federation	Elena Gasich et al
Belarus/HO-RRCEM-MOZ11874S/2020	EPI_ISL_933533	2020-12-08	Laboratory for HIV and opportunistic infections diagnosis The Republican Research and Practical Center for Epidemiology and Microbiology (RRPCEM)	Laboratory for HIV and opportunistic infections diagnosis The Republican Research and Practical Center for Epidemiology and Microbiology (RRPCEM)	Elena Gasich et al
Belarus/MI-RII-MH11337S/2020	EPI_ISL_754229	2020-04-24	The Republican Research and Practical Center for Epidemiology and Microbiology (RRPCEM)	WHO National Influenza Centre Russian Federation	Elena Gasich et al
Belarus/MI-RII-MH11351S/2020	EPI_ISL_754230	2020-07-06	The Republican Research and Practical Center for Epidemiology and Microbiology (RRPCEM)	WHO National Influenza Centre Russian Federation	Elena Gasich et al
Belarus/MI-RII-MH11353S/2020	EPI_ISL_754231	2020-07-28	The Republican Research and Practical Center for Epidemiology and Microbiology (RRPCEM)	WHO National Influenza Centre Russian Federation	Elena Gasich et al
Belarus/MI-RII-MH11355S/2020	EPI_ISL_754233	2020-11-23	The Republican Research and Practical Center for Epidemiology and Microbiology (RRPCEM)	WHO National Influenza Centre Russian Federation	Elena Gasich et al
Belarus/VI-RII-MH11358S/2020	EPI_ISL_754234	2020-10-22	The Republican Research and Practical Center for Epidemiology and Microbiology (RRPCEM)	WHO National Influenza Centre Russian Federation	Elena Gasich et al
Belgium/BA-02291/2020	EPI_ISL_415159	2020-02-29	KU Leuven, Clinical and Epidemiological Virology	KU Leuven, Clinical and Epidemiological Virology	Bert Vanmechelen et al
Belgium/GHB-03021/2020	EPI_ISL_407976	2020-02-03	KU Leuven, Clinical and Epidemiological Virology	KU Leuven, Clinical and Epidemiological Virology	Bert Vanmechelen et al
Belgium/UGent-1318/2021	EPI_ISL_1073868	2021-01-18	Lab voor klinische biologie	Lab voor klinische biologie	Marija Janevska et al
Belgium/UGent-134/2020	EPI_ISL_481228	2020-04-18	Lab voor klinische biologie	Onderzoeksgroep Virologie	Nick Vereecke et al
Belgium/UGent-195/2020	EPI_ISL_717593	2020-10-20	Lab voor klinische biologie	Onderzoeksgroep Virologie	Laurens Lambrechts et al
Belgium/UGent-207/2020	EPI_ISL_717591	2020-10-22	Lab voor klinische biologie	Onderzoeksgroep Virologie	Laurens Lambrechts et al
Belgium/UGent-2351/2021	EPI_ISL_1118836	2021-02-22	Lab voor klinische biologie	Lab voor klinische biologie	Marija Janevska et al
Belgium/UGent-238/2020	EPI_ISL_717592	2020-11-08	Lab voor klinische biologie	Onderzoeksgroep Virologie	Nick Vereecke et al
Belgium/ULG-10161/2020	EPI_ISL_447143	2020-04-18	Department of Clinical Microbiology	GIGA Medical Genomics	Keith Durkin et al
Belgium/ULG-11919/2020	EPI_ISL_965457	2020-10-30	University of Liège COVID-19 testing center	GIGA Medical Genomics	Keith Durkin et al
Belgium/ULG-11923/2020	EPI_ISL_965525	2020-10-28	University of Liège COVID-19 testing center	GIGA Medical Genomics	Keith Durkin et al
Belgium/ULG-9617/2020	EPI_ISL_418647	2020-03-22	Department of Clinical Microbiology	GIGA Medical Genomics	Keith Durkin et al
Belgium/rega-0801923/2020	EPI_ISL_734865	2020-08-01	UZ Leuven, National Reference Laboratory for Coronaviruses, Laboratory Medicine, Leuven, Belgium	KU Leuven, Rega Institute, Clinical and Epidemiological Virology	Tony Wawina-Bokalanga et al
Belgium/rega-0911940/2020	EPI_ISL_734927	2020-09-11	UZ Leuven, National Reference Laboratory for Coronaviruses, Laboratory Medicine, Leuven, Belgium	KU Leuven, Rega Institute, Clinical and Epidemiological Virology	Tony Wawina-Bokalanga et al
Belgium/rega-0912938/2020	EPI_ISL_734929	2020-09-12	UZ Leuven, National Reference Laboratory for Coronaviruses, Laboratory Medicine, Leuven, Belgium	KU Leuven, Rega Institute, Clinical and Epidemiological Virology	Tony Wawina-Bokalanga et al
Belgium/rega-10021225/2020	EPI_ISL_734497	2020-10-02	UZ Leuven, National Reference Laboratory for Coronaviruses, Laboratory Medicine, Leuven, Belgium	KU Leuven, Rega Institute, Clinical and Epidemiological Virology	Tony Wawina-Bokalanga et al
Belgium/rega-10181080/2020	EPI_ISL_735120	2020-10-18	UZ Leuven, National Reference Laboratory for Coronaviruses, Laboratory Medicine, Leuven, Belgium	KU Leuven, Rega Institute, Clinical and Epidemiological Virology	Tony Wawina-Bokalanga et al
Belgium/rega-1698/2021	EPI_ISL_890322	2021-01-03	KU Leuven, Rega Institute, Clinical and Epidemiological Virology	KU Leuven, Rega Institute, Clinical and Epidemiological Virology	Tony Wawina-Bokalanga, Bert Vanmechelen, Joan Marti-Carerras, Piet Maes
Belgium/rega-1944/2021	EPI_ISL_896486	2021-01-15	KU Leuven, Rega Institute, Clinical and Epidemiological Virology	KU Leuven, Rega Institute, Clinical and Epidemiological Virology	Tony Wawina-Bokalanga et al
Belgium/rega-2051/2021	EPI_ISL_913858	2021-01-12	KU Leuven, Rega Institute, Clinical and Epidemiological Virology	KU Leuven, Rega Institute, Clinical and Epidemiological Virology	Tony Wawina-Bokalanga et al
Belgium/rega-3125/2021	EPI_ISL_1064454	2021-02-09	KU Leuven, Rega Institute, Clinical and Epidemiological Virology	KU Leuven, Rega Institute, Clinical and Epidemiological Virology	Tony Wawina-Bokalanga et al
Belgium/rega-4963/2021	EPI_ISL_1382789	2021-02-25	KU Leuven, Rega Institute, Clinical and Epidemiological Virology	KU Leuven, Rega Institute, Clinical and Epidemiological Virology	Tony Wawina-Bokalanga, Bert Vanmechelen, Joan Marti-Carerras, Piet Maes
Belize/CDC-6846/2020	EPI_ISL_509712	2020-03-01	Belize Ministry of Health	Pathogen Discovery, Respiratory Viruses Branch, Division of Viral Diseases, Centers for Disease Control and Prevention	Jing Zhang et al
Belize/CDC-6852/2020	EPI_ISL_509714	2020-04-09	Belize Ministry of Health	Pathogen Discovery, Respiratory Viruses Branch, Division of Viral Diseases, Centers for Disease Control and Prevention	Jing Zhang et al
Benin/197/2020	EPI_ISL_476822	2020-03-15	Laboratoire des Fièvres Hémorragiques Virales du Benin	Charité-Universitätsmedizin Berlin	Yadouleton et al
Bermuda/204990916/2020	EPI_ISL_780386	2020-10-31	Bermuda Government Molecular Diagnostics Laboratory (MDL)	Respiratory Virus Unit, National Infection Service, Public Health England	PHE Covid Sequencing Team et al
Bermuda/204990920/2020	EPI_ISL_780390	2020-11-08	Bermuda Government Molecular Diagnostics Laboratory (MDL)	Respiratory Virus Unit, National Infection Service, Public Health England	PHE Covid Sequencing Team et al
Bermuda/204990921/2020	EPI_ISL_780391	2020-11-08	Bermuda Government Molecular Diagnostics Laboratory (MDL)	Respiratory Virus Unit, National Infection Service, Public Health England	PHE Covid Sequencing Team et al
Bermuda/205081290/2020	EPI_ISL_780383	2020-10-31	Bermuda Government Molecular Diagnostics Laboratory (MDL)	Respiratory Virus Unit, National Infection Service, Public Health England	PHE Covid Sequencing Team et al
Bolivia/26932/2020	EPI_ISL_837555	2020-08-03	Centro Nacional de Enfermedades Tropicales (CENETROP)	Laboratory of Respiratory Viruses and Measles, Oswaldo Cruz Institute, FIOCRUZ	Paola Resende et al
Bolivia/26933/2020	EPI_ISL_837556	2020-07-15	Centro Nacional de Enfermedades Tropicales (CENETROP)	Laboratory of Respiratory Viruses and Measles, Oswaldo Cruz Institute, FIOCRUZ	Paola Resende et al
Bolivia/26934/2020	EPI_ISL_837557	2020-08-12	Centro Nacional de Enfermedades Tropicales (CENETROP)	Laboratory of Respiratory Viruses and Measles, Oswaldo Cruz Institute, FIOCRUZ	Paola Resende et al
Bolivia/26936/2020	EPI_ISL_837558	2020-07-03	Centro Nacional de Enfermedades Tropicales (CENETROP)	Laboratory of Respiratory Viruses and Measles, Oswaldo Cruz Institute, FIOCRUZ	Paola Resende et al
Bolivia/26937/2020	EPI_ISL_837554	2020-08-03	Centro Nacional de Enfermedades Tropicales (CENETROP)	Laboratory of Respiratory Viruses and Measles, Oswaldo Cruz Institute, FIOCRUZ	Paola Resende et al
Bolivia/26938/2020	EPI_ISL_837559	2020-08-11	Centro Nacional de Enfermedades Tropicales (CENETROP)	Laboratory of Respiratory Viruses and Measles, Oswaldo Cruz Institute, FIOCRUZ	Paola Resende et al
Bolivia/26939/2020	EPI_ISL_837560	2020-07-03	Centro Nacional de Enfermedades Tropicales (CENETROP)	Laboratory of Respiratory Viruses and Measles, Oswaldo Cruz Institute, FIOCRUZ	Paola Resende et al
Bolivia/26940/2020	EPI_ISL_837561	2020-08-12	Centro Nacional de Enfermedades Tropicales (CENETROP)	Laboratory of Respiratory Viruses and Measles, Oswaldo Cruz Institute, FIOCRUZ	Paola Resende et al
Bolivia/26941/2020	EPI_ISL_837562	2020-08-12	Centro Nacional de Enfermedades Tropicales (CENETROP)	Laboratory of Respiratory Viruses and Measles, Oswaldo Cruz Institute, FIOCRUZ	Paola Resende et al
Bolivia/26949/2020	EPI_ISL_837569	2020-05-16	Centro Nacional de Enfermedades Tropicales (CENETROP)	Laboratory of Respiratory Viruses and Measles, Oswaldo Cruz Institute, FIOCRUZ	Paola Resende et al
Bolivia/26952/2020	EPI_ISL_837571	2020-04-27	Centro Nacional de Enfermedades Tropicales (CENETROP)	Laboratory of Respiratory Viruses and Measles, Oswaldo Cruz Institute, FIOCRUZ	Paola Resende et al
Bolivia/26953/2020	EPI_ISL_837550	2020-05-03	Centro Nacional de Enfermedades Tropicales (CENETROP)	Laboratory of Respiratory Viruses and Measles, Oswaldo Cruz Institute, FIOCRUZ	Paola Resende et al
Bolivia/26954/2020	EPI_ISL_837572	2020-03-11	Centro Nacional de Enfermedades Tropicales (CENETROP)	Laboratory of Respiratory Viruses and Measles, Oswaldo Cruz Institute, FIOCRUZ	Paola Resende et al
Bolivia/26955/2020	EPI_ISL_837573	2020-04-20	Centro Nacional de Enfermedades Tropicales (CENETROP)	Laboratory of Respiratory Viruses and Measles, Oswaldo Cruz Institute, FIOCRUZ	Paola Resende et al
Bolivia/26958/2020	EPI_ISL_837576	2020-03-31	Centro Nacional de Enfermedades Tropicales (CENETROP)	Laboratory of Respiratory Viruses and Measles, Oswaldo Cruz Institute, FIOCRUZ	Paola Resende et al
BosniaandHerzegovina/01-Livno/2020	EPI_ISL_462753	2020-05-27	University Clinical Hospital of Mostar	University of Sarajevo Veterinary Faculty	Goletic et al
BosniaandHerzegovina/AGC-215/2021	EPI_ISL_959650	2021-01-10	General Hospital "Abdulah Nakas" Sarajevo	Alea Genetic Centre	Dino Pecar et al
BosniaandHerzegovina/AGC-219/2021	EPI_ISL_964882	2021-01-11	General Hospital "Abdulah Nakas" Sarajevo	Alea Genetic Centre	Lana Salihefendic et al
BosniaandHerzegovina/AGC-MOS-002/2020	EPI_ISL_722201	2020-11-20	Vitalis Mostar	Alea Genetic Center	Salihefendic L. et al
BosniaandHerzegovina/AGC-SAR-002/2020	EPI_ISL_722209	2020-11-20	Dom Zdravlja Sarajevo	Alea Genetic Center	Salihefendic L. et al
BosniaandHerzegovina/VFS-UNSA-LMGFI003/2020	EPI_ISL_955142	2020-07-15	University of Sarajevo, Veterinary Faculty, Laboratory for Molecular Diagnostic and Research Laboratory	University of Sarajevo, Veterinary Faculty, Laboratory for Molecular Diagnostic and Research Laboratory	Goletić T. et al
BosniaandHerzegovina/VFS-UNSA-LMGFI005/2020	EPI_ISL_955146	2020-09-02	University of Sarajevo, Veterinary Faculty, Laboratory for Molecular Diagnostic and Research Laboratory	University of Sarajevo, Veterinary Faculty, Laboratory for Molecular Diagnostic and Research Laboratory	Goletić T. et al
BosniaandHerzegovina/VFS-UNSA-LMGFI008/2020	EPI_ISL_955151	2020-10-28	University of Sarajevo, Veterinary Faculty, Laboratory for Molecular Diagnostic and Research Laboratory	University of Sarajevo, Veterinary Faculty, Laboratory for Molecular Diagnostic and Research Laboratory	Goletić T. et al
BosniaandHerzegovina/VFS-UNSA-LMGFI009/2020	EPI_ISL_955155	2020-11-04	University of Sarajevo, Veterinary Faculty, Laboratory for Molecular Diagnostic and Research Laboratory	University of Sarajevo, Veterinary Faculty, Laboratory for Molecular Diagnostic and Research Laboratory	Goletić T. et al
BosniaandHerzegovina/VFS-UNSA-LMGFI010/2020	EPI_ISL_955156	2020-11-28	University of Sarajevo, Veterinary Faculty, Laboratory for Molecular Diagnostic and Research Laboratory	University of Sarajevo, Veterinary Faculty, Laboratory for Molecular Diagnostic and Research Laboratory	Goletić T. et al
BosniaandHerzegovina/VFS-UNSA-LMGFI011/2020	EPI_ISL_955169	2020-12-03	University of Sarajevo, Veterinary Faculty, Laboratory for Molecular Diagnostic and Research Laboratory	University of Sarajevo, Veterinary Faculty, Laboratory for Molecular Diagnostic and Research Laboratory	Goletić Š. et al
BosniaandHerzegovina/VFS-UNSA-LMGFI012/2020	EPI_ISL_955170	2020-12-03	University of Sarajevo, Veterinary Faculty, Laboratory for Molecular Diagnostic and Research Laboratory	University of Sarajevo, Veterinary Faculty, Laboratory for Molecular Diagnostic and Research Laboratory	Goletić T. et al
BosniaandHerzegovina/VFS-UNSA-LMGFI013/2020	EPI_ISL_955171	2020-12-17	University of Sarajevo, Veterinary Faculty, Laboratory for Molecular Diagnostic and Research Laboratory	University of Sarajevo, Veterinary Faculty, Laboratory for Molecular Diagnostic and Research Laboratory	Goletić Š. et al
BosniaandHerzegovina/VFS-UNSA-LMGFI014/2020	EPI_ISL_955173	2020-12-25	University of Sarajevo, Veterinary Faculty, Laboratory for Molecular Diagnostic and Research Laboratory	University of Sarajevo, Veterinary Faculty, Laboratory for Molecular Diagnostic and Research Laboratory	Goletić Š. et al
BosniaandHerzegovina/VFS-UNSA-LMGFI017/2021	EPI_ISL_955186	2021-01-15	University of Sarajevo, Veterinary Faculty, Laboratory for Molecular Diagnostic and Research Laboratory	University of Sarajevo, Veterinary Faculty, Laboratory for Molecular Diagnostic and Research Laboratory	Goletić Š. et al
BosniaandHerzegovina/VFS-UNSA-LMGFI024/2020	EPI_ISL_1016690	2020-12-25	University of Sarajevo, Veterinary Faculty, Laboratory for Molecular Diagnostic and Research Laboratory	University of Sarajevo, Veterinary Faculty, Laboratory for Molecular Diagnostic and Research Laboratory	Goletic T. et al
BosniaandHerzegovina/VFS-UNSA-LMGFI030/2021	EPI_ISL_1016968	2021-02-09	University of Sarajevo, Veterinary Faculty, Laboratory for Molecular Diagnostic and Research Laboratory	University of Sarajevo, Veterinary Faculty, Laboratory for Molecular Diagnostic and Research Laboratory	Goletic S. et al
BosniaandHerzegovina/VFS-UNSA-LMGFI031/2021	EPI_ISL_1016969	2021-02-09	University of Sarajevo, Veterinary Faculty, Laboratory for Molecular Diagnostic and Research Laboratory	University of Sarajevo, Veterinary Faculty, Laboratory for Molecular Diagnostic and Research Laboratory	Goletic S. et al
Botswana/1217-IN1660/2020	EPI_ISL_770471	2020-12-17	National Health laboratory	Botswana Institute for Technology Research and Innovation	Kefentse Arnold Tumedi et al
Botswana/1217-IN1699/2020	EPI_ISL_770472	2020-12-17	National Health laboratory	Botswana Institute for Technology Research and Innovation	Kefentse Arnold Tumedi et al
Botswana/1223-IN1490/2020	EPI_ISL_770475	2020-12-23	National health Laboratory	Botswana Institute for Technology Research and Innovation	Kefentse Arnold Tumedi et al
Botswana/1224-IN462/2020	EPI_ISL_770470	2020-12-24	National Health laboratory	Botswana Institute for Technology Research and Innovation	Kefentse Arnold Tumedi et al
Botswana/BOT2855/2020	EPI_ISL_560389	2020-04-14	National Health Laboratory	Botswana Institute for Technology Research and Innovation	Kefentse Arnold Tumedi et al
Botswana/CV1201783/2021	EPI_ISL_935045	2021-01-15	Botswana Harvard HIV Reference Laboratory	Botswana Harvard HIV Reference Laboratory	Sikhulile Moyo et al
Botswana/CV1605828/2020	EPI_ISL_770473	2020-12-23	National Health laboratory	Botswana Institute for Technology Research and Innovation	Kefentse Arnold Tumedi et al
Botswana/CV1615722/2020	EPI_ISL_770474	2020-12-18	National Health laboratory	Botswana Institute for Technology Research and Innovation	Kefentse Arnold Tumedi et al
Botswana/CV1807054/2021	EPI_ISL_933724	2021-01-15	Botswana Harvard HIV Reference Laboratory	Botswana Harvard HIV Reference Laboratory	Sikhulile Moyo et al
Brazil/2PWLHCPA/2021	EPI_ISL_1163530	2021-02	LABCOVID_HCPA	LABRESIS_HCPA	Martins AF, Wink PL, Volpato F, Rosset C, de Paris F, Monteiro F, Zavascki AP, Barth AL
Brazil/31GGPHCPA/2020	EPI_ISL_1163736	2020-10	LABCOVID_HCPA	LABCOVID_HCPA	Martins AF, Wink PL, Volpato F, Rosset C, de Paris F, Monteiro F, Zavascki AP, Barth AL
Brazil/35MGSMHCPA/2020	EPI_ISL_1163737	2020-11	LABCOVID_HCPA	LABRESIS_HCPA	Martins AF, Wink PL, Volpato F, Rosset C, de Paris F, Monteiro F, Zavascki AP, Barth AL
Brazil/AC-05MH/2020	EPI_ISL_1251212	2020-08	Raimundo Reginaldo de Almeida	MOA Lab	Vanessa C. Nicolete, Priscila T. Rodrigues, Marcelo U. Ferreira
Brazil/AC-07MLGA/2020	EPI_ISL_1251214	2020-08	Raimundo Reginaldo de Almeida	MOA Lab	Vanessa C. Nicolete, Priscila T. Rodrigues, Marcelo U. Ferreira
Brazil/AC-12EFC/2020	EPI_ISL_1251217	2020-08	Raimundo Reginaldo de Almeida	MOA Lab	Vanessa C. Nicolete, Priscila T. Rodrigues, Marcelo U. Ferreira
Brazil/AC-13FGA/2020	EPI_ISL_1251219	2020-08	Raimundo Reginaldo de Almeida	MOA Lab	Vanessa C. Nicolete, Priscila T. Rodrigues, Marcelo U. Ferreira
Brazil/AC-18KSC/2020	EPI_ISL_1251224	2020-08	Raimundo Reginaldo de Almeida	MOA Lab	Vanessa C. Nicolete, Priscila T. Rodrigues, Marcelo U. Ferreira
Brazil/AC-21JMPS/2020	EPI_ISL_1251215	2020-08	Raimundo Reginaldo de Almeida	MOA Lab	Vanessa C. Nicolete, Priscila T. Rodrigues, Marcelo U. Ferreira
Brazil/AC-31AAO/2020	EPI_ISL_1251220	2020-08	Raimundo Reginaldo de Almeida	MOA Lab	Vanessa C. Nicolete, Priscila T. Rodrigues, Marcelo U. Ferreira
Brazil/AC-33JRNP/2020	EPI_ISL_1251222	2020-08	Raimundo Reginaldo de Almeida	MOA Lab	Vanessa C. Nicolete, Priscila T. Rodrigues, Marcelo U. Ferreira
Brazil/AC-34AAS/2020	EPI_ISL_1251225	2020-08	Raimundo Reginaldo de Almeida	MOA Lab	Vanessa C. Nicolete, Priscila T. Rodrigues, Marcelo U. Ferreira
Brazil/AC-35SMFAS/2020	EPI_ISL_1251213	2020-08	Raimundo Reginaldo de Almeida	MOA Lab	Vanessa C. Nicolete, Priscila T. Rodrigues, Marcelo U. Ferreira
Brazil/AC-36FOS/2020	EPI_ISL_1251216	2020-08	Raimundo Reginaldo de Almeida	MOA Lab	Vanessa C. Nicolete, Priscila T. Rodrigues, Marcelo U. Ferreira
Brazil/AC-40RPCL/2020	EPI_ISL_1251218	2020-08	Raimundo Reginaldo de Almeida	MOA Lab	Vanessa C. Nicolete, Priscila T. Rodrigues, Marcelo U. Ferreira
Brazil/AC-43TFR/2020	EPI_ISL_1251223	2020-08	Raimundo Reginaldo de Almeida	MOA Lab	Vanessa C. Nicolete, Priscila T. Rodrigues, Marcelo U. Ferreira
Brazil/AC-46MEFB/2020	EPI_ISL_1251221	2020-08	Raimundo Reginaldo de Almeida	MOA Lab	Vanessa C. Nicolete, Priscila T. Rodrigues, Marcelo U. Ferreira
Brazil/AC-IEC162526/2020	EPI_ISL_848599	2020-03-18	﻿Evandro Chagas Institute	﻿Evandro Chagas Institute	Santos et al
Brazil/AC-IEC162536/2020	EPI_ISL_848600	2020-03-18	﻿Evandro Chagas Institute	﻿Evandro Chagas Institute	Santos et al
Brazil/AC-IEC162577/2020	EPI_ISL_848601	2020-03-18	﻿Evandro Chagas Institute	﻿Evandro Chagas Institute	Santos et al
Brazil/AC-IEC168034/2020	EPI_ISL_848573	2020-05-22	﻿Evandro Chagas Institute	﻿Evandro Chagas Institute	Santos et al
Brazil/AC-IEC168036/2020	EPI_ISL_848574	2020-05-21	﻿Evandro Chagas Institute	﻿Evandro Chagas Institute	Santos, M.C.; Silva, A.M.; Junior, W.D.C.; Barbagelata, L.S.; Ferreira, J.A.; Sousa, E.M.A.; da Silva, P.S.; Pinheiro, K.C.; L.C.; Sousa Junior, E.C.
Brazil/AC-IEC169737/2020	EPI_ISL_848612	2020-06-10	﻿Evandro Chagas Institute	﻿Evandro Chagas Institute	Santos, M.C.; Silva, A.M.; Junior, W.D.C.; Barbagelata, L.S.; Ferreira, J.A.; Sousa, E.M.A.; da Silva, P.S.; Pinheiro, K.C.; L.C.; Sousa Junior, E.C.
Brazil/AC-IEC169749/2020	EPI_ISL_848613	2020-06-04	﻿Evandro Chagas Institute	﻿Evandro Chagas Institute	Santos et al
Brazil/AL-28256/2020	EPI_ISL_792639	2020-11-21	LACEN-AL	Laboratory of Respiratory Viruses and Measles, Oswaldo Cruz Institute, FIOCRUZ	Paola Resende et al
Brazil/AL-28258/2020	EPI_ISL_792640	2020-05-06	LACEN-AL	Laboratory of Respiratory Viruses and Measles, Oswaldo Cruz Institute, FIOCRUZ	Paola Resende et al
Brazil/AL-28875/2020	EPI_ISL_792641	2020-11-23	LACEN-AL	Laboratory of Respiratory Viruses and Measles, Oswaldo Cruz Institute, FIOCRUZ	Paola Resende et al
Brazil/AL-30270/2020	EPI_ISL_792642	2020-12-04	LACEN-AL	Laboratory of Respiratory Viruses and Measles, Oswaldo Cruz Institute, FIOCRUZ	Paola Resende et al
Brazil/AL-30271/2020	EPI_ISL_792643	2020-04-27	LACEN-AL	Laboratory of Respiratory Viruses and Measles, Oswaldo Cruz Institute, FIOCRUZ	Paola Resende et al
Brazil/AL-30273/2020	EPI_ISL_792644	2020-05-13	LACEN-AL	Laboratory of Respiratory Viruses and Measles, Oswaldo Cruz Institute, FIOCRUZ	Paola Resende et al
Brazil/AL-837/2020	EPI_ISL_427292	2020-03-18	LACEN-AL - Laboratorio Central de Alagoas	Instituto Oswaldo Cruz FIOCRUZ - Laboratory of Respiratory Viruses and Measles (LVRS)	Paola Resende et al
Brazil/AL-BA1200-270012566/2020	EPI_ISL_2308419	2020-11-23	Laboratório Central de Saúde Pública de Alagoas	Coordenação Geral de Laboratórios de Saúde Pública (CGLAB/DAEVS/SVS/MS)	Vagner Fonseca, et al.
Brazil/AL-BA1200-270012592/2020	EPI_ISL_2308452	2020-11-23	Laboratório Central de Saúde Pública de Alagoas	Coordenação Geral de Laboratórios de Saúde Pública (CGLAB/DAEVS/SVS/MS)	Vagner Fonseca, et al.
Brazil/AL-BA1200-270012833/2020	EPI_ISL_2308418	2020-11-23	Laboratório Central de Saúde Pública de Alagoas	Coordenação Geral de Laboratórios de Saúde Pública (CGLAB/DAEVS/SVS/MS)	Vagner Fonseca, et al.
Brazil/AL-BA1200-270014004/2020	EPI_ISL_2308435	2020-11-29	Laboratório Central de Saúde Pública de Alagoas	Coordenação Geral de Laboratórios de Saúde Pública (CGLAB/DAEVS/SVS/MS)	Vagner Fonseca, et al.
Brazil/AL-BA1200-270014713/2020	EPI_ISL_2308431	2020-12-01	Laboratório Central de Saúde Pública de Alagoas	Coordenação Geral de Laboratórios de Saúde Pública (CGLAB/DAEVS/SVS/MS)	Vagner Fonseca, et al.
Brazil/AL-BA1200-270020229/2020	EPI_ISL_2308469	2020-12-16	Laboratório Central de Saúde Pública de Alagoas	Coordenação Geral de Laboratórios de Saúde Pública (CGLAB/DAEVS/SVS/MS)	Vagner Fonseca, et al.
Brazil/AL-FIOCRUZ-33108/2020	EPI_ISL_1181592	2020-04-22	Laboratorio Central de Saude Publica do Estado do Alagoas (LACEN-AL)	Laboratory of Respiratory Viruses and Measles, Oswaldo Cruz Institute, FIOCRUZ	Paola Resende, Luciana Appolinario, Fernando Motta, Anna Carolina Paixao, Ana Carolina Mendonca, Alice Sampaio Rocha, Renata Serrano Lopes, Anderson Brandao Leite, Marilda Siqueira on behalf of the Fiocruz COVID-19 Genomic Surveillance Network
Brazil/AM-02/2020	EPI_ISL_417034	2020-03-16	Laboratorio de Ecologia de Doencas Transmissiveis na Amazonia, Instituto Leonidas e Maria Deane - Fiocruz Amazonia	Laboratorio de Ecologia de Doencas Transmissiveis na Amazonia, Instituto Leonidas e Maria Deane - Fiocruz Amazonia	Valdinete Nascimento et al
Brazil/AM-0201/2020	EPI_ISL_470568	2020-04-01	Hermes Pardini	Bioinformatics Laboratory / LNCC	Alexandra Gerber, Ana Paula Guimarães, Luiz Gonzaga Paula de Almeida, Ronaldo da Silva Francisco Junior, Mariane Talon, Filipe Romero, Átila Duque Rossi, Terezinha Marta Pereira, working group UFRJ, Jaqueline Goes de Jesus, Ingra Morales Claro, Ester Cerdeira Sabino, Nuno Rodrigues Faria, CADDE-group, Laboratorio Hermes Pardini, Laboratorio Simile, working group UFMG, Amilcar Tanuri, Carolina Vol…
Brazil/AM-0202/2020	EPI_ISL_470569	2020-04-01	Hermes Pardini	Bioinformatics Laboratory / LNCC	Alexandra Gerber, Ana Paula Guimarães, Luiz Gonzaga Paula de Almeida, Ronaldo da Silva Francisco Junior, Mariane Talon, Filipe Romero, Átila Duque Rossi, Terezinha Marta Pereira, working group UFRJ, Jaqueline Goes de Jesus, Ingra Morales Claro, Ester Cerdeira Sabino, Nuno Rodrigues Faria, CADDE-group, Laboratorio Hermes Pardini, Laboratorio Simile, working group UFMG, Amilcar Tanuri, Carolina Vol…
Brazil/AM-0203/2020	EPI_ISL_470570	2020-04-02	Hermes Pardini	Bioinformatics Laboratory / LNCC	Alexandra Gerber, Ana Paula Guimarães, Luiz Gonzaga Paula de Almeida, Ronaldo da Silva Francisco Junior, Mariane Talon, Filipe Romero, Átila Duque Rossi, Terezinha Marta Pereira, working group UFRJ, Jaqueline Goes de Jesus, Ingra Morales Claro, Ester Cerdeira Sabino, Nuno Rodrigues Faria, CADDE-group, Laboratorio Hermes Pardini, Laboratorio Simile, working group UFMG, Amilcar Tanuri, Carolina Vol…
Brazil/AM-0204/2020	EPI_ISL_470571	2020-04-02	Hermes Pardini	Bioinformatics Laboratory / LNCC	Alexandra Gerber, Ana Paula Guimarães, Luiz Gonzaga Paula de Almeida, Ronaldo da Silva Francisco Junior, Mariane Talon, Filipe Romero, Átila Duque Rossi, Terezinha Marta Pereira, working group UFRJ, Jaqueline Goes de Jesus, Ingra Morales Claro, Ester Cerdeira Sabino, Nuno Rodrigues Faria, CADDE-group, Laboratorio Hermes Pardini, Laboratorio Simile, working group UFMG, Amilcar Tanuri, Carolina Vol…
Brazil/AM-0205/2020	EPI_ISL_470572	2020-04-02	Hermes Pardini	Bioinformatics Laboratory / LNCC	Alexandra Gerber, Ana Paula Guimarães, Luiz Gonzaga Paula de Almeida, Ronaldo da Silva Francisco Junior, Mariane Talon, Filipe Romero, Átila Duque Rossi, Terezinha Marta Pereira, working group UFRJ, Jaqueline Goes de Jesus, Ingra Morales Claro, Ester Cerdeira Sabino, Nuno Rodrigues Faria, CADDE-group, Laboratorio Hermes Pardini, Laboratorio Simile, working group UFMG, Amilcar Tanuri, Carolina Vol…
Brazil/AM-1031/2021	EPI_ISL_906075	2021-01-19	Hospital Geral de Vila Penteado Dr Jose Pangella Sao Paulo	Instituto Adolfo Lutz, Interdiciplinary Procedures Center, Strategic Laboratory	Claudio Tavares Sacchi et al
Brazil/AM-1035/2021	EPI_ISL_906069	2021-01-15	Instituto Adolfo Lutz - Regional de Campinas	Instituto Adolfo Lutz, Interdiciplinary Procedures Center, Strategic Laboratory	Claudio Tavares Sacchi et al
Brazil/AM-1036/2021	EPI_ISL_906076	2021-01-19	Hospital Sao Luiz Sao Caetano	Instituto Adolfo Lutz, Interdiciplinary Procedures Center, Strategic Laboratory	Claudio Tavares Sacchi et al
Brazil/AM-1037/2021	EPI_ISL_906077	2021-01-19	Hospital Sao Luiz Sao Caetano	Instituto Adolfo Lutz, Interdiciplinary Procedures Center, Strategic Laboratory	Claudio Tavares Sacchi et al
Brazil/AM-1039/2021	EPI_ISL_906070	2021-01-18	UPA Dr. Akira Tada	Instituto Adolfo Lutz, Interdiciplinary Procedures Center, Strategic Laboratory	Claudio Tavares Sacchi et al
Brazil/AM-1047/2021	EPI_ISL_906080	2021-01-22	Hospital Beneficiencia Portuguesa	Instituto Adolfo Lutz, Interdiciplinary Procedures Center, Strategic Laboratory	Claudio Tavares Sacchi et al
Brazil/AM-1048/2021	EPI_ISL_906081	2021-01-22	Hospital Beneficiencia Portuguesa	Instituto Adolfo Lutz, Interdiciplinary Procedures Center, Strategic Laboratory	Claudio Tavares Sacchi et al
Brazil/AM-1059/2021	EPI_ISL_940614	2021-01-19	LACEN-PI DR. Costa Alvarenga	Instituto Adolfo Lutz, Interdiciplinary Procedures Center, Strategic Laboratory	Claudio Tavares Sacchi et al
Brazil/AM-1060/2021	EPI_ISL_940615	2021-01-19	LACEN-PI DR. Costa Alvarenga	Instituto Adolfo Lutz, Interdiciplinary Procedures Center, Strategic Laboratory	Claudio Tavares Sacchi et al
Brazil/AM-1061/2021	EPI_ISL_940616	2021-01-19	LACEN-PI DR. Costa Alvarenga	Instituto Adolfo Lutz, Interdiciplinary Procedures Center, Strategic Laboratory	Claudio Tavares Sacchi et al
Brazil/AM-1062/2021	EPI_ISL_906071	2021-01-19	LACEN-PI DR. Costa Alvarenga	Instituto Adolfo Lutz, Interdiciplinary Procedures Center, Strategic Laboratory	Claudio Tavares Sacchi et al
Brazil/AM-1063/2021	EPI_ISL_940617	2021-01-19	LACEN-PI DR. Costa Alvarenga	Instituto Adolfo Lutz, Interdiciplinary Procedures Center, Strategic Laboratory	Claudio Tavares Sacchi et al
Brazil/AM-1064/2021	EPI_ISL_940618	2021-01-19	LACEN-PI DR. Costa Alvarenga	Instituto Adolfo Lutz, Interdiciplinary Procedures Center, Strategic Laboratory	Claudio Tavares Sacchi et al
Brazil/AM-1066/2021	EPI_ISL_940620	2021-01-14	Hospital Sao Joaquim - Beneficiencia Portuguesa	Instituto Adolfo Lutz, Interdiciplinary Procedures Center, Strategic Laboratory	Claudio Tavares Sacchi et al
Brazil/AM-1069/2021	EPI_ISL_940623	2021-01-08	Hospital Sao Joaquim - Beneficiencia Portuguesa	Instituto Adolfo Lutz, Interdiciplinary Procedures Center, Strategic Laboratory	Claudio Tavares Sacchi et al
Brazil/AM-1070/2021	EPI_ISL_940624	2021-01-15	Hospital Sao Joaquim - Beneficiencia Portuguesa	Instituto Adolfo Lutz, Interdiciplinary Procedures Center, Strategic Laboratory	Claudio Tavares Sacchi et al
Brazil/AM-1073/2021	EPI_ISL_940626	2021-01-21	Hospital Central Sao Caetano do Sul	Instituto Adolfo Lutz, Interdiciplinary Procedures Center, Strategic Laboratory	Claudio Tavares Sacchi et al
Brazil/AM-1074/2021	EPI_ISL_940627	2021-01-22	Hospital Central Sao Caetano do Sul	Instituto Adolfo Lutz, Interdiciplinary Procedures Center, Strategic Laboratory	Claudio Tavares Sacchi et al
Brazil/AM-1192/2021	EPI_ISL_943990	2021-01-19	LACEN do Estado de Goias	Instituto Adolfo Lutz, Interdiciplinary Procedures Center, Strategic Laboratory	Claudio Tavares Sacchi et al
Brazil/AM-20140047PR/2020	EPI_ISL_1068078	2020-03-23	Laboratorio de Ecologia de Doencas Transmissiveis na Amazonia, Instituto Leonidas e Maria Deane - Fiocruz Amazonia	Laboratorio de Ecologia de Doencas Transmissiveis na Amazonia, Instituto Leonidas e Maria Deane - Fiocruz Amazonia	Valdinete Nascimento et al
Brazil/AM-20140437IA/2020	EPI_ISL_1068082	2020-04-20	Laboratorio de Ecologia de Doencas Transmissiveis na Amazonia, Instituto Leonidas e Maria Deane - Fiocruz Amazonia	Laboratorio de Ecologia de Doencas Transmissiveis na Amazonia, Instituto Leonidas e Maria Deane - Fiocruz Amazonia	Valdinete Nascimento et al
Brazil/AM-20141355VB/2020	EPI_ISL_1068089	2020-08-18	Laboratorio de Ecologia de Doencas Transmissiveis na Amazonia, Instituto Leonidas e Maria Deane - Fiocruz Amazonia	Laboratorio de Ecologia de Doencas Transmissiveis na Amazonia, Instituto Leonidas e Maria Deane - Fiocruz Amazonia	Valdinete Nascimento et al
Brazil/AM-20141399MC/2020	EPI_ISL_1068090	2020-08-28	Laboratorio de Ecologia de Doencas Transmissiveis na Amazonia, Instituto Leonidas e Maria Deane - Fiocruz Amazonia	Laboratorio de Ecologia de Doencas Transmissiveis na Amazonia, Instituto Leonidas e Maria Deane - Fiocruz Amazonia	Valdinete Nascimento et al
Brazil/AM-20141466MD/2020	EPI_ISL_1068091	2020-08-06	Laboratorio de Ecologia de Doencas Transmissiveis na Amazonia, Instituto Leonidas e Maria Deane - Fiocruz Amazonia	Laboratorio de Ecologia de Doencas Transmissiveis na Amazonia, Instituto Leonidas e Maria Deane - Fiocruz Amazonia	Valdinete Nascimento et al
Brazil/AM-20141562YS/2020	EPI_ISL_1068093	2020-09-01	Laboratorio de Ecologia de Doencas Transmissiveis na Amazonia, Instituto Leonidas e Maria Deane - Fiocruz Amazonia	Laboratorio de Ecologia de Doencas Transmissiveis na Amazonia, Instituto Leonidas e Maria Deane - Fiocruz Amazonia	Valdinete Nascimento et al
Brazil/AM-20141671CB/2020	EPI_ISL_1068095	2020-09-15	Laboratorio de Ecologia de Doencas Transmissiveis na Amazonia, Instituto Leonidas e Maria Deane - Fiocruz Amazonia	Laboratorio de Ecologia de Doencas Transmissiveis na Amazonia, Instituto Leonidas e Maria Deane - Fiocruz Amazonia	Valdinete Nascimento et al
Brazil/AM-20141721RM/2020	EPI_ISL_1068096	2020-09-17	Laboratorio de Ecologia de Doencas Transmissiveis na Amazonia, Instituto Leonidas e Maria Deane - Fiocruz Amazonia	Laboratorio de Ecologia de Doencas Transmissiveis na Amazonia, Instituto Leonidas e Maria Deane - Fiocruz Amazonia	Valdinete Nascimento et al
Brazil/AM-20141882LT/2020	EPI_ISL_801386	2020-09-24	Laboratorio de Ecologia de Doencas Transmissiveis na Amazonia, Instituto Leonidas e Maria Deane - Fiocruz Amazonia	Laboratorio de Ecologia de Doencas Transmissiveis na Amazonia, Instituto Leonidas e Maria Deane - Fiocruz Amazonia	Valdinete Nascimento et al
Brazil/AM-20141937RS/2020	EPI_ISL_801387	2020-09-12	Laboratorio de Ecologia de Doencas Transmissiveis na Amazonia, Instituto Leonidas e Maria Deane - Fiocruz Amazonia	Laboratorio de Ecologia de Doencas Transmissiveis na Amazonia, Instituto Leonidas e Maria Deane - Fiocruz Amazonia	Valdinete Nascimento et al
Brazil/AM-20141978DR/2020	EPI_ISL_801388	2020-09-12	Laboratorio de Ecologia de Doencas Transmissiveis na Amazonia, Instituto Leonidas e Maria Deane - Fiocruz Amazonia	Laboratorio de Ecologia de Doencas Transmissiveis na Amazonia, Instituto Leonidas e Maria Deane - Fiocruz Amazonia	Valdinete Nascimento et al
Brazil/AM-20142019FJ/2020	EPI_ISL_1068100	2020-09-24	Laboratorio de Ecologia de Doencas Transmissiveis na Amazonia, Instituto Leonidas e Maria Deane - Fiocruz Amazonia	Laboratorio de Ecologia de Doencas Transmissiveis na Amazonia, Instituto Leonidas e Maria Deane - Fiocruz Amazonia	Valdinete Nascimento et al
Brazil/AM-20142116AS/2020	EPI_ISL_801389	2020-10-05	Laboratorio de Ecologia de Doencas Transmissiveis na Amazonia, Instituto Leonidas e Maria Deane - Fiocruz Amazonia	Laboratorio de Ecologia de Doencas Transmissiveis na Amazonia, Instituto Leonidas e Maria Deane - Fiocruz Amazonia	Valdinete Nascimento et al
Brazil/AM-20142153MO/2020	EPI_ISL_1068101	2020-10-08	Laboratorio de Ecologia de Doencas Transmissiveis na Amazonia, Instituto Leonidas e Maria Deane - Fiocruz Amazonia	Laboratorio de Ecologia de Doencas Transmissiveis na Amazonia, Instituto Leonidas e Maria Deane - Fiocruz Amazonia	Valdinete Nascimento et al
Brazil/AM-20142274FB/2020	EPI_ISL_1068104	2020-10-22	Laboratorio de Ecologia de Doencas Transmissiveis na Amazonia, Instituto Leonidas e Maria Deane - Fiocruz Amazonia	Laboratorio de Ecologia de Doencas Transmissiveis na Amazonia, Instituto Leonidas e Maria Deane - Fiocruz Amazonia	Valdinete Nascimento et al
Brazil/AM-20142279MP/2020	EPI_ISL_801390	2020-10-23	Laboratorio de Ecologia de Doencas Transmissiveis na Amazonia, Instituto Leonidas e Maria Deane - Fiocruz Amazonia	Laboratorio de Ecologia de Doencas Transmissiveis na Amazonia, Instituto Leonidas e Maria Deane - Fiocruz Amazonia	Valdinete Nascimento et al
Brazil/AM-20142346FB/2020	EPI_ISL_1068105	2020-11-03	Laboratorio de Ecologia de Doencas Transmissiveis na Amazonia, Instituto Leonidas e Maria Deane - Fiocruz Amazonia	Laboratorio de Ecologia de Doencas Transmissiveis na Amazonia, Instituto Leonidas e Maria Deane - Fiocruz Amazonia	Valdinete Nascimento et al
Brazil/AM-20142371CJ/2020	EPI_ISL_1068106	2020-11-05	Laboratorio de Ecologia de Doencas Transmissiveis na Amazonia, Instituto Leonidas e Maria Deane - Fiocruz Amazonia	Laboratorio de Ecologia de Doencas Transmissiveis na Amazonia, Instituto Leonidas e Maria Deane - Fiocruz Amazonia	Valdinete Nascimento et al
Brazil/AM-20142410MC/2020	EPI_ISL_792560	2020-11-06	Laboratorio de Ecologia de Doencas Transmissiveis na Amazonia, Instituto Leonidas e Maria Deane - Fiocruz Amazonia	Laboratorio de Ecologia de Doencas Transmissiveis na Amazonia, Instituto Leonidas e Maria Deane - Fiocruz Amazonia	Valdinete Nascimento et al
Brazil/AM-20142424SS/2020	EPI_ISL_1068107	2020-10-28	Laboratorio de Ecologia de Doencas Transmissiveis na Amazonia, Instituto Leonidas e Maria Deane - Fiocruz Amazonia	Laboratorio de Ecologia de Doencas Transmissiveis na Amazonia, Instituto Leonidas e Maria Deane - Fiocruz Amazonia	Valdinete Nascimento et al
Brazil/AM-20142492MG/2020	EPI_ISL_801391	2020-11-12	Laboratorio de Ecologia de Doencas Transmissiveis na Amazonia, Instituto Leonidas e Maria Deane - Fiocruz Amazonia	Laboratorio de Ecologia de Doencas Transmissiveis na Amazonia, Instituto Leonidas e Maria Deane - Fiocruz Amazonia	Valdinete Nascimento et al
Brazil/AM-20142493RO/2020	EPI_ISL_801392	2020-11-12	Laboratorio de Ecologia de Doencas Transmissiveis na Amazonia, Instituto Leonidas e Maria Deane - Fiocruz Amazonia	Laboratorio de Ecologia de Doencas Transmissiveis na Amazonia, Instituto Leonidas e Maria Deane - Fiocruz Amazonia	Valdinete Nascimento et al
Brazil/AM-20142761FC/2020	EPI_ISL_833131	2020-12-01	Laboratorio de Ecologia de Doencas Transmissiveis na Amazonia, Instituto Leonidas e Maria Deane - Fiocruz Amazonia	Laboratorio de Ecologia de Doencas Transmissiveis na Amazonia, Instituto Leonidas e Maria Deane - Fiocruz Amazonia	Valdinete Nascimento et al
Brazil/AM-20142910VS/2020	EPI_ISL_833132	2020-12-10	Laboratorio de Ecologia de Doencas Transmissiveis na Amazonia, Instituto Leonidas e Maria Deane - Fiocruz Amazonia	Laboratorio de Ecologia de Doencas Transmissiveis na Amazonia, Instituto Leonidas e Maria Deane - Fiocruz Amazonia	Valdinete Nascimento et al
Brazil/AM-20142973ES/2020	EPI_ISL_1068108	2020-12-10	Laboratorio de Ecologia de Doencas Transmissiveis na Amazonia, Instituto Leonidas e Maria Deane - Fiocruz Amazonia	Laboratorio de Ecologia de Doencas Transmissiveis na Amazonia, Instituto Leonidas e Maria Deane - Fiocruz Amazonia	Valdinete Nascimento et al
Brazil/AM-20143003CA/2020	EPI_ISL_1068109	2020-12-22	Laboratorio de Ecologia de Doencas Transmissiveis na Amazonia, Instituto Leonidas e Maria Deane - Fiocruz Amazonia	Laboratorio de Ecologia de Doencas Transmissiveis na Amazonia, Instituto Leonidas e Maria Deane - Fiocruz Amazonia	Valdinete Nascimento et al
Brazil/AM-20143088ER/2020	EPI_ISL_1068110	2020-12-28	Laboratorio de Ecologia de Doencas Transmissiveis na Amazonia, Instituto Leonidas e Maria Deane - Fiocruz Amazonia	Laboratorio de Ecologia de Doencas Transmissiveis na Amazonia, Instituto Leonidas e Maria Deane - Fiocruz Amazonia	Valdinete Nascimento et al
Brazil/AM-20143093FL/2020	EPI_ISL_1068111	2020-12-28	Laboratorio de Ecologia de Doencas Transmissiveis na Amazonia, Instituto Leonidas e Maria Deane - Fiocruz Amazonia	Laboratorio de Ecologia de Doencas Transmissiveis na Amazonia, Instituto Leonidas e Maria Deane - Fiocruz Amazonia	Valdinete Nascimento et al
Brazil/AM-20143103JT/2020	EPI_ISL_833136	2020-12-29	Laboratorio de Ecologia de Doencas Transmissiveis na Amazonia, Instituto Leonidas e Maria Deane - Fiocruz Amazonia	Laboratorio de Ecologia de Doencas Transmissiveis na Amazonia, Instituto Leonidas e Maria Deane - Fiocruz Amazonia	Valdinete Nascimento et al
Brazil/AM-20143105JJ/2020	EPI_ISL_1068112	2020-12-29	Laboratorio de Ecologia de Doencas Transmissiveis na Amazonia, Instituto Leonidas e Maria Deane - Fiocruz Amazonia	Laboratorio de Ecologia de Doencas Transmissiveis na Amazonia, Instituto Leonidas e Maria Deane - Fiocruz Amazonia	Valdinete Nascimento et al
Brazil/AM-20143138FN-R2/2020	EPI_ISL_811149	2020-12-30	Laboratorio de Ecologia de Doencas Transmissiveis na Amazonia, Instituto Leonidas e Maria Deane - Fiocruz Amazonia	Laboratorio de Ecologia de Doencas Transmissiveis na Amazonia, Instituto Leonidas e Maria Deane - Fiocruz Amazonia	Valdinete Nascimento et al
Brazil/AM-20143145KL/2020	EPI_ISL_1068113	2020-12-30	Laboratorio de Ecologia de Doencas Transmissiveis na Amazonia, Instituto Leonidas e Maria Deane - Fiocruz Amazonia	Laboratorio de Ecologia de Doencas Transmissiveis na Amazonia, Instituto Leonidas e Maria Deane - Fiocruz Amazonia	Valdinete Nascimento et al
Brazil/AM-20143164MG/2020	EPI_ISL_833133	2020-12-18	Laboratorio de Ecologia de Doencas Transmissiveis na Amazonia, Instituto Leonidas e Maria Deane - Fiocruz Amazonia	Laboratorio de Ecologia de Doencas Transmissiveis na Amazonia, Instituto Leonidas e Maria Deane - Fiocruz Amazonia	Valdinete Nascimento et al
Brazil/AM-20143297CR/2020	EPI_ISL_1068114	2020-12-23	Laboratorio de Ecologia de Doencas Transmissiveis na Amazonia, Instituto Leonidas e Maria Deane - Fiocruz Amazonia	Laboratorio de Ecologia de Doencas Transmissiveis na Amazonia, Instituto Leonidas e Maria Deane - Fiocruz Amazonia	Valdinete Nascimento et al
Brazil/AM-20143423LL/2020	EPI_ISL_1068115	2020-12-28	Laboratorio de Ecologia de Doencas Transmissiveis na Amazonia, Instituto Leonidas e Maria Deane - Fiocruz Amazonia	Laboratorio de Ecologia de Doencas Transmissiveis na Amazonia, Instituto Leonidas e Maria Deane - Fiocruz Amazonia	Valdinete Nascimento et al
Brazil/AM-20842130HA/2020	EPI_ISL_1068124	2020-10-07	Laboratorio de Ecologia de Doencas Transmissiveis na Amazonia, Instituto Leonidas e Maria Deane - Fiocruz Amazonia	Laboratorio de Ecologia de Doencas Transmissiveis na Amazonia, Instituto Leonidas e Maria Deane - Fiocruz Amazonia	Valdinete Nascimento et al
Brazil/AM-20842350OC/2020	EPI_ISL_801393	2020-10-29	Laboratorio de Ecologia de Doencas Transmissiveis na Amazonia, Instituto Leonidas e Maria Deane - Fiocruz Amazonia	Laboratorio de Ecologia de Doencas Transmissiveis na Amazonia, Instituto Leonidas e Maria Deane - Fiocruz Amazonia	Valdinete Nascimento et al
Brazil/AM-20842378LB/2020	EPI_ISL_801394	2020-10-29	Laboratorio de Ecologia de Doencas Transmissiveis na Amazonia, Instituto Leonidas e Maria Deane - Fiocruz Amazonia	Laboratorio de Ecologia de Doencas Transmissiveis na Amazonia, Instituto Leonidas e Maria Deane - Fiocruz Amazonia	Valdinete Nascimento et al
Brazil/AM-20842386CA/2020	EPI_ISL_1068125	2020-10-28	Laboratorio de Ecologia de Doencas Transmissiveis na Amazonia, Instituto Leonidas e Maria Deane - Fiocruz Amazonia	Laboratorio de Ecologia de Doencas Transmissiveis na Amazonia, Instituto Leonidas e Maria Deane - Fiocruz Amazonia	Valdinete Nascimento et al
Brazil/AM-20842393GA/2020	EPI_ISL_801395	2020-11-03	Laboratorio de Ecologia de Doencas Transmissiveis na Amazonia, Instituto Leonidas e Maria Deane - Fiocruz Amazonia	Laboratorio de Ecologia de Doencas Transmissiveis na Amazonia, Instituto Leonidas e Maria Deane - Fiocruz Amazonia	Valdinete Nascimento et al
Brazil/AM-20842408LA/2020	EPI_ISL_1068126	2020-11-03	Laboratorio de Ecologia de Doencas Transmissiveis na Amazonia, Instituto Leonidas e Maria Deane - Fiocruz Amazonia	Laboratorio de Ecologia de Doencas Transmissiveis na Amazonia, Instituto Leonidas e Maria Deane - Fiocruz Amazonia	Valdinete Nascimento et al
Brazil/AM-20842451CN/2020	EPI_ISL_1068127	2020-11-04	Laboratorio de Ecologia de Doencas Transmissiveis na Amazonia, Instituto Leonidas e Maria Deane - Fiocruz Amazonia	Laboratorio de Ecologia de Doencas Transmissiveis na Amazonia, Instituto Leonidas e Maria Deane - Fiocruz Amazonia	Valdinete Nascimento et al
Brazil/AM-20842455CA/2020	EPI_ISL_1068128	2020-11-05	Laboratorio de Ecologia de Doencas Transmissiveis na Amazonia, Instituto Leonidas e Maria Deane - Fiocruz Amazonia	Laboratorio de Ecologia de Doencas Transmissiveis na Amazonia, Instituto Leonidas e Maria Deane - Fiocruz Amazonia	Valdinete Nascimento et al
Brazil/AM-20842532JA/2020	EPI_ISL_1068129	2020-11-11	Laboratorio de Ecologia de Doencas Transmissiveis na Amazonia, Instituto Leonidas e Maria Deane - Fiocruz Amazonia	Laboratorio de Ecologia de Doencas Transmissiveis na Amazonia, Instituto Leonidas e Maria Deane - Fiocruz Amazonia	Valdinete Nascimento et al
Brazil/AM-20842533AP/2020	EPI_ISL_1068130	2020-11-11	Laboratorio de Ecologia de Doencas Transmissiveis na Amazonia, Instituto Leonidas e Maria Deane - Fiocruz Amazonia	Laboratorio de Ecologia de Doencas Transmissiveis na Amazonia, Instituto Leonidas e Maria Deane - Fiocruz Amazonia	Valdinete Nascimento et al
Brazil/AM-20842559AS/2020	EPI_ISL_1068131	2020-11-12	Laboratorio de Ecologia de Doencas Transmissiveis na Amazonia, Instituto Leonidas e Maria Deane - Fiocruz Amazonia	Laboratorio de Ecologia de Doencas Transmissiveis na Amazonia, Instituto Leonidas e Maria Deane - Fiocruz Amazonia	Valdinete Nascimento et al
Brazil/AM-20842568SB/2020	EPI_ISL_801396	2020-11-12	Laboratorio de Ecologia de Doencas Transmissiveis na Amazonia, Instituto Leonidas e Maria Deane - Fiocruz Amazonia	Laboratorio de Ecologia de Doencas Transmissiveis na Amazonia, Instituto Leonidas e Maria Deane - Fiocruz Amazonia	Valdinete Nascimento et al
Brazil/AM-20842572LS/2020	EPI_ISL_1068132	2020-11-13	Laboratorio de Ecologia de Doencas Transmissiveis na Amazonia, Instituto Leonidas e Maria Deane - Fiocruz Amazonia	Laboratorio de Ecologia de Doencas Transmissiveis na Amazonia, Instituto Leonidas e Maria Deane - Fiocruz Amazonia	Valdinete Nascimento et al
Brazil/AM-20842578TG/2020	EPI_ISL_1068133	2020-11-13	Laboratorio de Ecologia de Doencas Transmissiveis na Amazonia, Instituto Leonidas e Maria Deane - Fiocruz Amazonia	Laboratorio de Ecologia de Doencas Transmissiveis na Amazonia, Instituto Leonidas e Maria Deane - Fiocruz Amazonia	Valdinete Nascimento et al
Brazil/AM-20842652AF/2020	EPI_ISL_1068134	2020-11-17	Laboratorio de Ecologia de Doencas Transmissiveis na Amazonia, Instituto Leonidas e Maria Deane - Fiocruz Amazonia	Laboratorio de Ecologia de Doencas Transmissiveis na Amazonia, Instituto Leonidas e Maria Deane - Fiocruz Amazonia	Valdinete Nascimento et al
Brazil/AM-20842657BJ/2020	EPI_ISL_1068135	2020-11-17	Laboratorio de Ecologia de Doencas Transmissiveis na Amazonia, Instituto Leonidas e Maria Deane - Fiocruz Amazonia	Laboratorio de Ecologia de Doencas Transmissiveis na Amazonia, Instituto Leonidas e Maria Deane - Fiocruz Amazonia	Valdinete Nascimento et al
Brazil/AM-20842670AC/2020	EPI_ISL_1068136	2020-11-18	Laboratorio de Ecologia de Doencas Transmissiveis na Amazonia, Instituto Leonidas e Maria Deane - Fiocruz Amazonia	Laboratorio de Ecologia de Doencas Transmissiveis na Amazonia, Instituto Leonidas e Maria Deane - Fiocruz Amazonia	Valdinete Nascimento et al
Brazil/AM-20842695EA/2020	EPI_ISL_1068137	2020-11-19	Laboratorio de Ecologia de Doencas Transmissiveis na Amazonia, Instituto Leonidas e Maria Deane - Fiocruz Amazonia	Laboratorio de Ecologia de Doencas Transmissiveis na Amazonia, Instituto Leonidas e Maria Deane - Fiocruz Amazonia	Valdinete Nascimento et al
Brazil/AM-20842703OP/2020	EPI_ISL_1068138	2020-11-23	Laboratorio de Ecologia de Doencas Transmissiveis na Amazonia, Instituto Leonidas e Maria Deane - Fiocruz Amazonia	Laboratorio de Ecologia de Doencas Transmissiveis na Amazonia, Instituto Leonidas e Maria Deane - Fiocruz Amazonia	Valdinete Nascimento et al
Brazil/AM-20842719LR/2020	EPI_ISL_1068139	2020-11-24	Laboratorio de Ecologia de Doencas Transmissiveis na Amazonia, Instituto Leonidas e Maria Deane - Fiocruz Amazonia	Laboratorio de Ecologia de Doencas Transmissiveis na Amazonia, Instituto Leonidas e Maria Deane - Fiocruz Amazonia	Valdinete Nascimento et al
Brazil/AM-20842781AF/2020	EPI_ISL_1068140	2020-11-27	Laboratorio de Ecologia de Doencas Transmissiveis na Amazonia, Instituto Leonidas e Maria Deane - Fiocruz Amazonia	Laboratorio de Ecologia de Doencas Transmissiveis na Amazonia, Instituto Leonidas e Maria Deane - Fiocruz Amazonia	Valdinete Nascimento et al
Brazil/AM-20842818CE/2020	EPI_ISL_1068141	2020-11-30	Laboratorio de Ecologia de Doencas Transmissiveis na Amazonia, Instituto Leonidas e Maria Deane - Fiocruz Amazonia	Laboratorio de Ecologia de Doencas Transmissiveis na Amazonia, Instituto Leonidas e Maria Deane - Fiocruz Amazonia	Valdinete Nascimento et al
Brazil/AM-20842837AN/2020	EPI_ISL_1068142	2020-12-03	Laboratorio de Ecologia de Doencas Transmissiveis na Amazonia, Instituto Leonidas e Maria Deane - Fiocruz Amazonia	Laboratorio de Ecologia de Doencas Transmissiveis na Amazonia, Instituto Leonidas e Maria Deane - Fiocruz Amazonia	Valdinete Nascimento et al
Brazil/AM-20842839FG/2020	EPI_ISL_1068143	2020-12-03	Laboratorio de Ecologia de Doencas Transmissiveis na Amazonia, Instituto Leonidas e Maria Deane - Fiocruz Amazonia	Laboratorio de Ecologia de Doencas Transmissiveis na Amazonia, Instituto Leonidas e Maria Deane - Fiocruz Amazonia	Valdinete Nascimento et al
Brazil/AM-20842882CA/2020	EPI_ISL_833137	2020-12-04	Laboratorio de Ecologia de Doencas Transmissiveis na Amazonia, Instituto Leonidas e Maria Deane - Fiocruz Amazonia	Laboratorio de Ecologia de Doencas Transmissiveis na Amazonia, Instituto Leonidas e Maria Deane - Fiocruz Amazonia	Valdinete Nascimento et al
Brazil/AM-20842976EV/2020	EPI_ISL_1068144	2020-12-09	Laboratorio de Ecologia de Doencas Transmissiveis na Amazonia, Instituto Leonidas e Maria Deane - Fiocruz Amazonia	Laboratorio de Ecologia de Doencas Transmissiveis na Amazonia, Instituto Leonidas e Maria Deane - Fiocruz Amazonia	Valdinete Nascimento et al
Brazil/AM-20842980AA/2020	EPI_ISL_1068145	2020-12-09	Laboratorio de Ecologia de Doencas Transmissiveis na Amazonia, Instituto Leonidas e Maria Deane - Fiocruz Amazonia	Laboratorio de Ecologia de Doencas Transmissiveis na Amazonia, Instituto Leonidas e Maria Deane - Fiocruz Amazonia	Valdinete Nascimento et al
Brazil/AM-20842986CO/2020	EPI_ISL_1068146	2020-12-09	Laboratorio de Ecologia de Doencas Transmissiveis na Amazonia, Instituto Leonidas e Maria Deane - Fiocruz Amazonia	Laboratorio de Ecologia de Doencas Transmissiveis na Amazonia, Instituto Leonidas e Maria Deane - Fiocruz Amazonia	Valdinete Nascimento et al
Brazil/AM-20842996RF/2020	EPI_ISL_1068147	2020-12-11	Laboratorio de Ecologia de Doencas Transmissiveis na Amazonia, Instituto Leonidas e Maria Deane - Fiocruz Amazonia	Laboratorio de Ecologia de Doencas Transmissiveis na Amazonia, Instituto Leonidas e Maria Deane - Fiocruz Amazonia	Valdinete Nascimento et al
Brazil/AM-20843023JA/2020	EPI_ISL_1068148	2020-12-11	Laboratorio de Ecologia de Doencas Transmissiveis na Amazonia, Instituto Leonidas e Maria Deane - Fiocruz Amazonia	Laboratorio de Ecologia de Doencas Transmissiveis na Amazonia, Instituto Leonidas e Maria Deane - Fiocruz Amazonia	Valdinete Nascimento et al
Brazil/AM-20843044TM/2020	EPI_ISL_833134	2020-12-14	Laboratorio de Ecologia de Doencas Transmissiveis na Amazonia, Instituto Leonidas e Maria Deane - Fiocruz Amazonia	Laboratorio de Ecologia de Doencas Transmissiveis na Amazonia, Instituto Leonidas e Maria Deane - Fiocruz Amazonia	Valdinete Nascimento et al
Brazil/AM-20843049KC/2020	EPI_ISL_833135	2020-12-16	Laboratorio de Ecologia de Doencas Transmissiveis na Amazonia, Instituto Leonidas e Maria Deane - Fiocruz Amazonia	Laboratorio de Ecologia de Doencas Transmissiveis na Amazonia, Instituto Leonidas e Maria Deane - Fiocruz Amazonia	Valdinete Nascimento et al
Brazil/AM-20843185MR/2020	EPI_ISL_1068149	2020-12-18	Laboratorio de Ecologia de Doencas Transmissiveis na Amazonia, Instituto Leonidas e Maria Deane - Fiocruz Amazonia	Laboratorio de Ecologia de Doencas Transmissiveis na Amazonia, Instituto Leonidas e Maria Deane - Fiocruz Amazonia	Valdinete Nascimento et al
Brazil/AM-20843187NC/2020	EPI_ISL_1068150	2020-12-18	Laboratorio de Ecologia de Doencas Transmissiveis na Amazonia, Instituto Leonidas e Maria Deane - Fiocruz Amazonia	Laboratorio de Ecologia de Doencas Transmissiveis na Amazonia, Instituto Leonidas e Maria Deane - Fiocruz Amazonia	Valdinete Nascimento et al
Brazil/AM-20843198JS/2020	EPI_ISL_1068151	2020-12-21	Laboratorio de Ecologia de Doencas Transmissiveis na Amazonia, Instituto Leonidas e Maria Deane - Fiocruz Amazonia	Laboratorio de Ecologia de Doencas Transmissiveis na Amazonia, Instituto Leonidas e Maria Deane - Fiocruz Amazonia	Valdinete Nascimento et al
Brazil/AM-20843201ML/2020	EPI_ISL_833138	2020-12-21	Laboratorio de Ecologia de Doencas Transmissiveis na Amazonia, Instituto Leonidas e Maria Deane - Fiocruz Amazonia	Laboratorio de Ecologia de Doencas Transmissiveis na Amazonia, Instituto Leonidas e Maria Deane - Fiocruz Amazonia	Valdinete Nascimento et al
Brazil/AM-20843228ZC/2020	EPI_ISL_833139	2020-12-22	Laboratorio de Ecologia de Doencas Transmissiveis na Amazonia, Instituto Leonidas e Maria Deane - Fiocruz Amazonia	Laboratorio de Ecologia de Doencas Transmissiveis na Amazonia, Instituto Leonidas e Maria Deane - Fiocruz Amazonia	Valdinete Nascimento et al
Brazil/AM-20843242IB/2020	EPI_ISL_1068152	2020-12-23	Laboratorio de Ecologia de Doencas Transmissiveis na Amazonia, Instituto Leonidas e Maria Deane - Fiocruz Amazonia	Laboratorio de Ecologia de Doencas Transmissiveis na Amazonia, Instituto Leonidas e Maria Deane - Fiocruz Amazonia	Valdinete Nascimento et al
Brazil/AM-20843263MS/2020	EPI_ISL_1068153	2020-12-23	Laboratorio de Ecologia de Doencas Transmissiveis na Amazonia, Instituto Leonidas e Maria Deane - Fiocruz Amazonia	Laboratorio de Ecologia de Doencas Transmissiveis na Amazonia, Instituto Leonidas e Maria Deane - Fiocruz Amazonia	Valdinete Nascimento et al
Brazil/AM-20843269RC/2020	EPI_ISL_833140	2020-12-23	Laboratorio de Ecologia de Doencas Transmissiveis na Amazonia, Instituto Leonidas e Maria Deane - Fiocruz Amazonia	Laboratorio de Ecologia de Doencas Transmissiveis na Amazonia, Instituto Leonidas e Maria Deane - Fiocruz Amazonia	Valdinete Nascimento et al
Brazil/AM-20843278FR/2020	EPI_ISL_1068154	2020-12-23	Laboratorio de Ecologia de Doencas Transmissiveis na Amazonia, Instituto Leonidas e Maria Deane - Fiocruz Amazonia	Laboratorio de Ecologia de Doencas Transmissiveis na Amazonia, Instituto Leonidas e Maria Deane - Fiocruz Amazonia	Valdinete Nascimento et al
Brazil/AM-20843310NT/2020	EPI_ISL_1068155	2020-12-21	Laboratorio de Ecologia de Doencas Transmissiveis na Amazonia, Instituto Leonidas e Maria Deane - Fiocruz Amazonia	Laboratorio de Ecologia de Doencas Transmissiveis na Amazonia, Instituto Leonidas e Maria Deane - Fiocruz Amazonia	Valdinete Nascimento et al
Brazil/AM-20843312KD/2020	EPI_ISL_1068156	2020-12-27	Laboratorio de Ecologia de Doencas Transmissiveis na Amazonia, Instituto Leonidas e Maria Deane - Fiocruz Amazonia	Laboratorio de Ecologia de Doencas Transmissiveis na Amazonia, Instituto Leonidas e Maria Deane - Fiocruz Amazonia	Valdinete Nascimento et al
Brazil/AM-20843348JS/2020	EPI_ISL_1068157	2020-12-28	Laboratorio de Ecologia de Doencas Transmissiveis na Amazonia, Instituto Leonidas e Maria Deane - Fiocruz Amazonia	Laboratorio de Ecologia de Doencas Transmissiveis na Amazonia, Instituto Leonidas e Maria Deane - Fiocruz Amazonia	Valdinete Nascimento et al
Brazil/AM-20843351MC/2020	EPI_ISL_1068158	2020-12-28	Laboratorio de Ecologia de Doencas Transmissiveis na Amazonia, Instituto Leonidas e Maria Deane - Fiocruz Amazonia	Laboratorio de Ecologia de Doencas Transmissiveis na Amazonia, Instituto Leonidas e Maria Deane - Fiocruz Amazonia	Valdinete Nascimento et al
Brazil/AM-20843355YM/2020	EPI_ISL_1068159	2020-12-28	Laboratorio de Ecologia de Doencas Transmissiveis na Amazonia, Instituto Leonidas e Maria Deane - Fiocruz Amazonia	Laboratorio de Ecologia de Doencas Transmissiveis na Amazonia, Instituto Leonidas e Maria Deane - Fiocruz Amazonia	Valdinete Nascimento et al
Brazil/AM-20843374ML/2020	EPI_ISL_1068160	2020-12-29	Laboratorio de Ecologia de Doencas Transmissiveis na Amazonia, Instituto Leonidas e Maria Deane - Fiocruz Amazonia	Laboratorio de Ecologia de Doencas Transmissiveis na Amazonia, Instituto Leonidas e Maria Deane - Fiocruz Amazonia	Valdinete Nascimento et al
Brazil/AM-20843383RG/2020	EPI_ISL_1068161	2020-12-29	Laboratorio de Ecologia de Doencas Transmissiveis na Amazonia, Instituto Leonidas e Maria Deane - Fiocruz Amazonia	Laboratorio de Ecologia de Doencas Transmissiveis na Amazonia, Instituto Leonidas e Maria Deane - Fiocruz Amazonia	Valdinete Nascimento et al
Brazil/AM-20890012JJ/2020	EPI_ISL_801397	2020-08-24	Laboratório Central de Saúde Pública do Amazonas - LACEN-AM	Laboratorio de Ecologia de Doencas Transmissiveis na Amazonia, Instituto Leonidas e Maria Deane - Fiocruz Amazonia	Valdinete Nascimento et al
Brazil/AM-20890013MB/2020	EPI_ISL_801398	2020-08-24	Laboratório Central de Saúde Pública do Amazonas - LACEN-AM	Laboratorio de Ecologia de Doencas Transmissiveis na Amazonia, Instituto Leonidas e Maria Deane - Fiocruz Amazonia	Valdinete Nascimento et al
Brazil/AM-20890022AB/2020	EPI_ISL_801399	2020-06-09	Laboratório Central de Saúde Pública do Amazonas - LACEN-AM	Laboratorio de Ecologia de Doencas Transmissiveis na Amazonia, Instituto Leonidas e Maria Deane - Fiocruz Amazonia	Valdinete Nascimento et al
Brazil/AM-20890046AA/2020	EPI_ISL_1068168	2020-05-17	Laboratorio de Ecologia de Doencas Transmissiveis na Amazonia, Instituto Leonidas e Maria Deane - Fiocruz Amazonia	Laboratorio de Ecologia de Doencas Transmissiveis na Amazonia, Instituto Leonidas e Maria Deane - Fiocruz Amazonia	Valdinete Nascimento et al
Brazil/AM-20890057CR/2020	EPI_ISL_1068169	2020-12-28	Laboratorio de Ecologia de Doencas Transmissiveis na Amazonia, Instituto Leonidas e Maria Deane - Fiocruz Amazonia	Laboratorio de Ecologia de Doencas Transmissiveis na Amazonia, Instituto Leonidas e Maria Deane - Fiocruz Amazonia	Valdinete Nascimento et al
Brazil/AM-20890079MS/2020	EPI_ISL_1068171	2020-06-06	Laboratorio de Ecologia de Doencas Transmissiveis na Amazonia, Instituto Leonidas e Maria Deane - Fiocruz Amazonia	Laboratorio de Ecologia de Doencas Transmissiveis na Amazonia, Instituto Leonidas e Maria Deane - Fiocruz Amazonia	Valdinete Nascimento et al
Brazil/AM-20890083OP/2020	EPI_ISL_1068172	2020-06-06	Laboratorio de Ecologia de Doencas Transmissiveis na Amazonia, Instituto Leonidas e Maria Deane - Fiocruz Amazonia	Laboratorio de Ecologia de Doencas Transmissiveis na Amazonia, Instituto Leonidas e Maria Deane - Fiocruz Amazonia	Valdinete Nascimento et al
Brazil/AM-20890091VS/2020	EPI_ISL_1068175	2020-05-17	Laboratorio de Ecologia de Doencas Transmissiveis na Amazonia, Instituto Leonidas e Maria Deane - Fiocruz Amazonia	Laboratorio de Ecologia de Doencas Transmissiveis na Amazonia, Instituto Leonidas e Maria Deane - Fiocruz Amazonia	Valdinete Nascimento et al
Brazil/AM-20890114ED/2020	EPI_ISL_801400	2020-09-14	Laboratório Central de Saúde Pública do Amazonas - LACEN-AM	Laboratorio de Ecologia de Doencas Transmissiveis na Amazonia, Instituto Leonidas e Maria Deane - Fiocruz Amazonia	Valdinete Nascimento et al
Brazil/AM-20890117JP/2020	EPI_ISL_801401	2020-09-15	Laboratório Central de Saúde Pública do Amazonas - LACEN-AM	Laboratorio de Ecologia de Doencas Transmissiveis na Amazonia, Instituto Leonidas e Maria Deane - Fiocruz Amazonia	Valdinete Nascimento et al
Brazil/AM-20890173FB/2020	EPI_ISL_1068182	2020-06-09	Laboratorio de Ecologia de Doencas Transmissiveis na Amazonia, Instituto Leonidas e Maria Deane - Fiocruz Amazonia	Laboratorio de Ecologia de Doencas Transmissiveis na Amazonia, Instituto Leonidas e Maria Deane - Fiocruz Amazonia	Valdinete Nascimento et al
Brazil/AM-20890261MV/2020	EPI_ISL_801402	2020-05-03	Laboratório Central de Saúde Pública do Amazonas - LACEN-AM	Laboratorio de Ecologia de Doencas Transmissiveis na Amazonia, Instituto Leonidas e Maria Deane - Fiocruz Amazonia	Valdinete Nascimento et al
Brazil/AM-20890297AX/2020	EPI_ISL_1068190	2020-07-25	Laboratorio de Ecologia de Doencas Transmissiveis na Amazonia, Instituto Leonidas e Maria Deane - Fiocruz Amazonia	Laboratorio de Ecologia de Doencas Transmissiveis na Amazonia, Instituto Leonidas e Maria Deane - Fiocruz Amazonia	Valdinete Nascimento et al
Brazil/AM-20890511ME/2020	EPI_ISL_1068192	2020-10-19	Laboratorio de Ecologia de Doencas Transmissiveis na Amazonia, Instituto Leonidas e Maria Deane - Fiocruz Amazonia	Laboratorio de Ecologia de Doencas Transmissiveis na Amazonia, Instituto Leonidas e Maria Deane - Fiocruz Amazonia	Valdinete Nascimento et al
Brazil/AM-20890675MV/2020	EPI_ISL_1068196	2020-12-22	Laboratorio de Ecologia de Doencas Transmissiveis na Amazonia, Instituto Leonidas e Maria Deane - Fiocruz Amazonia	Laboratorio de Ecologia de Doencas Transmissiveis na Amazonia, Instituto Leonidas e Maria Deane - Fiocruz Amazonia	Valdinete Nascimento et al
Brazil/AM-20890702BS/2020	EPI_ISL_1068197	2020-05-24	Laboratorio de Ecologia de Doencas Transmissiveis na Amazonia, Instituto Leonidas e Maria Deane - Fiocruz Amazonia	Laboratorio de Ecologia de Doencas Transmissiveis na Amazonia, Instituto Leonidas e Maria Deane - Fiocruz Amazonia	Valdinete Nascimento et al
Brazil/AM-20891068DS/2020	EPI_ISL_1068198	2020-12-24	Laboratorio de Ecologia de Doencas Transmissiveis na Amazonia, Instituto Leonidas e Maria Deane - Fiocruz Amazonia	Laboratorio de Ecologia de Doencas Transmissiveis na Amazonia, Instituto Leonidas e Maria Deane - Fiocruz Amazonia	Valdinete Nascimento et al
Brazil/AM-20891452AC/2020	EPI_ISL_1068205	2020-07-12	Laboratorio de Ecologia de Doencas Transmissiveis na Amazonia, Instituto Leonidas e Maria Deane - Fiocruz Amazonia	Laboratorio de Ecologia de Doencas Transmissiveis na Amazonia, Instituto Leonidas e Maria Deane - Fiocruz Amazonia	Valdinete Nascimento et al
Brazil/AM-20891505PT/2020	EPI_ISL_1068206	2020-07-23	Laboratorio de Ecologia de Doencas Transmissiveis na Amazonia, Instituto Leonidas e Maria Deane - Fiocruz Amazonia	Laboratorio de Ecologia de Doencas Transmissiveis na Amazonia, Instituto Leonidas e Maria Deane - Fiocruz Amazonia	Valdinete Nascimento et al
Brazil/AM-20891515LA/2020	EPI_ISL_1068208	2020-07-24	Laboratorio de Ecologia de Doencas Transmissiveis na Amazonia, Instituto Leonidas e Maria Deane - Fiocruz Amazonia	Laboratorio de Ecologia de Doencas Transmissiveis na Amazonia, Instituto Leonidas e Maria Deane - Fiocruz Amazonia	Valdinete Nascimento et al
Brazil/AM-20891550FA/2020	EPI_ISL_1068209	2020-07-29	Laboratorio de Ecologia de Doencas Transmissiveis na Amazonia, Instituto Leonidas e Maria Deane - Fiocruz Amazonia	Laboratorio de Ecologia de Doencas Transmissiveis na Amazonia, Instituto Leonidas e Maria Deane - Fiocruz Amazonia	Valdinete Nascimento et al
Brazil/AM-20891643FA/2020	EPI_ISL_1068211	2020-06-08	Laboratorio de Ecologia de Doencas Transmissiveis na Amazonia, Instituto Leonidas e Maria Deane - Fiocruz Amazonia	Laboratorio de Ecologia de Doencas Transmissiveis na Amazonia, Instituto Leonidas e Maria Deane - Fiocruz Amazonia	Valdinete Nascimento et al
Brazil/AM-20891680JR/2020	EPI_ISL_1068213	2020-06-10	Laboratorio de Ecologia de Doencas Transmissiveis na Amazonia, Instituto Leonidas e Maria Deane - Fiocruz Amazonia	Laboratorio de Ecologia de Doencas Transmissiveis na Amazonia, Instituto Leonidas e Maria Deane - Fiocruz Amazonia	Valdinete Nascimento et al
Brazil/AM-20891688MN/2020	EPI_ISL_1068214	2020-06-09	Laboratorio de Ecologia de Doencas Transmissiveis na Amazonia, Instituto Leonidas e Maria Deane - Fiocruz Amazonia	Laboratorio de Ecologia de Doencas Transmissiveis na Amazonia, Instituto Leonidas e Maria Deane - Fiocruz Amazonia	Valdinete Nascimento et al
Brazil/AM-20891705KM/2020	EPI_ISL_1068215	2020-12-29	Laboratorio de Ecologia de Doencas Transmissiveis na Amazonia, Instituto Leonidas e Maria Deane - Fiocruz Amazonia	Laboratorio de Ecologia de Doencas Transmissiveis na Amazonia, Instituto Leonidas e Maria Deane - Fiocruz Amazonia	Valdinete Nascimento et al
Brazil/AM-20891898RL/2020	EPI_ISL_1068217	2020-05-19	Laboratorio de Ecologia de Doencas Transmissiveis na Amazonia, Instituto Leonidas e Maria Deane - Fiocruz Amazonia	Laboratorio de Ecologia de Doencas Transmissiveis na Amazonia, Instituto Leonidas e Maria Deane - Fiocruz Amazonia	Valdinete Nascimento et al
Brazil/AM-20891904JB/2020	EPI_ISL_1068218	2020-05-19	Laboratorio de Ecologia de Doencas Transmissiveis na Amazonia, Instituto Leonidas e Maria Deane - Fiocruz Amazonia	Laboratorio de Ecologia de Doencas Transmissiveis na Amazonia, Instituto Leonidas e Maria Deane - Fiocruz Amazonia	Valdinete Nascimento et al
Brazil/AM-20892199FT/2020	EPI_ISL_1068221	2020-12-21	Laboratorio de Ecologia de Doencas Transmissiveis na Amazonia, Instituto Leonidas e Maria Deane - Fiocruz Amazonia	Laboratorio de Ecologia de Doencas Transmissiveis na Amazonia, Instituto Leonidas e Maria Deane - Fiocruz Amazonia	Valdinete Nascimento et al
Brazil/AM-20892204FL/2020	EPI_ISL_1068222	2020-12-21	Laboratorio de Ecologia de Doencas Transmissiveis na Amazonia, Instituto Leonidas e Maria Deane - Fiocruz Amazonia	Laboratorio de Ecologia de Doencas Transmissiveis na Amazonia, Instituto Leonidas e Maria Deane - Fiocruz Amazonia	Valdinete Nascimento et al
Brazil/AM-20892224RM/2020	EPI_ISL_1068223	2020-12-21	Laboratorio de Ecologia de Doencas Transmissiveis na Amazonia, Instituto Leonidas e Maria Deane - Fiocruz Amazonia	Laboratorio de Ecologia de Doencas Transmissiveis na Amazonia, Instituto Leonidas e Maria Deane - Fiocruz Amazonia	Valdinete Nascimento et al
Brazil/AM-20892251AR/2020	EPI_ISL_1068225	2020-12-23	Laboratorio de Ecologia de Doencas Transmissiveis na Amazonia, Instituto Leonidas e Maria Deane - Fiocruz Amazonia	Laboratorio de Ecologia de Doencas Transmissiveis na Amazonia, Instituto Leonidas e Maria Deane - Fiocruz Amazonia	Valdinete Nascimento et al
Brazil/AM-20892262DR/2020	EPI_ISL_1068226	2020-12-23	Laboratorio de Ecologia de Doencas Transmissiveis na Amazonia, Instituto Leonidas e Maria Deane - Fiocruz Amazonia	Laboratorio de Ecologia de Doencas Transmissiveis na Amazonia, Instituto Leonidas e Maria Deane - Fiocruz Amazonia	Valdinete Nascimento et al
Brazil/AM-20892948LS/2020	EPI_ISL_801403	2020-05-12	Laboratório Central de Saúde Pública do Amazonas - LACEN-AM	Laboratorio de Ecologia de Doencas Transmissiveis na Amazonia, Instituto Leonidas e Maria Deane - Fiocruz Amazonia	Valdinete Nascimento et al
Brazil/AM-20892962AF/2020	EPI_ISL_1068236	2020-09-15	Laboratorio de Ecologia de Doencas Transmissiveis na Amazonia, Instituto Leonidas e Maria Deane - Fiocruz Amazonia	Laboratorio de Ecologia de Doencas Transmissiveis na Amazonia, Instituto Leonidas e Maria Deane - Fiocruz Amazonia	Valdinete Nascimento et al
Brazil/AM-20893858ML/2020	EPI_ISL_1068242	2020-05-21	Laboratorio de Ecologia de Doencas Transmissiveis na Amazonia, Instituto Leonidas e Maria Deane - Fiocruz Amazonia	Laboratorio de Ecologia de Doencas Transmissiveis na Amazonia, Instituto Leonidas e Maria Deane - Fiocruz Amazonia	Valdinete Nascimento et al
Brazil/AM-20893866MN/2020	EPI_ISL_1068243	2020-12-23	Laboratorio de Ecologia de Doencas Transmissiveis na Amazonia, Instituto Leonidas e Maria Deane - Fiocruz Amazonia	Laboratorio de Ecologia de Doencas Transmissiveis na Amazonia, Instituto Leonidas e Maria Deane - Fiocruz Amazonia	Valdinete Nascimento et al
Brazil/AM-20894648MM/2020	EPI_ISL_1068245	2020-06-10	Laboratorio de Ecologia de Doencas Transmissiveis na Amazonia, Instituto Leonidas e Maria Deane - Fiocruz Amazonia	Laboratorio de Ecologia de Doencas Transmissiveis na Amazonia, Instituto Leonidas e Maria Deane - Fiocruz Amazonia	Valdinete Nascimento et al
Brazil/AM-20894654WF/2020	EPI_ISL_1068246	2020-06-11	Laboratorio de Ecologia de Doencas Transmissiveis na Amazonia, Instituto Leonidas e Maria Deane - Fiocruz Amazonia	Laboratorio de Ecologia de Doencas Transmissiveis na Amazonia, Instituto Leonidas e Maria Deane - Fiocruz Amazonia	Valdinete Nascimento et al
Brazil/AM-20894660LA/2020	EPI_ISL_1068247	2020-06-11	Laboratorio de Ecologia de Doencas Transmissiveis na Amazonia, Instituto Leonidas e Maria Deane - Fiocruz Amazonia	Laboratorio de Ecologia de Doencas Transmissiveis na Amazonia, Instituto Leonidas e Maria Deane - Fiocruz Amazonia	Valdinete Nascimento et al
Brazil/AM-20894927MS/2020	EPI_ISL_1068248	2020-12-28	Laboratorio de Ecologia de Doencas Transmissiveis na Amazonia, Instituto Leonidas e Maria Deane - Fiocruz Amazonia	Laboratorio de Ecologia de Doencas Transmissiveis na Amazonia, Instituto Leonidas e Maria Deane - Fiocruz Amazonia	Valdinete Nascimento et al
Brazil/AM-20895217CM/2020	EPI_ISL_1068249	2020-12-22	Laboratorio de Ecologia de Doencas Transmissiveis na Amazonia, Instituto Leonidas e Maria Deane - Fiocruz Amazonia	Laboratorio de Ecologia de Doencas Transmissiveis na Amazonia, Instituto Leonidas e Maria Deane - Fiocruz Amazonia	Valdinete Nascimento et al
Brazil/AM-20895258MP/2020	EPI_ISL_1068250	2020-06-22	Laboratorio de Ecologia de Doencas Transmissiveis na Amazonia, Instituto Leonidas e Maria Deane - Fiocruz Amazonia	Laboratorio de Ecologia de Doencas Transmissiveis na Amazonia, Instituto Leonidas e Maria Deane - Fiocruz Amazonia	Valdinete Nascimento et al
Brazil/AM-20895548CN/2020	EPI_ISL_1068251	2020-07-06	Laboratorio de Ecologia de Doencas Transmissiveis na Amazonia, Instituto Leonidas e Maria Deane - Fiocruz Amazonia	Laboratorio de Ecologia de Doencas Transmissiveis na Amazonia, Instituto Leonidas e Maria Deane - Fiocruz Amazonia	Valdinete Nascimento et al
Brazil/AM-20895554JT/2020	EPI_ISL_1068252	2020-09-16	Laboratorio de Ecologia de Doencas Transmissiveis na Amazonia, Instituto Leonidas e Maria Deane - Fiocruz Amazonia	Laboratorio de Ecologia de Doencas Transmissiveis na Amazonia, Instituto Leonidas e Maria Deane - Fiocruz Amazonia	Valdinete Nascimento et al
Brazil/AM-20895570KS/2020	EPI_ISL_1068253	2020-09-16	Laboratorio de Ecologia de Doencas Transmissiveis na Amazonia, Instituto Leonidas e Maria Deane - Fiocruz Amazonia	Laboratorio de Ecologia de Doencas Transmissiveis na Amazonia, Instituto Leonidas e Maria Deane - Fiocruz Amazonia	Valdinete Nascimento et al
Brazil/AM-20895654ID/2020	EPI_ISL_1068254	2020-07-21	Laboratorio de Ecologia de Doencas Transmissiveis na Amazonia, Instituto Leonidas e Maria Deane - Fiocruz Amazonia	Laboratorio de Ecologia de Doencas Transmissiveis na Amazonia, Instituto Leonidas e Maria Deane - Fiocruz Amazonia	Valdinete Nascimento et al
Brazil/AM-20895864ER/2020	EPI_ISL_1068255	2020-12-22	Laboratorio de Ecologia de Doencas Transmissiveis na Amazonia, Instituto Leonidas e Maria Deane - Fiocruz Amazonia	Laboratorio de Ecologia de Doencas Transmissiveis na Amazonia, Instituto Leonidas e Maria Deane - Fiocruz Amazonia	Valdinete Nascimento et al
Brazil/AM-20897269OP/2020	EPI_ISL_1068256	2020-12-23	Laboratorio de Ecologia de Doencas Transmissiveis na Amazonia, Instituto Leonidas e Maria Deane - Fiocruz Amazonia	Laboratorio de Ecologia de Doencas Transmissiveis na Amazonia, Instituto Leonidas e Maria Deane - Fiocruz Amazonia	Valdinete Nascimento et al
Brazil/AM-20898137RM/2020	EPI_ISL_1068257	2020-12-19	Laboratorio de Ecologia de Doencas Transmissiveis na Amazonia, Instituto Leonidas e Maria Deane - Fiocruz Amazonia	Laboratorio de Ecologia de Doencas Transmissiveis na Amazonia, Instituto Leonidas e Maria Deane - Fiocruz Amazonia	Valdinete Nascimento et al
Brazil/AM-21140415MR-R2/2021	EPI_ISL_1034304	2021-01-19	Laboratorio de Ecologia de Doencas Transmissiveis na Amazonia, Instituto Leonidas e Maria Deane - Fiocruz Amazonia	Laboratorio de Ecologia de Doencas Transmissiveis na Amazonia, Instituto Leonidas e Maria Deane - Fiocruz Amazonia	Valdinete Nascimento et al
Brazil/AM-21140646MJ-R2/2021	EPI_ISL_1034306	2021-01-29	Laboratorio de Ecologia de Doencas Transmissiveis na Amazonia, Instituto Leonidas e Maria Deane - Fiocruz Amazonia	Laboratorio de Ecologia de Doencas Transmissiveis na Amazonia, Instituto Leonidas e Maria Deane - Fiocruz Amazonia	Valdinete Nascimento et al
Brazil/AM-21142481RG/2021	EPI_ISL_1068258	2021-01-13	Laboratorio de Ecologia de Doencas Transmissiveis na Amazonia, Instituto Leonidas e Maria Deane - Fiocruz Amazonia	Laboratorio de Ecologia de Doencas Transmissiveis na Amazonia, Instituto Leonidas e Maria Deane - Fiocruz Amazonia	Valdinete Nascimento et al
Brazil/AM-21143316HC/2021	EPI_ISL_1068259	2021-01-04	Laboratorio de Ecologia de Doencas Transmissiveis na Amazonia, Instituto Leonidas e Maria Deane - Fiocruz Amazonia	Laboratorio de Ecologia de Doencas Transmissiveis na Amazonia, Instituto Leonidas e Maria Deane - Fiocruz Amazonia	Valdinete Nascimento et al
Brazil/AM-21143321SM/2021	EPI_ISL_1068260	2021-01-04	Laboratorio de Ecologia de Doencas Transmissiveis na Amazonia, Instituto Leonidas e Maria Deane - Fiocruz Amazonia	Laboratorio de Ecologia de Doencas Transmissiveis na Amazonia, Instituto Leonidas e Maria Deane - Fiocruz Amazonia	Valdinete Nascimento et al
Brazil/AM-21143333CC/2021	EPI_ISL_1068261	2021-01-05	Laboratorio de Ecologia de Doencas Transmissiveis na Amazonia, Instituto Leonidas e Maria Deane - Fiocruz Amazonia	Laboratorio de Ecologia de Doencas Transmissiveis na Amazonia, Instituto Leonidas e Maria Deane - Fiocruz Amazonia	Valdinete Nascimento et al
Brazil/AM-21143339MM/2021	EPI_ISL_1068262	2021-01-05	Laboratorio de Ecologia de Doencas Transmissiveis na Amazonia, Instituto Leonidas e Maria Deane - Fiocruz Amazonia	Laboratorio de Ecologia de Doencas Transmissiveis na Amazonia, Instituto Leonidas e Maria Deane - Fiocruz Amazonia	Valdinete Nascimento et al
Brazil/AM-21143395RC/2021	EPI_ISL_1068263	2021-01-06	Laboratorio de Ecologia de Doencas Transmissiveis na Amazonia, Instituto Leonidas e Maria Deane - Fiocruz Amazonia	Laboratorio de Ecologia de Doencas Transmissiveis na Amazonia, Instituto Leonidas e Maria Deane - Fiocruz Amazonia	Valdinete Nascimento et al
Brazil/AM-21143402KJ/2021	EPI_ISL_1068264	2021-01-06	Laboratorio de Ecologia de Doencas Transmissiveis na Amazonia, Instituto Leonidas e Maria Deane - Fiocruz Amazonia	Laboratorio de Ecologia de Doencas Transmissiveis na Amazonia, Instituto Leonidas e Maria Deane - Fiocruz Amazonia	Valdinete Nascimento et al
Brazil/AM-21143408DG/2021	EPI_ISL_1068265	2021-01-06	Laboratorio de Ecologia de Doencas Transmissiveis na Amazonia, Instituto Leonidas e Maria Deane - Fiocruz Amazonia	Laboratorio de Ecologia de Doencas Transmissiveis na Amazonia, Instituto Leonidas e Maria Deane - Fiocruz Amazonia	Valdinete Nascimento et al
Brazil/AM-21143420WC/2021	EPI_ISL_1068266	2021-01-07	Laboratorio de Ecologia de Doencas Transmissiveis na Amazonia, Instituto Leonidas e Maria Deane - Fiocruz Amazonia	Laboratorio de Ecologia de Doencas Transmissiveis na Amazonia, Instituto Leonidas e Maria Deane - Fiocruz Amazonia	Valdinete Nascimento et al
Brazil/AM-21143453RB/2021	EPI_ISL_1068267	2021-01-08	Laboratorio de Ecologia de Doencas Transmissiveis na Amazonia, Instituto Leonidas e Maria Deane - Fiocruz Amazonia	Laboratorio de Ecologia de Doencas Transmissiveis na Amazonia, Instituto Leonidas e Maria Deane - Fiocruz Amazonia	Valdinete Nascimento et al
Brazil/AM-21143455VM/2021	EPI_ISL_1068268	2021-01-08	Laboratorio de Ecologia de Doencas Transmissiveis na Amazonia, Instituto Leonidas e Maria Deane - Fiocruz Amazonia	Laboratorio de Ecologia de Doencas Transmissiveis na Amazonia, Instituto Leonidas e Maria Deane - Fiocruz Amazonia	Valdinete Nascimento et al
Brazil/AM-21143459HF/2021	EPI_ISL_1068269	2021-01-08	Laboratorio de Ecologia de Doencas Transmissiveis na Amazonia, Instituto Leonidas e Maria Deane - Fiocruz Amazonia	Laboratorio de Ecologia de Doencas Transmissiveis na Amazonia, Instituto Leonidas e Maria Deane - Fiocruz Amazonia	Valdinete Nascimento et al
Brazil/AM-21143496CM/2021	EPI_ISL_1068270	2021-01-11	Laboratorio de Ecologia de Doencas Transmissiveis na Amazonia, Instituto Leonidas e Maria Deane - Fiocruz Amazonia	Laboratorio de Ecologia de Doencas Transmissiveis na Amazonia, Instituto Leonidas e Maria Deane - Fiocruz Amazonia	Valdinete Nascimento et al
Brazil/AM-21143504VA/2021	EPI_ISL_1068271	2021-01-11	Laboratorio de Ecologia de Doencas Transmissiveis na Amazonia, Instituto Leonidas e Maria Deane - Fiocruz Amazonia	Laboratorio de Ecologia de Doencas Transmissiveis na Amazonia, Instituto Leonidas e Maria Deane - Fiocruz Amazonia	Valdinete Nascimento et al
Brazil/AM-21143537SL/2021	EPI_ISL_1068272	2021-01-12	Laboratorio de Ecologia de Doencas Transmissiveis na Amazonia, Instituto Leonidas e Maria Deane - Fiocruz Amazonia	Laboratorio de Ecologia de Doencas Transmissiveis na Amazonia, Instituto Leonidas e Maria Deane - Fiocruz Amazonia	Valdinete Nascimento et al
Brazil/AM-21143541HC/2021	EPI_ISL_1068273	2021-01-12	Laboratorio de Ecologia de Doencas Transmissiveis na Amazonia, Instituto Leonidas e Maria Deane - Fiocruz Amazonia	Laboratorio de Ecologia de Doencas Transmissiveis na Amazonia, Instituto Leonidas e Maria Deane - Fiocruz Amazonia	Valdinete Nascimento et al
Brazil/AM-21143575RS/2021	EPI_ISL_1068274	2021-01-08	Laboratorio de Ecologia de Doencas Transmissiveis na Amazonia, Instituto Leonidas e Maria Deane - Fiocruz Amazonia	Laboratorio de Ecologia de Doencas Transmissiveis na Amazonia, Instituto Leonidas e Maria Deane - Fiocruz Amazonia	Valdinete Nascimento et al
Brazil/AM-21143580DO/2021	EPI_ISL_1068275	2021-01-08	Laboratorio de Ecologia de Doencas Transmissiveis na Amazonia, Instituto Leonidas e Maria Deane - Fiocruz Amazonia	Laboratorio de Ecologia de Doencas Transmissiveis na Amazonia, Instituto Leonidas e Maria Deane - Fiocruz Amazonia	Valdinete Nascimento et al
Brazil/AM-21143603CF/2021	EPI_ISL_1068276	2021-01-13	Laboratorio de Ecologia de Doencas Transmissiveis na Amazonia, Instituto Leonidas e Maria Deane - Fiocruz Amazonia	Laboratorio de Ecologia de Doencas Transmissiveis na Amazonia, Instituto Leonidas e Maria Deane - Fiocruz Amazonia	Valdinete Nascimento et al
Brazil/AM-21143607WL/2021	EPI_ISL_1068277	2021-01-13	Laboratorio de Ecologia de Doencas Transmissiveis na Amazonia, Instituto Leonidas e Maria Deane - Fiocruz Amazonia	Laboratorio de Ecologia de Doencas Transmissiveis na Amazonia, Instituto Leonidas e Maria Deane - Fiocruz Amazonia	Valdinete Nascimento et al
Brazil/AM-21143608MV/2021	EPI_ISL_1068278	2021-01-13	Laboratorio de Ecologia de Doencas Transmissiveis na Amazonia, Instituto Leonidas e Maria Deane - Fiocruz Amazonia	Laboratorio de Ecologia de Doencas Transmissiveis na Amazonia, Instituto Leonidas e Maria Deane - Fiocruz Amazonia	Valdinete Nascimento et al
Brazil/AM-21843439LC/2021	EPI_ISL_1068279	2021-01-07	Laboratorio de Ecologia de Doencas Transmissiveis na Amazonia, Instituto Leonidas e Maria Deane - Fiocruz Amazonia	Laboratorio de Ecologia de Doencas Transmissiveis na Amazonia, Instituto Leonidas e Maria Deane - Fiocruz Amazonia	Valdinete Nascimento et al
Brazil/AM-21843511WC/2021	EPI_ISL_1068280	2021-01-06	Laboratorio de Ecologia de Doencas Transmissiveis na Amazonia, Instituto Leonidas e Maria Deane - Fiocruz Amazonia	Laboratorio de Ecologia de Doencas Transmissiveis na Amazonia, Instituto Leonidas e Maria Deane - Fiocruz Amazonia	Valdinete Nascimento et al
Brazil/AM-21843518RA/2021	EPI_ISL_1068281	2021-01-06	Laboratorio de Ecologia de Doencas Transmissiveis na Amazonia, Instituto Leonidas e Maria Deane - Fiocruz Amazonia	Laboratorio de Ecologia de Doencas Transmissiveis na Amazonia, Instituto Leonidas e Maria Deane - Fiocruz Amazonia	Valdinete Nascimento et al
Brazil/AM-21843667JC/2021	EPI_ISL_1068282	2021-01-11	Laboratorio de Ecologia de Doencas Transmissiveis na Amazonia, Instituto Leonidas e Maria Deane - Fiocruz Amazonia	Laboratorio de Ecologia de Doencas Transmissiveis na Amazonia, Instituto Leonidas e Maria Deane - Fiocruz Amazonia	Valdinete Nascimento et al
Brazil/AM-21843677AF/2021	EPI_ISL_1068283	2021-01-12	Laboratorio de Ecologia de Doencas Transmissiveis na Amazonia, Instituto Leonidas e Maria Deane - Fiocruz Amazonia	Laboratorio de Ecologia de Doencas Transmissiveis na Amazonia, Instituto Leonidas e Maria Deane - Fiocruz Amazonia	Valdinete Nascimento et al
Brazil/AM-21843807PS/2021	EPI_ISL_1068284	2021-01-13	Laboratorio de Ecologia de Doencas Transmissiveis na Amazonia, Instituto Leonidas e Maria Deane - Fiocruz Amazonia	Laboratorio de Ecologia de Doencas Transmissiveis na Amazonia, Instituto Leonidas e Maria Deane - Fiocruz Amazonia	Valdinete Nascimento et al
Brazil/AM-21890002SP/2021	EPI_ISL_1068285	2021-01-04	Laboratorio de Ecologia de Doencas Transmissiveis na Amazonia, Instituto Leonidas e Maria Deane - Fiocruz Amazonia	Laboratorio de Ecologia de Doencas Transmissiveis na Amazonia, Instituto Leonidas e Maria Deane - Fiocruz Amazonia	Valdinete Nascimento et al
Brazil/AM-21890006JG/2021	EPI_ISL_1068286	2021-01-04	Laboratorio de Ecologia de Doencas Transmissiveis na Amazonia, Instituto Leonidas e Maria Deane - Fiocruz Amazonia	Laboratorio de Ecologia de Doencas Transmissiveis na Amazonia, Instituto Leonidas e Maria Deane - Fiocruz Amazonia	Valdinete Nascimento et al
Brazil/AM-21890017IF/2021	EPI_ISL_1068287	2021-01-05	Laboratorio de Ecologia de Doencas Transmissiveis na Amazonia, Instituto Leonidas e Maria Deane - Fiocruz Amazonia	Laboratorio de Ecologia de Doencas Transmissiveis na Amazonia, Instituto Leonidas e Maria Deane - Fiocruz Amazonia	Valdinete Nascimento et al
Brazil/AM-21890017MD/2021	EPI_ISL_1068288	2021-01-05	Laboratorio de Ecologia de Doencas Transmissiveis na Amazonia, Instituto Leonidas e Maria Deane - Fiocruz Amazonia	Laboratorio de Ecologia de Doencas Transmissiveis na Amazonia, Instituto Leonidas e Maria Deane - Fiocruz Amazonia	Valdinete Nascimento et al
Brazil/AM-21890025RM/2021	EPI_ISL_1068289	2021-01-05	Laboratorio de Ecologia de Doencas Transmissiveis na Amazonia, Instituto Leonidas e Maria Deane - Fiocruz Amazonia	Laboratorio de Ecologia de Doencas Transmissiveis na Amazonia, Instituto Leonidas e Maria Deane - Fiocruz Amazonia	Valdinete Nascimento et al
Brazil/AM-21890031RC/2021	EPI_ISL_1068290	2021-01-05	Laboratorio de Ecologia de Doencas Transmissiveis na Amazonia, Instituto Leonidas e Maria Deane - Fiocruz Amazonia	Laboratorio de Ecologia de Doencas Transmissiveis na Amazonia, Instituto Leonidas e Maria Deane - Fiocruz Amazonia	Valdinete Nascimento et al
Brazil/AM-21890365EC/2021	EPI_ISL_1068291	2021-01-07	Laboratorio de Ecologia de Doencas Transmissiveis na Amazonia, Instituto Leonidas e Maria Deane - Fiocruz Amazonia	Laboratorio de Ecologia de Doencas Transmissiveis na Amazonia, Instituto Leonidas e Maria Deane - Fiocruz Amazonia	Valdinete Nascimento et al
Brazil/AM-21890474MD/2021	EPI_ISL_1068292	2021-01-06	Laboratorio de Ecologia de Doencas Transmissiveis na Amazonia, Instituto Leonidas e Maria Deane - Fiocruz Amazonia	Laboratorio de Ecologia de Doencas Transmissiveis na Amazonia, Instituto Leonidas e Maria Deane - Fiocruz Amazonia	Valdinete Nascimento et al
Brazil/AM-988/2020	EPI_ISL_833168	2020-12-23	DB Diagnosticos do Brasil	Instituto Adolfo Lutz, Interdiciplinary Procedures Center, Strategic Laboratory	Claudio Tavares Sacchi et al
Brazil/AM-989/2020	EPI_ISL_833169	2020-12-23	DB Diagnosticos do Brasil	Instituto Adolfo Lutz, Interdiciplinary Procedures Center, Strategic Laboratory	Claudio Tavares Sacchi et al
Brazil/AM-991/2020	EPI_ISL_833171	2020-12-17	DB Diagnosticos do Brasil	Instituto Adolfo Lutz, Interdiciplinary Procedures Center, Strategic Laboratory	Claudio Tavares Sacchi et al
Brazil/AM-996/2020	EPI_ISL_833175	2020-12-22	DB Diagnosticos do Brasil	Instituto Adolfo Lutz, Interdiciplinary Procedures Center, Strategic Laboratory	Claudio Tavares Sacchi et al
Brazil/AM-FIOCRUZ-20140253FP/2020	EPI_ISL_1068079	2020-04-07	Laboratorio de Ecologia de Doencas Transmissiveis na Amazonia, Instituto Leonidas e Maria Deane - Fiocruz Amazonia	Laboratorio de Ecologia de Doencas Transmissiveis na Amazonia, Instituto Leonidas e Maria Deane - Fiocruz Amazonia	Valdinete Nascimento, Victor Souza, André Corado, Fernanda Nascimento, George Silva, Ágatha Costa, Debora Duarte, Karina Pessoa, Matilde Mejía, Luciana Gonçalves, Maria Júlia Brandão, Michele Jesus, Felipe Naveca on behalf of the Fiocruz COVID-19 Genomic Surveillance Network
Brazil/AM-FIOCRUZ-20140273IA/2020	EPI_ISL_1068080	2020-04-07	Laboratorio de Ecologia de Doencas Transmissiveis na Amazonia, Instituto Leonidas e Maria Deane - Fiocruz Amazonia	Laboratorio de Ecologia de Doencas Transmissiveis na Amazonia, Instituto Leonidas e Maria Deane - Fiocruz Amazonia	Valdinete Nascimento, Victor Souza, André Corado, Fernanda Nascimento, George Silva, Ágatha Costa, Debora Duarte, Karina Pessoa, Matilde Mejía, Luciana Gonçalves, Maria Júlia Brandão, Michele Jesus, Felipe Naveca on behalf of the Fiocruz COVID-19 Genomic Surveillance Network
Brazil/AM-FIOCRUZ-20140283VA/2020	EPI_ISL_1068081	2020-04-09	Laboratorio de Ecologia de Doencas Transmissiveis na Amazonia, Instituto Leonidas e Maria Deane - Fiocruz Amazonia	Laboratorio de Ecologia de Doencas Transmissiveis na Amazonia, Instituto Leonidas e Maria Deane - Fiocruz Amazonia	Valdinete Nascimento, Victor Souza, André Corado, Fernanda Nascimento, George Silva, Ágatha Costa, Debora Duarte, Karina Pessoa, Matilde Mejía, Luciana Gonçalves, Maria Júlia Brandão, Michele Jesus, Felipe Naveca on behalf of the Fiocruz COVID-19 Genomic Surveillance Network
Brazil/AM-FIOCRUZ-20140447AV/2020	EPI_ISL_1068083	2020-04-22	Laboratorio de Ecologia de Doencas Transmissiveis na Amazonia, Instituto Leonidas e Maria Deane - Fiocruz Amazonia	Laboratorio de Ecologia de Doencas Transmissiveis na Amazonia, Instituto Leonidas e Maria Deane - Fiocruz Amazonia	Valdinete Nascimento, Victor Souza, André Corado, Fernanda Nascimento, George Silva, Ágatha Costa, Debora Duarte, Karina Pessoa, Matilde Mejía, Luciana Gonçalves, Maria Júlia Brandão, Michele Jesus, Felipe Naveca on behalf of the Fiocruz COVID-19 Genomic Surveillance Network
Brazil/AM-FIOCRUZ-20140451EL/2020	EPI_ISL_1068084	2020-04-22	Laboratorio de Ecologia de Doencas Transmissiveis na Amazonia, Instituto Leonidas e Maria Deane - Fiocruz Amazonia	Laboratorio de Ecologia de Doencas Transmissiveis na Amazonia, Instituto Leonidas e Maria Deane - Fiocruz Amazonia	Valdinete Nascimento, Victor Souza, André Corado, Fernanda Nascimento, George Silva, Ágatha Costa, Debora Duarte, Karina Pessoa, Matilde Mejía, Luciana Gonçalves, Maria Júlia Brandão, Michele Jesus, Felipe Naveca on behalf of the Fiocruz COVID-19 Genomic Surveillance Network
Brazil/AM-FIOCRUZ-20140452MJ-R1/2020	EPI_ISL_1034305	2020-04-22	Laboratorio de Ecologia de Doencas Transmissiveis na Amazonia, Instituto Leonidas e Maria Deane - Fiocruz Amazonia	Laboratorio de Ecologia de Doencas Transmissiveis na Amazonia, Instituto Leonidas e Maria Deane - Fiocruz Amazonia	Valdinete Nascimento, Victor Souza, André Corado, Fernanda Nascimento, George Silva, Ágatha Costa, Debora Duarte, Karina Pessoa, Matilde Mejía, Luciana Gonçalves, Maria Júlia Brandão, Michele Jesus, Felipe Naveca on behalf of the Fiocruz COVID-19 Genomic Surveillance Network
Brazil/AM-FIOCRUZ-20140481LB/2020	EPI_ISL_1068085	2020-04-20	Laboratorio de Ecologia de Doencas Transmissiveis na Amazonia, Instituto Leonidas e Maria Deane - Fiocruz Amazonia	Laboratorio de Ecologia de Doencas Transmissiveis na Amazonia, Instituto Leonidas e Maria Deane - Fiocruz Amazonia	Valdinete Nascimento, Victor Souza, André Corado, Fernanda Nascimento, George Silva, Ágatha Costa, Debora Duarte, Karina Pessoa, Matilde Mejía, Luciana Gonçalves, Maria Júlia Brandão, Michele Jesus, Felipe Naveca on behalf of the Fiocruz COVID-19 Genomic Surveillance Network
Brazil/AM-FIOCRUZ-20140488MF/2020	EPI_ISL_1068086	2020-04-23	Laboratorio de Ecologia de Doencas Transmissiveis na Amazonia, Instituto Leonidas e Maria Deane - Fiocruz Amazonia	Laboratorio de Ecologia de Doencas Transmissiveis na Amazonia, Instituto Leonidas e Maria Deane - Fiocruz Amazonia	Valdinete Nascimento, Victor Souza, André Corado, Fernanda Nascimento, George Silva, Ágatha Costa, Debora Duarte, Karina Pessoa, Matilde Mejía, Luciana Gonçalves, Maria Júlia Brandão, Michele Jesus, Felipe Naveca on behalf of the Fiocruz COVID-19 Genomic Surveillance Network
Brazil/AM-FIOCRUZ-20140522MA/2020	EPI_ISL_1068087	2020-04-27	Laboratorio de Ecologia de Doencas Transmissiveis na Amazonia, Instituto Leonidas e Maria Deane - Fiocruz Amazonia	Laboratorio de Ecologia de Doencas Transmissiveis na Amazonia, Instituto Leonidas e Maria Deane - Fiocruz Amazonia	Valdinete Nascimento, Victor Souza, André Corado, Fernanda Nascimento, George Silva, Ágatha Costa, Debora Duarte, Karina Pessoa, Matilde Mejía, Luciana Gonçalves, Maria Júlia Brandão, Michele Jesus, Felipe Naveca on behalf of the Fiocruz COVID-19 Genomic Surveillance Network
Brazil/AM-FIOCRUZ-20140536FR/2020	EPI_ISL_1068088	2020-04-28	Laboratorio de Ecologia de Doencas Transmissiveis na Amazonia, Instituto Leonidas e Maria Deane - Fiocruz Amazonia	Laboratorio de Ecologia de Doencas Transmissiveis na Amazonia, Instituto Leonidas e Maria Deane - Fiocruz Amazonia	Valdinete Nascimento, Victor Souza, André Corado, Fernanda Nascimento, George Silva, Ágatha Costa, Debora Duarte, Karina Pessoa, Matilde Mejía, Luciana Gonçalves, Maria Júlia Brandão, Michele Jesus, Felipe Naveca on behalf of the Fiocruz COVID-19 Genomic Surveillance Network
Brazil/AM-FIOCRUZ-20141493LR/2020	EPI_ISL_1068092	2020-08-05	Laboratorio de Ecologia de Doencas Transmissiveis na Amazonia, Instituto Leonidas e Maria Deane - Fiocruz Amazonia	Laboratorio de Ecologia de Doencas Transmissiveis na Amazonia, Instituto Leonidas e Maria Deane - Fiocruz Amazonia	Valdinete Nascimento, Victor Souza, André Corado, Fernanda Nascimento, George Silva, Ágatha Costa, Debora Duarte, Karina Pessoa, Matilde Mejía, Luciana Gonçalves, Maria Júlia Brandão, Michele Jesus, Felipe Naveca on behalf of the Fiocruz COVID-19 Genomic Surveillance Network
Brazil/AM-FIOCRUZ-20141582LB/2020	EPI_ISL_1068094	2020-09-04	Laboratorio de Ecologia de Doencas Transmissiveis na Amazonia, Instituto Leonidas e Maria Deane - Fiocruz Amazonia	Laboratorio de Ecologia de Doencas Transmissiveis na Amazonia, Instituto Leonidas e Maria Deane - Fiocruz Amazonia	Valdinete Nascimento, Victor Souza, André Corado, Fernanda Nascimento, George Silva, Ágatha Costa, Debora Duarte, Karina Pessoa, Matilde Mejía, Luciana Gonçalves, Maria Júlia Brandão, Michele Jesus, Felipe Naveca on behalf of the Fiocruz COVID-19 Genomic Surveillance Network
Brazil/AM-FIOCRUZ-20141735HN/2020	EPI_ISL_1068097	2020-09-18	Laboratorio de Ecologia de Doencas Transmissiveis na Amazonia, Instituto Leonidas e Maria Deane - Fiocruz Amazonia	Laboratorio de Ecologia de Doencas Transmissiveis na Amazonia, Instituto Leonidas e Maria Deane - Fiocruz Amazonia	Valdinete Nascimento, Victor Souza, André Corado, Fernanda Nascimento, George Silva, Ágatha Costa, Debora Duarte, Karina Pessoa, Matilde Mejía, Luciana Gonçalves, Maria Júlia Brandão, Michele Jesus, Felipe Naveca on behalf of the Fiocruz COVID-19 Genomic Surveillance Network
Brazil/AM-FIOCRUZ-20141881JO/2020	EPI_ISL_1068098	2020-09-24	Laboratorio de Ecologia de Doencas Transmissiveis na Amazonia, Instituto Leonidas e Maria Deane - Fiocruz Amazonia	Laboratorio de Ecologia de Doencas Transmissiveis na Amazonia, Instituto Leonidas e Maria Deane - Fiocruz Amazonia	Valdinete Nascimento, Victor Souza, André Corado, Fernanda Nascimento, George Silva, Ágatha Costa, Debora Duarte, Karina Pessoa, Matilde Mejía, Luciana Gonçalves, Maria Júlia Brandão, Michele Jesus, Felipe Naveca on behalf of the Fiocruz COVID-19 Genomic Surveillance Network
Brazil/AM-FIOCRUZ-20141916KM/2020	EPI_ISL_1661252	2020-09-28	Laboratorio de Ecologia de Doencas Transmissiveis na Amazonia, Instituto Leonidas e Maria Deane - Fiocruz Amazonia	Laboratorio de Ecologia de Doencas Transmissiveis na Amazonia, Instituto Leonidas e Maria Deane - Fiocruz Amazonia	Valdinete Nascimento, Victor Souza, André Corado, Fernanda Nascimento, George Silva, Ágatha Costa, Debora Duarte, Karina Pessoa, Matilde Mejía, Luciana Gonçalves, Maria Júlia Brandão, Michele Jesus, Felipe Naveca
Brazil/AM-FIOCRUZ-20142002AL/2020	EPI_ISL_1068099	2020-09-29	Laboratorio de Ecologia de Doencas Transmissiveis na Amazonia, Instituto Leonidas e Maria Deane - Fiocruz Amazonia	Laboratorio de Ecologia de Doencas Transmissiveis na Amazonia, Instituto Leonidas e Maria Deane - Fiocruz Amazonia	Valdinete Nascimento, Victor Souza, André Corado, Fernanda Nascimento, George Silva, Ágatha Costa, Debora Duarte, Karina Pessoa, Matilde Mejía, Luciana Gonçalves, Maria Júlia Brandão, Michele Jesus, Felipe Naveca on behalf of the Fiocruz COVID-19 Genomic Surveillance Network
Brazil/AM-FIOCRUZ-20142189LL/2020	EPI_ISL_1068102	2020-10-13	Laboratorio de Ecologia de Doencas Transmissiveis na Amazonia, Instituto Leonidas e Maria Deane - Fiocruz Amazonia	Laboratorio de Ecologia de Doencas Transmissiveis na Amazonia, Instituto Leonidas e Maria Deane - Fiocruz Amazonia	Valdinete Nascimento, Victor Souza, André Corado, Fernanda Nascimento, George Silva, Ágatha Costa, Debora Duarte, Karina Pessoa, Matilde Mejía, Luciana Gonçalves, Maria Júlia Brandão, Michele Jesus, Felipe Naveca on behalf of the Fiocruz COVID-19 Genomic Surveillance Network
Brazil/AM-FIOCRUZ-20142205NS/2020	EPI_ISL_1068103	2020-10-15	Laboratorio de Ecologia de Doencas Transmissiveis na Amazonia, Instituto Leonidas e Maria Deane - Fiocruz Amazonia	Laboratorio de Ecologia de Doencas Transmissiveis na Amazonia, Instituto Leonidas e Maria Deane - Fiocruz Amazonia	Valdinete Nascimento, Victor Souza, André Corado, Fernanda Nascimento, George Silva, Ágatha Costa, Debora Duarte, Karina Pessoa, Matilde Mejía, Luciana Gonçalves, Maria Júlia Brandão, Michele Jesus, Felipe Naveca on behalf of the Fiocruz COVID-19 Genomic Surveillance Network
Brazil/AM-FIOCRUZ-20142223MR-R1/2020	EPI_ISL_1114151	2020-10-19	Laboratorio de Ecologia de Doencas Transmissiveis na Amazonia, Instituto Leonidas e Maria Deane - Fiocruz Amazonia	Laboratorio de Ecologia de Doencas Transmissiveis na Amazonia, Instituto Leonidas e Maria Deane - Fiocruz Amazonia	Valdinete Nascimento, Victor Souza, André Corado, Fernanda Nascimento, George Silva, Ágatha Costa, Debora Duarte, Karina Pessoa, Matilde Mejía, Luciana Gonçalves, Maria Júlia Brandão, Michele Jesus, Felipe Naveca on behalf of the Fiocruz COVID-19 Genomic Surveillance Network
Brazil/AM-FIOCRUZ-20250295LD/2020	EPI_ISL_1068116	2020-04-11	Laboratorio de Ecologia de Doencas Transmissiveis na Amazonia, Instituto Leonidas e Maria Deane - Fiocruz Amazonia	Laboratorio de Ecologia de Doencas Transmissiveis na Amazonia, Instituto Leonidas e Maria Deane - Fiocruz Amazonia	Valdinete Nascimento, Victor Souza, André Corado, Fernanda Nascimento, George Silva, Ágatha Costa, Debora Duarte, Karina Pessoa, Matilde Mejía, Luciana Gonçalves, Maria Júlia Brandão, Michele Jesus, Felipe Naveca on behalf of the Fiocruz COVID-19 Genomic Surveillance Network
Brazil/AM-FIOCRUZ-20250329LS/2020	EPI_ISL_1068117	2020-04-09	Laboratorio de Ecologia de Doencas Transmissiveis na Amazonia, Instituto Leonidas e Maria Deane - Fiocruz Amazonia	Laboratorio de Ecologia de Doencas Transmissiveis na Amazonia, Instituto Leonidas e Maria Deane - Fiocruz Amazonia	Valdinete Nascimento, Victor Souza, André Corado, Fernanda Nascimento, George Silva, Ágatha Costa, Debora Duarte, Karina Pessoa, Matilde Mejía, Luciana Gonçalves, Maria Júlia Brandão, Michele Jesus, Felipe Naveca on behalf of the Fiocruz COVID-19 Genomic Surveillance Network
Brazil/AM-FIOCRUZ-20250373JO/2020	EPI_ISL_1068118	2020-04-15	Laboratorio de Ecologia de Doencas Transmissiveis na Amazonia, Instituto Leonidas e Maria Deane - Fiocruz Amazonia	Laboratorio de Ecologia de Doencas Transmissiveis na Amazonia, Instituto Leonidas e Maria Deane - Fiocruz Amazonia	Valdinete Nascimento, Victor Souza, André Corado, Fernanda Nascimento, George Silva, Ágatha Costa, Debora Duarte, Karina Pessoa, Matilde Mejía, Luciana Gonçalves, Maria Júlia Brandão, Michele Jesus, Felipe Naveca on behalf of the Fiocruz COVID-19 Genomic Surveillance Network
Brazil/AM-FIOCRUZ-20250374DA/2020	EPI_ISL_1068119	2020-04-15	Laboratorio de Ecologia de Doencas Transmissiveis na Amazonia, Instituto Leonidas e Maria Deane - Fiocruz Amazonia	Laboratorio de Ecologia de Doencas Transmissiveis na Amazonia, Instituto Leonidas e Maria Deane - Fiocruz Amazonia	Valdinete Nascimento, Victor Souza, André Corado, Fernanda Nascimento, George Silva, Ágatha Costa, Debora Duarte, Karina Pessoa, Matilde Mejía, Luciana Gonçalves, Maria Júlia Brandão, Michele Jesus, Felipe Naveca on behalf of the Fiocruz COVID-19 Genomic Surveillance Network
Brazil/AM-FIOCRUZ-20841585PM/2020	EPI_ISL_1068120	2020-09-02	Laboratorio de Ecologia de Doencas Transmissiveis na Amazonia, Instituto Leonidas e Maria Deane - Fiocruz Amazonia	Laboratorio de Ecologia de Doencas Transmissiveis na Amazonia, Instituto Leonidas e Maria Deane - Fiocruz Amazonia	Valdinete Nascimento, Victor Souza, André Corado, Fernanda Nascimento, George Silva, Ágatha Costa, Debora Duarte, Karina Pessoa, Matilde Mejía, Luciana Gonçalves, Maria Júlia Brandão, Michele Jesus, Felipe Naveca on behalf of the Fiocruz COVID-19 Genomic Surveillance Network
Brazil/AM-FIOCRUZ-20841592RS/2020	EPI_ISL_1068121	2020-09-02	Laboratorio de Ecologia de Doencas Transmissiveis na Amazonia, Instituto Leonidas e Maria Deane - Fiocruz Amazonia	Laboratorio de Ecologia de Doencas Transmissiveis na Amazonia, Instituto Leonidas e Maria Deane - Fiocruz Amazonia	Valdinete Nascimento, Victor Souza, André Corado, Fernanda Nascimento, George Silva, Ágatha Costa, Debora Duarte, Karina Pessoa, Matilde Mejía, Luciana Gonçalves, Maria Júlia Brandão, Michele Jesus, Felipe Naveca on behalf of the Fiocruz COVID-19 Genomic Surveillance Network
Brazil/AM-FIOCRUZ-20841891TC/2020	EPI_ISL_1068122	2020-09-17	Laboratorio de Ecologia de Doencas Transmissiveis na Amazonia, Instituto Leonidas e Maria Deane - Fiocruz Amazonia	Laboratorio de Ecologia de Doencas Transmissiveis na Amazonia, Instituto Leonidas e Maria Deane - Fiocruz Amazonia	Valdinete Nascimento, Victor Souza, André Corado, Fernanda Nascimento, George Silva, Ágatha Costa, Debora Duarte, Karina Pessoa, Matilde Mejía, Luciana Gonçalves, Maria Júlia Brandão, Michele Jesus, Felipe Naveca on behalf of the Fiocruz COVID-19 Genomic Surveillance Network
Brazil/AM-FIOCRUZ-20842081KM/2020	EPI_ISL_1068123	2020-10-01	Laboratorio de Ecologia de Doencas Transmissiveis na Amazonia, Instituto Leonidas e Maria Deane - Fiocruz Amazonia	Laboratorio de Ecologia de Doencas Transmissiveis na Amazonia, Instituto Leonidas e Maria Deane - Fiocruz Amazonia	Valdinete Nascimento, Victor Souza, André Corado, Fernanda Nascimento, George Silva, Ágatha Costa, Debora Duarte, Karina Pessoa, Matilde Mejía, Luciana Gonçalves, Maria Júlia Brandão, Michele Jesus, Felipe Naveca on behalf of the Fiocruz COVID-19 Genomic Surveillance Network
Brazil/AM-FIOCRUZ-20842519JC/2020	EPI_ISL_1661251	2020-11-09	Laboratorio de Ecologia de Doencas Transmissiveis na Amazonia, Instituto Leonidas e Maria Deane - Fiocruz Amazonia	Laboratorio de Ecologia de Doencas Transmissiveis na Amazonia, Instituto Leonidas e Maria Deane - Fiocruz Amazonia	Valdinete Nascimento, Victor Souza, André Corado, Fernanda Nascimento, George Silva, Ágatha Costa, Debora Duarte, Karina Pessoa, Matilde Mejía, Luciana Gonçalves, Maria Júlia Brandão, Michele Jesus, Felipe Naveca
Brazil/AM-FIOCRUZ-20890007MR/2020	EPI_ISL_1068162	2020-04-14	Laboratorio de Ecologia de Doencas Transmissiveis na Amazonia, Instituto Leonidas e Maria Deane - Fiocruz Amazonia	Laboratorio de Ecologia de Doencas Transmissiveis na Amazonia, Instituto Leonidas e Maria Deane - Fiocruz Amazonia	Valdinete Nascimento, Victor Souza, André Corado, Fernanda Nascimento, George Silva, Ágatha Costa, Debora Duarte, Karina Pessoa, Matilde Mejía, Luciana Gonçalves, Maria Júlia Brandão, Michele Jesus, Felipe Naveca on behalf of the Fiocruz COVID-19 Genomic Surveillance Network
Brazil/AM-FIOCRUZ-20890014DO/2020	EPI_ISL_1068163	2020-10-11	Laboratorio de Ecologia de Doencas Transmissiveis na Amazonia, Instituto Leonidas e Maria Deane - Fiocruz Amazonia	Laboratorio de Ecologia de Doencas Transmissiveis na Amazonia, Instituto Leonidas e Maria Deane - Fiocruz Amazonia	Valdinete Nascimento, Victor Souza, André Corado, Fernanda Nascimento, George Silva, Ágatha Costa, Debora Duarte, Karina Pessoa, Matilde Mejía, Luciana Gonçalves, Maria Júlia Brandão, Michele Jesus, Felipe Naveca on behalf of the Fiocruz COVID-19 Genomic Surveillance Network
Brazil/AM-FIOCRUZ-20890023DP/2020	EPI_ISL_1068164	2020-04-17	Laboratorio de Ecologia de Doencas Transmissiveis na Amazonia, Instituto Leonidas e Maria Deane - Fiocruz Amazonia	Laboratorio de Ecologia de Doencas Transmissiveis na Amazonia, Instituto Leonidas e Maria Deane - Fiocruz Amazonia	Valdinete Nascimento, Victor Souza, André Corado, Fernanda Nascimento, George Silva, Ágatha Costa, Debora Duarte, Karina Pessoa, Matilde Mejía, Luciana Gonçalves, Maria Júlia Brandão, Michele Jesus, Felipe Naveca on behalf of the Fiocruz COVID-19 Genomic Surveillance Network
Brazil/AM-FIOCRUZ-20890024PL/2020	EPI_ISL_1068165	2020-04-13	Laboratorio de Ecologia de Doencas Transmissiveis na Amazonia, Instituto Leonidas e Maria Deane - Fiocruz Amazonia	Laboratorio de Ecologia de Doencas Transmissiveis na Amazonia, Instituto Leonidas e Maria Deane - Fiocruz Amazonia	Valdinete Nascimento, Victor Souza, André Corado, Fernanda Nascimento, George Silva, Ágatha Costa, Debora Duarte, Karina Pessoa, Matilde Mejía, Luciana Gonçalves, Maria Júlia Brandão, Michele Jesus, Felipe Naveca on behalf of the Fiocruz COVID-19 Genomic Surveillance Network
Brazil/AM-FIOCRUZ-20890033RD/2020	EPI_ISL_1068166	2020-04-10	Laboratorio de Ecologia de Doencas Transmissiveis na Amazonia, Instituto Leonidas e Maria Deane - Fiocruz Amazonia	Laboratorio de Ecologia de Doencas Transmissiveis na Amazonia, Instituto Leonidas e Maria Deane - Fiocruz Amazonia	Valdinete Nascimento, Victor Souza, André Corado, Fernanda Nascimento, George Silva, Ágatha Costa, Debora Duarte, Karina Pessoa, Matilde Mejía, Luciana Gonçalves, Maria Júlia Brandão, Michele Jesus, Felipe Naveca on behalf of the Fiocruz COVID-19 Genomic Surveillance Network
Brazil/AM-FIOCRUZ-20890035DS/2020	EPI_ISL_1068167	2020-10-02	Laboratorio de Ecologia de Doencas Transmissiveis na Amazonia, Instituto Leonidas e Maria Deane - Fiocruz Amazonia	Laboratorio de Ecologia de Doencas Transmissiveis na Amazonia, Instituto Leonidas e Maria Deane - Fiocruz Amazonia	Valdinete Nascimento, Victor Souza, André Corado, Fernanda Nascimento, George Silva, Ágatha Costa, Debora Duarte, Karina Pessoa, Matilde Mejía, Luciana Gonçalves, Maria Júlia Brandão, Michele Jesus, Felipe Naveca on behalf of the Fiocruz COVID-19 Genomic Surveillance Network
Brazil/AM-FIOCRUZ-20890068AA/2020	EPI_ISL_1068170	2020-05-03	Laboratorio de Ecologia de Doencas Transmissiveis na Amazonia, Instituto Leonidas e Maria Deane - Fiocruz Amazonia	Laboratorio de Ecologia de Doencas Transmissiveis na Amazonia, Instituto Leonidas e Maria Deane - Fiocruz Amazonia	Valdinete Nascimento, Victor Souza, André Corado, Fernanda Nascimento, George Silva, Ágatha Costa, Debora Duarte, Karina Pessoa, Matilde Mejía, Luciana Gonçalves, Maria Júlia Brandão, Michele Jesus, Felipe Naveca on behalf of the Fiocruz COVID-19 Genomic Surveillance Network
Brazil/AM-FIOCRUZ-20890084SS/2020	EPI_ISL_1068173	2020-06-08	Laboratorio de Ecologia de Doencas Transmissiveis na Amazonia, Instituto Leonidas e Maria Deane - Fiocruz Amazonia	Laboratorio de Ecologia de Doencas Transmissiveis na Amazonia, Instituto Leonidas e Maria Deane - Fiocruz Amazonia	Valdinete Nascimento, Victor Souza, André Corado, Fernanda Nascimento, George Silva, Ágatha Costa, Debora Duarte, Karina Pessoa, Matilde Mejía, Luciana Gonçalves, Maria Júlia Brandão, Michele Jesus, Felipe Naveca on behalf of the Fiocruz COVID-19 Genomic Surveillance Network
Brazil/AM-FIOCRUZ-20890090MA/2020	EPI_ISL_1068174	2020-05-18	Laboratorio de Ecologia de Doencas Transmissiveis na Amazonia, Instituto Leonidas e Maria Deane - Fiocruz Amazonia	Laboratorio de Ecologia de Doencas Transmissiveis na Amazonia, Instituto Leonidas e Maria Deane - Fiocruz Amazonia	Valdinete Nascimento, Victor Souza, André Corado, Fernanda Nascimento, George Silva, Ágatha Costa, Debora Duarte, Karina Pessoa, Matilde Mejía, Luciana Gonçalves, Maria Júlia Brandão, Michele Jesus, Felipe Naveca on behalf of the Fiocruz COVID-19 Genomic Surveillance Network
Brazil/AM-FIOCRUZ-20890111DM/2020	EPI_ISL_1068176	2020-04-14	Laboratorio de Ecologia de Doencas Transmissiveis na Amazonia, Instituto Leonidas e Maria Deane - Fiocruz Amazonia	Laboratorio de Ecologia de Doencas Transmissiveis na Amazonia, Instituto Leonidas e Maria Deane - Fiocruz Amazonia	Valdinete Nascimento, Victor Souza, André Corado, Fernanda Nascimento, George Silva, Ágatha Costa, Debora Duarte, Karina Pessoa, Matilde Mejía, Luciana Gonçalves, Maria Júlia Brandão, Michele Jesus, Felipe Naveca on behalf of the Fiocruz COVID-19 Genomic Surveillance Network
Brazil/AM-FIOCRUZ-20890125FV/2020	EPI_ISL_1068177	2020-05-18	Laboratorio de Ecologia de Doencas Transmissiveis na Amazonia, Instituto Leonidas e Maria Deane - Fiocruz Amazonia	Laboratorio de Ecologia de Doencas Transmissiveis na Amazonia, Instituto Leonidas e Maria Deane - Fiocruz Amazonia	Valdinete Nascimento, Victor Souza, André Corado, Fernanda Nascimento, George Silva, Ágatha Costa, Debora Duarte, Karina Pessoa, Matilde Mejía, Luciana Gonçalves, Maria Júlia Brandão, Michele Jesus, Felipe Naveca on behalf of the Fiocruz COVID-19 Genomic Surveillance Network
Brazil/AM-FIOCRUZ-20890128FE/2020	EPI_ISL_1068178	2020-04-07	Laboratorio de Ecologia de Doencas Transmissiveis na Amazonia, Instituto Leonidas e Maria Deane - Fiocruz Amazonia	Laboratorio de Ecologia de Doencas Transmissiveis na Amazonia, Instituto Leonidas e Maria Deane - Fiocruz Amazonia	Valdinete Nascimento, Victor Souza, André Corado, Fernanda Nascimento, George Silva, Ágatha Costa, Debora Duarte, Karina Pessoa, Matilde Mejía, Luciana Gonçalves, Maria Júlia Brandão, Michele Jesus, Felipe Naveca on behalf of the Fiocruz COVID-19 Genomic Surveillance Network
Brazil/AM-FIOCRUZ-20890130MH/2020	EPI_ISL_1068179	2020-04-07	Laboratorio de Ecologia de Doencas Transmissiveis na Amazonia, Instituto Leonidas e Maria Deane - Fiocruz Amazonia	Laboratorio de Ecologia de Doencas Transmissiveis na Amazonia, Instituto Leonidas e Maria Deane - Fiocruz Amazonia	Valdinete Nascimento, Victor Souza, André Corado, Fernanda Nascimento, George Silva, Ágatha Costa, Debora Duarte, Karina Pessoa, Matilde Mejía, Luciana Gonçalves, Maria Júlia Brandão, Michele Jesus, Felipe Naveca on behalf of the Fiocruz COVID-19 Genomic Surveillance Network
Brazil/AM-FIOCRUZ-20890140CD/2020	EPI_ISL_1068180	2020-06-10	Laboratorio de Ecologia de Doencas Transmissiveis na Amazonia, Instituto Leonidas e Maria Deane - Fiocruz Amazonia	Laboratorio de Ecologia de Doencas Transmissiveis na Amazonia, Instituto Leonidas e Maria Deane - Fiocruz Amazonia	Valdinete Nascimento, Victor Souza, André Corado, Fernanda Nascimento, George Silva, Ágatha Costa, Debora Duarte, Karina Pessoa, Matilde Mejía, Luciana Gonçalves, Maria Júlia Brandão, Michele Jesus, Felipe Naveca on behalf of the Fiocruz COVID-19 Genomic Surveillance Network
Brazil/AM-FIOCRUZ-20890167ES/2020	EPI_ISL_1068181	2020-04-15	Laboratorio de Ecologia de Doencas Transmissiveis na Amazonia, Instituto Leonidas e Maria Deane - Fiocruz Amazonia	Laboratorio de Ecologia de Doencas Transmissiveis na Amazonia, Instituto Leonidas e Maria Deane - Fiocruz Amazonia	Valdinete Nascimento, Victor Souza, André Corado, Fernanda Nascimento, George Silva, Ágatha Costa, Debora Duarte, Karina Pessoa, Matilde Mejía, Luciana Gonçalves, Maria Júlia Brandão, Michele Jesus, Felipe Naveca on behalf of the Fiocruz COVID-19 Genomic Surveillance Network
Brazil/AM-FIOCRUZ-20890204ML/2020	EPI_ISL_1068183	2020-04-17	Laboratorio de Ecologia de Doencas Transmissiveis na Amazonia, Instituto Leonidas e Maria Deane - Fiocruz Amazonia	Laboratorio de Ecologia de Doencas Transmissiveis na Amazonia, Instituto Leonidas e Maria Deane - Fiocruz Amazonia	Valdinete Nascimento, Victor Souza, André Corado, Fernanda Nascimento, George Silva, Ágatha Costa, Debora Duarte, Karina Pessoa, Matilde Mejía, Luciana Gonçalves, Maria Júlia Brandão, Michele Jesus, Felipe Naveca on behalf of the Fiocruz COVID-19 Genomic Surveillance Network
Brazil/AM-FIOCRUZ-20890206CF/2020	EPI_ISL_1068184	2020-04-28	Laboratorio de Ecologia de Doencas Transmissiveis na Amazonia, Instituto Leonidas e Maria Deane - Fiocruz Amazonia	Laboratorio de Ecologia de Doencas Transmissiveis na Amazonia, Instituto Leonidas e Maria Deane - Fiocruz Amazonia	Valdinete Nascimento, Victor Souza, André Corado, Fernanda Nascimento, George Silva, Ágatha Costa, Debora Duarte, Karina Pessoa, Matilde Mejía, Luciana Gonçalves, Maria Júlia Brandão, Michele Jesus, Felipe Naveca on behalf of the Fiocruz COVID-19 Genomic Surveillance Network
Brazil/AM-FIOCRUZ-20890210IA/2020	EPI_ISL_1068185	2020-04-29	Laboratorio de Ecologia de Doencas Transmissiveis na Amazonia, Instituto Leonidas e Maria Deane - Fiocruz Amazonia	Laboratorio de Ecologia de Doencas Transmissiveis na Amazonia, Instituto Leonidas e Maria Deane - Fiocruz Amazonia	Valdinete Nascimento, Victor Souza, André Corado, Fernanda Nascimento, George Silva, Ágatha Costa, Debora Duarte, Karina Pessoa, Matilde Mejía, Luciana Gonçalves, Maria Júlia Brandão, Michele Jesus, Felipe Naveca on behalf of the Fiocruz COVID-19 Genomic Surveillance Network
Brazil/AM-FIOCRUZ-20890223JC/2020	EPI_ISL_1068186	2020-04-30	Laboratorio de Ecologia de Doencas Transmissiveis na Amazonia, Instituto Leonidas e Maria Deane - Fiocruz Amazonia	Laboratorio de Ecologia de Doencas Transmissiveis na Amazonia, Instituto Leonidas e Maria Deane - Fiocruz Amazonia	Valdinete Nascimento, Victor Souza, André Corado, Fernanda Nascimento, George Silva, Ágatha Costa, Debora Duarte, Karina Pessoa, Matilde Mejía, Luciana Gonçalves, Maria Júlia Brandão, Michele Jesus, Felipe Naveca on behalf of the Fiocruz COVID-19 Genomic Surveillance Network
Brazil/AM-FIOCRUZ-20890235AC/2020	EPI_ISL_1068187	2020-05-02	Laboratorio de Ecologia de Doencas Transmissiveis na Amazonia, Instituto Leonidas e Maria Deane - Fiocruz Amazonia	Laboratorio de Ecologia de Doencas Transmissiveis na Amazonia, Instituto Leonidas e Maria Deane - Fiocruz Amazonia	Valdinete Nascimento, Victor Souza, André Corado, Fernanda Nascimento, George Silva, Ágatha Costa, Debora Duarte, Karina Pessoa, Matilde Mejía, Luciana Gonçalves, Maria Júlia Brandão, Michele Jesus, Felipe Naveca on behalf of the Fiocruz COVID-19 Genomic Surveillance Network
Brazil/AM-FIOCRUZ-20890244FP/2020	EPI_ISL_1068188	2020-05-03	Laboratorio de Ecologia de Doencas Transmissiveis na Amazonia, Instituto Leonidas e Maria Deane - Fiocruz Amazonia	Laboratorio de Ecologia de Doencas Transmissiveis na Amazonia, Instituto Leonidas e Maria Deane - Fiocruz Amazonia	Valdinete Nascimento, Victor Souza, André Corado, Fernanda Nascimento, George Silva, Ágatha Costa, Debora Duarte, Karina Pessoa, Matilde Mejía, Luciana Gonçalves, Maria Júlia Brandão, Michele Jesus, Felipe Naveca on behalf of the Fiocruz COVID-19 Genomic Surveillance Network
Brazil/AM-FIOCRUZ-20890295AM/2020	EPI_ISL_1068189	2020-07-27	Laboratorio de Ecologia de Doencas Transmissiveis na Amazonia, Instituto Leonidas e Maria Deane - Fiocruz Amazonia	Laboratorio de Ecologia de Doencas Transmissiveis na Amazonia, Instituto Leonidas e Maria Deane - Fiocruz Amazonia	Valdinete Nascimento, Victor Souza, André Corado, Fernanda Nascimento, George Silva, Ágatha Costa, Debora Duarte, Karina Pessoa, Matilde Mejía, Luciana Gonçalves, Maria Júlia Brandão, Michele Jesus, Felipe Naveca on behalf of the Fiocruz COVID-19 Genomic Surveillance Network
Brazil/AM-FIOCRUZ-20890352JA/2020	EPI_ISL_1068191	2020-04-29	Laboratorio de Ecologia de Doencas Transmissiveis na Amazonia, Instituto Leonidas e Maria Deane - Fiocruz Amazonia	Laboratorio de Ecologia de Doencas Transmissiveis na Amazonia, Instituto Leonidas e Maria Deane - Fiocruz Amazonia	Valdinete Nascimento, Victor Souza, André Corado, Fernanda Nascimento, George Silva, Ágatha Costa, Debora Duarte, Karina Pessoa, Matilde Mejía, Luciana Gonçalves, Maria Júlia Brandão, Michele Jesus, Felipe Naveca on behalf of the Fiocruz COVID-19 Genomic Surveillance Network
Brazil/AM-FIOCRUZ-20890610SL/2020	EPI_ISL_1068193	2020-04-08	Laboratorio de Ecologia de Doencas Transmissiveis na Amazonia, Instituto Leonidas e Maria Deane - Fiocruz Amazonia	Laboratorio de Ecologia de Doencas Transmissiveis na Amazonia, Instituto Leonidas e Maria Deane - Fiocruz Amazonia	Valdinete Nascimento, Victor Souza, André Corado, Fernanda Nascimento, George Silva, Ágatha Costa, Debora Duarte, Karina Pessoa, Matilde Mejía, Luciana Gonçalves, Maria Júlia Brandão, Michele Jesus, Felipe Naveca on behalf of the Fiocruz COVID-19 Genomic Surveillance Network
Brazil/AM-FIOCRUZ-20890632AV/2020	EPI_ISL_1068194	2020-04-13	Laboratorio de Ecologia de Doencas Transmissiveis na Amazonia, Instituto Leonidas e Maria Deane - Fiocruz Amazonia	Laboratorio de Ecologia de Doencas Transmissiveis na Amazonia, Instituto Leonidas e Maria Deane - Fiocruz Amazonia	Valdinete Nascimento, Victor Souza, André Corado, Fernanda Nascimento, George Silva, Ágatha Costa, Debora Duarte, Karina Pessoa, Matilde Mejía, Luciana Gonçalves, Maria Júlia Brandão, Michele Jesus, Felipe Naveca on behalf of the Fiocruz COVID-19 Genomic Surveillance Network
Brazil/AM-FIOCRUZ-20890661CB/2020	EPI_ISL_1068195	2020-04-16	Laboratorio de Ecologia de Doencas Transmissiveis na Amazonia, Instituto Leonidas e Maria Deane - Fiocruz Amazonia	Laboratorio de Ecologia de Doencas Transmissiveis na Amazonia, Instituto Leonidas e Maria Deane - Fiocruz Amazonia	Valdinete Nascimento, Victor Souza, André Corado, Fernanda Nascimento, George Silva, Ágatha Costa, Debora Duarte, Karina Pessoa, Matilde Mejía, Luciana Gonçalves, Maria Júlia Brandão, Michele Jesus, Felipe Naveca on behalf of the Fiocruz COVID-19 Genomic Surveillance Network
Brazil/AM-FIOCRUZ-20891105GG/2020	EPI_ISL_1068199	2020-05-15	Laboratorio de Ecologia de Doencas Transmissiveis na Amazonia, Instituto Leonidas e Maria Deane - Fiocruz Amazonia	Laboratorio de Ecologia de Doencas Transmissiveis na Amazonia, Instituto Leonidas e Maria Deane - Fiocruz Amazonia	Valdinete Nascimento, Victor Souza, André Corado, Fernanda Nascimento, George Silva, Ágatha Costa, Debora Duarte, Karina Pessoa, Matilde Mejía, Luciana Gonçalves, Maria Júlia Brandão, Michele Jesus, Felipe Naveca on behalf of the Fiocruz COVID-19 Genomic Surveillance Network
Brazil/AM-FIOCRUZ-20891120MA/2020	EPI_ISL_1068200	2020-05-26	Laboratorio de Ecologia de Doencas Transmissiveis na Amazonia, Instituto Leonidas e Maria Deane - Fiocruz Amazonia	Laboratorio de Ecologia de Doencas Transmissiveis na Amazonia, Instituto Leonidas e Maria Deane - Fiocruz Amazonia	Valdinete Nascimento, Victor Souza, André Corado, Fernanda Nascimento, George Silva, Ágatha Costa, Debora Duarte, Karina Pessoa, Matilde Mejía, Luciana Gonçalves, Maria Júlia Brandão, Michele Jesus, Felipe Naveca on behalf of the Fiocruz COVID-19 Genomic Surveillance Network
Brazil/AM-FIOCRUZ-20891128MC/2020	EPI_ISL_1068201	2020-05-15	Laboratorio de Ecologia de Doencas Transmissiveis na Amazonia, Instituto Leonidas e Maria Deane - Fiocruz Amazonia	Laboratorio de Ecologia de Doencas Transmissiveis na Amazonia, Instituto Leonidas e Maria Deane - Fiocruz Amazonia	Valdinete Nascimento, Victor Souza, André Corado, Fernanda Nascimento, George Silva, Ágatha Costa, Debora Duarte, Karina Pessoa, Matilde Mejía, Luciana Gonçalves, Maria Júlia Brandão, Michele Jesus, Felipe Naveca on behalf of the Fiocruz COVID-19 Genomic Surveillance Network
Brazil/AM-FIOCRUZ-20891135AS/2020	EPI_ISL_1068202	2020-05-26	Laboratorio de Ecologia de Doencas Transmissiveis na Amazonia, Instituto Leonidas e Maria Deane - Fiocruz Amazonia	Laboratorio de Ecologia de Doencas Transmissiveis na Amazonia, Instituto Leonidas e Maria Deane - Fiocruz Amazonia	Valdinete Nascimento, Victor Souza, André Corado, Fernanda Nascimento, George Silva, Ágatha Costa, Debora Duarte, Karina Pessoa, Matilde Mejía, Luciana Gonçalves, Maria Júlia Brandão, Michele Jesus, Felipe Naveca on behalf of the Fiocruz COVID-19 Genomic Surveillance Network
Brazil/AM-FIOCRUZ-20891184SB/2020	EPI_ISL_1068203	2020-05-18	Laboratorio de Ecologia de Doencas Transmissiveis na Amazonia, Instituto Leonidas e Maria Deane - Fiocruz Amazonia	Laboratorio de Ecologia de Doencas Transmissiveis na Amazonia, Instituto Leonidas e Maria Deane - Fiocruz Amazonia	Valdinete Nascimento, Victor Souza, André Corado, Fernanda Nascimento, George Silva, Ágatha Costa, Debora Duarte, Karina Pessoa, Matilde Mejía, Luciana Gonçalves, Maria Júlia Brandão, Michele Jesus, Felipe Naveca on behalf of the Fiocruz COVID-19 Genomic Surveillance Network
Brazil/AM-FIOCRUZ-20891192AS/2020	EPI_ISL_1068204	2020-05-27	Laboratorio de Ecologia de Doencas Transmissiveis na Amazonia, Instituto Leonidas e Maria Deane - Fiocruz Amazonia	Laboratorio de Ecologia de Doencas Transmissiveis na Amazonia, Instituto Leonidas e Maria Deane - Fiocruz Amazonia	Valdinete Nascimento, Victor Souza, André Corado, Fernanda Nascimento, George Silva, Ágatha Costa, Debora Duarte, Karina Pessoa, Matilde Mejía, Luciana Gonçalves, Maria Júlia Brandão, Michele Jesus, Felipe Naveca on behalf of the Fiocruz COVID-19 Genomic Surveillance Network
Brazil/AM-FIOCRUZ-20891507CM/2020	EPI_ISL_1068207	2020-07-24	Laboratorio de Ecologia de Doencas Transmissiveis na Amazonia, Instituto Leonidas e Maria Deane - Fiocruz Amazonia	Laboratorio de Ecologia de Doencas Transmissiveis na Amazonia, Instituto Leonidas e Maria Deane - Fiocruz Amazonia	Valdinete Nascimento, Victor Souza, André Corado, Fernanda Nascimento, George Silva, Ágatha Costa, Debora Duarte, Karina Pessoa, Matilde Mejía, Luciana Gonçalves, Maria Júlia Brandão, Michele Jesus, Felipe Naveca on behalf of the Fiocruz COVID-19 Genomic Surveillance Network
Brazil/AM-FIOCRUZ-20891585IS/2020	EPI_ISL_1068210	2020-04-13	Laboratorio de Ecologia de Doencas Transmissiveis na Amazonia, Instituto Leonidas e Maria Deane - Fiocruz Amazonia	Laboratorio de Ecologia de Doencas Transmissiveis na Amazonia, Instituto Leonidas e Maria Deane - Fiocruz Amazonia	Valdinete Nascimento, Victor Souza, André Corado, Fernanda Nascimento, George Silva, Ágatha Costa, Debora Duarte, Karina Pessoa, Matilde Mejía, Luciana Gonçalves, Maria Júlia Brandão, Michele Jesus, Felipe Naveca on behalf of the Fiocruz COVID-19 Genomic Surveillance Network
Brazil/AM-FIOCRUZ-20891666CS/2020	EPI_ISL_1068212	2020-05-23	Laboratorio de Ecologia de Doencas Transmissiveis na Amazonia, Instituto Leonidas e Maria Deane - Fiocruz Amazonia	Laboratorio de Ecologia de Doencas Transmissiveis na Amazonia, Instituto Leonidas e Maria Deane - Fiocruz Amazonia	Valdinete Nascimento, Victor Souza, André Corado, Fernanda Nascimento, George Silva, Ágatha Costa, Debora Duarte, Karina Pessoa, Matilde Mejía, Luciana Gonçalves, Maria Júlia Brandão, Michele Jesus, Felipe Naveca on behalf of the Fiocruz COVID-19 Genomic Surveillance Network
Brazil/AM-FIOCRUZ-20891894JM/2020	EPI_ISL_1068216	2020-05-19	Laboratorio de Ecologia de Doencas Transmissiveis na Amazonia, Instituto Leonidas e Maria Deane - Fiocruz Amazonia	Laboratorio de Ecologia de Doencas Transmissiveis na Amazonia, Instituto Leonidas e Maria Deane - Fiocruz Amazonia	Valdinete Nascimento, Victor Souza, André Corado, Fernanda Nascimento, George Silva, Ágatha Costa, Debora Duarte, Karina Pessoa, Matilde Mejía, Luciana Gonçalves, Maria Júlia Brandão, Michele Jesus, Felipe Naveca on behalf of the Fiocruz COVID-19 Genomic Surveillance Network
Brazil/AM-FIOCRUZ-20892136AL/2020	EPI_ISL_1068219	2020-04-30	Laboratorio de Ecologia de Doencas Transmissiveis na Amazonia, Instituto Leonidas e Maria Deane - Fiocruz Amazonia	Laboratorio de Ecologia de Doencas Transmissiveis na Amazonia, Instituto Leonidas e Maria Deane - Fiocruz Amazonia	Valdinete Nascimento, Victor Souza, André Corado, Fernanda Nascimento, George Silva, Ágatha Costa, Debora Duarte, Karina Pessoa, Matilde Mejía, Luciana Gonçalves, Maria Júlia Brandão, Michele Jesus, Felipe Naveca on behalf of the Fiocruz COVID-19 Genomic Surveillance Network
Brazil/AM-FIOCRUZ-20892163CP/2020	EPI_ISL_1068220	2020-06-10	Laboratorio de Ecologia de Doencas Transmissiveis na Amazonia, Instituto Leonidas e Maria Deane - Fiocruz Amazonia	Laboratorio de Ecologia de Doencas Transmissiveis na Amazonia, Instituto Leonidas e Maria Deane - Fiocruz Amazonia	Valdinete Nascimento, Victor Souza, André Corado, Fernanda Nascimento, George Silva, Ágatha Costa, Debora Duarte, Karina Pessoa, Matilde Mejía, Luciana Gonçalves, Maria Júlia Brandão, Michele Jesus, Felipe Naveca on behalf of the Fiocruz COVID-19 Genomic Surveillance Network
Brazil/AM-FIOCRUZ-20892241JS/2020	EPI_ISL_1068224	2020-06-23	Laboratorio de Ecologia de Doencas Transmissiveis na Amazonia, Instituto Leonidas e Maria Deane - Fiocruz Amazonia	Laboratorio de Ecologia de Doencas Transmissiveis na Amazonia, Instituto Leonidas e Maria Deane - Fiocruz Amazonia	Valdinete Nascimento, Victor Souza, André Corado, Fernanda Nascimento, George Silva, Ágatha Costa, Debora Duarte, Karina Pessoa, Matilde Mejía, Luciana Gonçalves, Maria Júlia Brandão, Michele Jesus, Felipe Naveca on behalf of the Fiocruz COVID-19 Genomic Surveillance Network
Brazil/AM-FIOCRUZ-20892300TV/2020	EPI_ISL_1068227	2020-06-29	Laboratorio de Ecologia de Doencas Transmissiveis na Amazonia, Instituto Leonidas e Maria Deane - Fiocruz Amazonia	Laboratorio de Ecologia de Doencas Transmissiveis na Amazonia, Instituto Leonidas e Maria Deane - Fiocruz Amazonia	Valdinete Nascimento, Victor Souza, André Corado, Fernanda Nascimento, George Silva, Ágatha Costa, Debora Duarte, Karina Pessoa, Matilde Mejía, Luciana Gonçalves, Maria Júlia Brandão, Michele Jesus, Felipe Naveca on behalf of the Fiocruz COVID-19 Genomic Surveillance Network
Brazil/AM-FIOCRUZ-20892477WL/2020	EPI_ISL_1068228	2020-07-27	Laboratorio de Ecologia de Doencas Transmissiveis na Amazonia, Instituto Leonidas e Maria Deane - Fiocruz Amazonia	Laboratorio de Ecologia de Doencas Transmissiveis na Amazonia, Instituto Leonidas e Maria Deane - Fiocruz Amazonia	Valdinete Nascimento, Victor Souza, André Corado, Fernanda Nascimento, George Silva, Ágatha Costa, Debora Duarte, Karina Pessoa, Matilde Mejía, Luciana Gonçalves, Maria Júlia Brandão, Michele Jesus, Felipe Naveca on behalf of the Fiocruz COVID-19 Genomic Surveillance Network
Brazil/AM-FIOCRUZ-20892484AS/2020	EPI_ISL_1068229	2020-07-20	Laboratorio de Ecologia de Doencas Transmissiveis na Amazonia, Instituto Leonidas e Maria Deane - Fiocruz Amazonia	Laboratorio de Ecologia de Doencas Transmissiveis na Amazonia, Instituto Leonidas e Maria Deane - Fiocruz Amazonia	Valdinete Nascimento, Victor Souza, André Corado, Fernanda Nascimento, George Silva, Ágatha Costa, Debora Duarte, Karina Pessoa, Matilde Mejía, Luciana Gonçalves, Maria Júlia Brandão, Michele Jesus, Felipe Naveca on behalf of the Fiocruz COVID-19 Genomic Surveillance Network
Brazil/AM-FIOCRUZ-20892494MS/2020	EPI_ISL_1068230	2020-07-20	Laboratorio de Ecologia de Doencas Transmissiveis na Amazonia, Instituto Leonidas e Maria Deane - Fiocruz Amazonia	Laboratorio de Ecologia de Doencas Transmissiveis na Amazonia, Instituto Leonidas e Maria Deane - Fiocruz Amazonia	Valdinete Nascimento, Victor Souza, André Corado, Fernanda Nascimento, George Silva, Ágatha Costa, Debora Duarte, Karina Pessoa, Matilde Mejía, Luciana Gonçalves, Maria Júlia Brandão, Michele Jesus, Felipe Naveca on behalf of the Fiocruz COVID-19 Genomic Surveillance Network
Brazil/AM-FIOCRUZ-20892520WS/2020	EPI_ISL_1068231	2020-07-24	Laboratorio de Ecologia de Doencas Transmissiveis na Amazonia, Instituto Leonidas e Maria Deane - Fiocruz Amazonia	Laboratorio de Ecologia de Doencas Transmissiveis na Amazonia, Instituto Leonidas e Maria Deane - Fiocruz Amazonia	Valdinete Nascimento, Victor Souza, André Corado, Fernanda Nascimento, George Silva, Ágatha Costa, Debora Duarte, Karina Pessoa, Matilde Mejía, Luciana Gonçalves, Maria Júlia Brandão, Michele Jesus, Felipe Naveca on behalf of the Fiocruz COVID-19 Genomic Surveillance Network
Brazil/AM-FIOCRUZ-20892521AG/2020	EPI_ISL_1068232	2020-07-24	Laboratorio de Ecologia de Doencas Transmissiveis na Amazonia, Instituto Leonidas e Maria Deane - Fiocruz Amazonia	Laboratorio de Ecologia de Doencas Transmissiveis na Amazonia, Instituto Leonidas e Maria Deane - Fiocruz Amazonia	Valdinete Nascimento, Victor Souza, André Corado, Fernanda Nascimento, George Silva, Ágatha Costa, Debora Duarte, Karina Pessoa, Matilde Mejía, Luciana Gonçalves, Maria Júlia Brandão, Michele Jesus, Felipe Naveca on behalf of the Fiocruz COVID-19 Genomic Surveillance Network
Brazil/AM-FIOCRUZ-20892523EN/2020	EPI_ISL_1068233	2020-07-26	Laboratorio de Ecologia de Doencas Transmissiveis na Amazonia, Instituto Leonidas e Maria Deane - Fiocruz Amazonia	Laboratorio de Ecologia de Doencas Transmissiveis na Amazonia, Instituto Leonidas e Maria Deane - Fiocruz Amazonia	Valdinete Nascimento, Victor Souza, André Corado, Fernanda Nascimento, George Silva, Ágatha Costa, Debora Duarte, Karina Pessoa, Matilde Mejía, Luciana Gonçalves, Maria Júlia Brandão, Michele Jesus, Felipe Naveca on behalf of the Fiocruz COVID-19 Genomic Surveillance Network
Brazil/AM-FIOCRUZ-20892533JB/2020	EPI_ISL_1068234	2020-07-28	Laboratorio de Ecologia de Doencas Transmissiveis na Amazonia, Instituto Leonidas e Maria Deane - Fiocruz Amazonia	Laboratorio de Ecologia de Doencas Transmissiveis na Amazonia, Instituto Leonidas e Maria Deane - Fiocruz Amazonia	Valdinete Nascimento, Victor Souza, André Corado, Fernanda Nascimento, George Silva, Ágatha Costa, Debora Duarte, Karina Pessoa, Matilde Mejía, Luciana Gonçalves, Maria Júlia Brandão, Michele Jesus, Felipe Naveca on behalf of the Fiocruz COVID-19 Genomic Surveillance Network
Brazil/AM-FIOCRUZ-20892944LC/2020	EPI_ISL_1068235	2020-09-14	Laboratorio de Ecologia de Doencas Transmissiveis na Amazonia, Instituto Leonidas e Maria Deane - Fiocruz Amazonia	Laboratorio de Ecologia de Doencas Transmissiveis na Amazonia, Instituto Leonidas e Maria Deane - Fiocruz Amazonia	Valdinete Nascimento, Victor Souza, André Corado, Fernanda Nascimento, George Silva, Ágatha Costa, Debora Duarte, Karina Pessoa, Matilde Mejía, Luciana Gonçalves, Maria Júlia Brandão, Michele Jesus, Felipe Naveca on behalf of the Fiocruz COVID-19 Genomic Surveillance Network
Brazil/AM-FIOCRUZ-20892974ES/2020	EPI_ISL_1068237	2020-09-15	Laboratorio de Ecologia de Doencas Transmissiveis na Amazonia, Instituto Leonidas e Maria Deane - Fiocruz Amazonia	Laboratorio de Ecologia de Doencas Transmissiveis na Amazonia, Instituto Leonidas e Maria Deane - Fiocruz Amazonia	Valdinete Nascimento, Victor Souza, André Corado, Fernanda Nascimento, George Silva, Ágatha Costa, Debora Duarte, Karina Pessoa, Matilde Mejía, Luciana Gonçalves, Maria Júlia Brandão, Michele Jesus, Felipe Naveca on behalf of the Fiocruz COVID-19 Genomic Surveillance Network
Brazil/AM-FIOCRUZ-20892974MN/2020	EPI_ISL_1068238	2020-05-12	Laboratorio de Ecologia de Doencas Transmissiveis na Amazonia, Instituto Leonidas e Maria Deane - Fiocruz Amazonia	Laboratorio de Ecologia de Doencas Transmissiveis na Amazonia, Instituto Leonidas e Maria Deane - Fiocruz Amazonia	Valdinete Nascimento, Victor Souza, André Corado, Fernanda Nascimento, George Silva, Ágatha Costa, Debora Duarte, Karina Pessoa, Matilde Mejía, Luciana Gonçalves, Maria Júlia Brandão, Michele Jesus, Felipe Naveca on behalf of the Fiocruz COVID-19 Genomic Surveillance Network
Brazil/AM-FIOCRUZ-20893356IS/2020	EPI_ISL_1068239	2020-05-11	Laboratorio de Ecologia de Doencas Transmissiveis na Amazonia, Instituto Leonidas e Maria Deane - Fiocruz Amazonia	Laboratorio de Ecologia de Doencas Transmissiveis na Amazonia, Instituto Leonidas e Maria Deane - Fiocruz Amazonia	Valdinete Nascimento, Victor Souza, André Corado, Fernanda Nascimento, George Silva, Ágatha Costa, Debora Duarte, Karina Pessoa, Matilde Mejía, Luciana Gonçalves, Maria Júlia Brandão, Michele Jesus, Felipe Naveca on behalf of the Fiocruz COVID-19 Genomic Surveillance Network
Brazil/AM-FIOCRUZ-20893481LS/2020	EPI_ISL_1068240	2020-05-12	Laboratorio de Ecologia de Doencas Transmissiveis na Amazonia, Instituto Leonidas e Maria Deane - Fiocruz Amazonia	Laboratorio de Ecologia de Doencas Transmissiveis na Amazonia, Instituto Leonidas e Maria Deane - Fiocruz Amazonia	Valdinete Nascimento, Victor Souza, André Corado, Fernanda Nascimento, George Silva, Ágatha Costa, Debora Duarte, Karina Pessoa, Matilde Mejía, Luciana Gonçalves, Maria Júlia Brandão, Michele Jesus, Felipe Naveca on behalf of the Fiocruz COVID-19 Genomic Surveillance Network
Brazil/AM-FIOCRUZ-20893844ED/2020	EPI_ISL_1068241	2020-05-21	Laboratorio de Ecologia de Doencas Transmissiveis na Amazonia, Instituto Leonidas e Maria Deane - Fiocruz Amazonia	Laboratorio de Ecologia de Doencas Transmissiveis na Amazonia, Instituto Leonidas e Maria Deane - Fiocruz Amazonia	Valdinete Nascimento, Victor Souza, André Corado, Fernanda Nascimento, George Silva, Ágatha Costa, Debora Duarte, Karina Pessoa, Matilde Mejía, Luciana Gonçalves, Maria Júlia Brandão, Michele Jesus, Felipe Naveca on behalf of the Fiocruz COVID-19 Genomic Surveillance Network
Brazil/AM-FIOCRUZ-20894176SC/2020	EPI_ISL_1068244	2020-05-26	Laboratorio de Ecologia de Doencas Transmissiveis na Amazonia, Instituto Leonidas e Maria Deane - Fiocruz Amazonia	Laboratorio de Ecologia de Doencas Transmissiveis na Amazonia, Instituto Leonidas e Maria Deane - Fiocruz Amazonia	Valdinete Nascimento, Victor Souza, André Corado, Fernanda Nascimento, George Silva, Ágatha Costa, Debora Duarte, Karina Pessoa, Matilde Mejía, Luciana Gonçalves, Maria Júlia Brandão, Michele Jesus, Felipe Naveca on behalf of the Fiocruz COVID-19 Genomic Surveillance Network
Brazil/AM-FIOCRUZ-34074-1P/2020	EPI_ISL_2466267	2020-08-05	Laboratório de Ecologia de Doenças Transmissíveis na Amazônia (EDTA), Instituto Leônidas e Maria Deane, FIOCRUZ, Manaus, Amazonas, Brazil.	Laboratory of Respiratory Viruses and Measles, Oswaldo Cruz Institute, FIOCRUZ	Paola Resende, Felipe Naveca, Alex Pauvolid-Corrêa, Mia Ferreira de Araujo, Ana Beatriz Machado Lima, Luciana Appolinario, Fernando Motta, Anna Carolina Paixao, Ana Carolina Mendonca, Alice Sampaio Rocha, Taina Venas, Elisa Cavalcante Pereira, Renata Serrano Lopes, Marilda Siqueira on behalf of the Fiocruz COVID-19 Genomic Surveillance Network
Brazil/AM-FIOCRUZ-34075-R1-1P/2020	EPI_ISL_2466266	2020-04-22	Laboratório de Ecologia de Doenças Transmissíveis na Amazônia (EDTA), Instituto Leônidas e Maria Deane, FIOCRUZ, Manaus, Amazonas, Brazil.	Laboratory of Respiratory Viruses and Measles, Oswaldo Cruz Institute, FIOCRUZ	Paola Resende, Felipe Naveca, Alex Pauvolid-Corrêa, Mia Ferreira de Araujo, Ana Beatriz Machado Lima, Luciana Appolinario, Fernando Motta, Anna Carolina Paixao, Ana Carolina Mendonca, Alice Sampaio Rocha, Taina Venas, Elisa Cavalcante Pereira, Renata Serrano Lopes, Marilda Siqueira on behalf of the Fiocruz COVID-19 Genomic Surveillance Network
Brazil/AM-IEC-177274/2020	EPI_ISL_918531	2020-11-10	LACEN - Laboratório Central de Saúde Pública do Amazonas	﻿Evandro Chagas Institute	Santos et al
Brazil/AM-IEC-177281/2020	EPI_ISL_925846	2020-11-11	LACEN - Laboratório Central de Saúde Pública do Amazonas	Evandro Chagas Institute Virology	Santos et al
Brazil/AM-IEC-177282/2020	EPI_ISL_918532	2020-11-13	LACEN - Laboratório Central de Saúde Pública do Amazonas	﻿Evandro Chagas Institute	Santos et al
Brazil/AM-IEC-177284/2020	EPI_ISL_918533	2020-11-10	LACEN - Laboratório Central de Saúde Pública do Amazonas	﻿Evandro Chagas Institute	Santos, M.C.; Silva, A.M.; Junior, W.D.C.; Barbagelata, L.S.; Ferreira, J.A.; Sousa, E.M.A.; da Silva, P.S.; Pinheiro, K.C.; L.C.; Sousa Junior, E.C.
Brazil/AM-IEC-177289/2020	EPI_ISL_918534	2020-12-21	LACEN - Laboratório Central de Saúde Pública do Amazonas	﻿Evandro Chagas Institute	Santos et al
Brazil/AM-IEC-177290/2020	EPI_ISL_918499	2020-12-21	LACEN - Laboratório Central de Saúde Pública do Amazonas	﻿Evandro Chagas Institute	Santos et al
Brazil/AM-IEC-177291/2020	EPI_ISL_918500	2020-12-28	LACEN - Laboratório Central de Saúde Pública do Amazonas	﻿Evandro Chagas Institute	Santos et al
Brazil/AM-IEC-177292/2020	EPI_ISL_918501	2020-12-28	LACEN - Laboratório Central de Saúde Pública do Amazonas	﻿Evandro Chagas Institute	Santos et al
Brazil/AM-IEC-177293/2020	EPI_ISL_918502	2020-12-29	LACEN - Laboratório Central de Saúde Pública do Amazonas	﻿Evandro Chagas Institute	Santos et al
Brazil/AM-IEC-177294/2020	EPI_ISL_918503	2020-12-28	LACEN - Laboratório Central de Saúde Pública do Amazonas	﻿Evandro Chagas Institute	Santos et al
Brazil/AM-IEC-177299/2020	EPI_ISL_925916	2020-12-21	LACEN - Laboratório Central de Saúde Pública do Amazonas	Evandro Chagas Institute Virology	Santos et al
Brazil/AM-IEC-177300/2020	EPI_ISL_918512	2020-12-21	LACEN - Laboratório Central de Saúde Pública do Amazonas	﻿Evandro Chagas Institute	Santos, M.C.; Silva, A.M.; Junior, W.D.C.; Barbagelata, L.S.; Ferreira, J.A.; Sousa, E.M.A.; da Silva, P.S.; Pinheiro, K.C.; L.C.; Sousa Junior, E.C.
Brazil/AM-IEC-177301/2020	EPI_ISL_918504	2020-12-21	LACEN - Laboratório Central de Saúde Pública do Amazonas	﻿Evandro Chagas Institute	Santos et al
Brazil/AM-IEC-177302/2020	EPI_ISL_926446	2020-12-21	LACEN - Laboratório Central de Saúde Pública do Amazonas	Evandro Chagas Institute Virology	Santos, M.C.; Silva, A.M.; Junior, W.D.C.; Barbagelata, L.S.; Ferreira, J.A.; Sousa, E.M.A.; da Silva, P.S.; Pinheiro, K.C.; L.C.; Sousa Junior, E.C.
Brazil/AM-IEC-177310/2020	EPI_ISL_918505	2020-12-30	LACEN - Laboratório Central de Saúde Pública do Amazonas	﻿Evandro Chagas Institute	Santos et al
Brazil/AM-IEC-177312/2020	EPI_ISL_918506	2020-12-30	LACEN - Laboratório Central de Saúde Pública do Amazonas	﻿Evandro Chagas Institute	Santos et al
Brazil/AM-IEC-177314/2021	EPI_ISL_918507	2021-01-05	LACEN - Laboratório Central de Saúde Pública do Amazonas	﻿Evandro Chagas Institute	Santos et al
Brazil/AM-IEC-177317/2021	EPI_ISL_918535	2021-01-05	LACEN - Laboratório Central de Saúde Pública do Amazonas	﻿Evandro Chagas Institute	Santos et al
Brazil/AM-IEC-177320/2021	EPI_ISL_918508	2021-01-05	LACEN - Laboratório Central de Saúde Pública do Amazonas	﻿Evandro Chagas Institute	Santos et al
Brazil/AM-IEC-177322/2021	EPI_ISL_918509	2021-01-06	LACEN - Laboratório Central de Saúde Pública do Amazonas	﻿Evandro Chagas Institute	Santos et al
Brazil/AM-IEC-177323/2021	EPI_ISL_918510	2021-01-07	LACEN - Laboratório Central de Saúde Pública do Amazonas	﻿Evandro Chagas Institute	Santos et al
Brazil/AM-IEC-177328/2020	EPI_ISL_918511	2020-12-30	LACEN - Laboratório Central de Saúde Pública do Amazonas	﻿Evandro Chagas Institute	Santos et al
Brazil/AM-IEC1200-178756/2020	EPI_ISL_2298865	2020-12-01	Laboratório Central de Saúde Pública do Amazonas	Coordenação Geral de Laboratórios de Saúde Pública (CGLAB/DAEVS/SVS/MS)	Vagner Fonseca, et al.
Brazil/AM-L13-CD166/2020	EPI_ISL_476224	2020-03-16	DB Diagnósticos do Brasil	Instituto de Medicina Tropical da Univesidade de São Paulo	Samples: Nelson Gaburo Jr et al
Brazil/AM-L70-71-CD1715/2020	EPI_ISL_1060920	2020-12-15	DB Diagnosticos do Brasil	Instituto de Medicina Tropical de Sao Paulo	Brazil-UK Centre for Arbovirus Discovery Diagnosis Genomics and Epidemiology (CADDE) Genomic Network - Instituto de Medicina Tropical
Brazil/AM-L70-71-CD1716/2020	EPI_ISL_1060884	2020-12-16	DB Diagnosticos do Brasil	Instituto de Medicina Tropical de Sao Paulo	Brazil-UK Centre for Arbovirus Discovery Diagnosis Genomics et al
Brazil/AM-L70-71-CD1717/2020	EPI_ISL_1060924	2020-12-16	DB Diagnosticos do Brasil	Instituto de Medicina Tropical de Sao Paulo	Brazil-UK Centre for Arbovirus Discovery Diagnosis Genomics et al
Brazil/AM-L70-71-CD1718/2020	EPI_ISL_1060900	2020-12-16	DB Diagnosticos do Brasil	Instituto de Medicina Tropical de Sao Paulo	Brazil-UK Centre for Arbovirus Discovery Diagnosis Genomics et al
Brazil/AM-L70-71-CD1719/2020	EPI_ISL_1060923	2020-12-15	DB Diagnosticos do Brasil	Instituto de Medicina Tropical de Sao Paulo	Brazil-UK Centre for Arbovirus Discovery Diagnosis Genomics et al
Brazil/AM-L70-71-CD1721/2020	EPI_ISL_1060918	2020-12-17	DB Diagnosticos do Brasil	Instituto de Medicina Tropical de Sao Paulo	Brazil-UK Centre for Arbovirus Discovery Diagnosis Genomics et al
Brazil/AM-L70-71-CD1722/2020	EPI_ISL_1060914	2020-12-17	DB Diagnosticos do Brasil	Instituto de Medicina Tropical de Sao Paulo	Brazil-UK Centre for Arbovirus Discovery Diagnosis Genomics et al
Brazil/AM-L70-71-CD1723/2020	EPI_ISL_1060943	2020-12-17	DB Diagnosticos do Brasil	Instituto de Medicina Tropical de Sao Paulo	Brazil-UK Centre for Arbovirus Discovery Diagnosis Genomics et al
Brazil/AM-L70-71-CD1725/2020	EPI_ISL_1060910	2020-12-16	DB Diagnosticos do Brasil	Instituto de Medicina Tropical de Sao Paulo	Brazil-UK Centre for Arbovirus Discovery Diagnosis Genomics et al
Brazil/AM-L70-71-CD1726/2020	EPI_ISL_1060925	2020-12-17	DB Diagnosticos do Brasil	Instituto de Medicina Tropical de Sao Paulo	Brazil-UK Centre for Arbovirus Discovery Diagnosis Genomics et al
Brazil/AM-L70-71-CD1727/2020	EPI_ISL_1060954	2020-12-18	DB Diagnosticos do Brasil	Instituto de Medicina Tropical de Sao Paulo	Brazil-UK Centre for Arbovirus Discovery Diagnosis Genomics et al
Brazil/AM-L70-71-CD1728/2020	EPI_ISL_1060926	2020-12-18	DB Diagnosticos do Brasil	Instituto de Medicina Tropical de Sao Paulo	Brazil-UK Centre for Arbovirus Discovery Diagnosis Genomics et al
Brazil/AM-L70-71-CD1729/2020	EPI_ISL_1060891	2020-12-17	DB Diagnosticos do Brasil	Instituto de Medicina Tropical de Sao Paulo	Brazil-UK Centre for Arbovirus Discovery Diagnosis Genomics et al
Brazil/AM-L70-71-CD1731/2020	EPI_ISL_1060887	2020-12-17	DB Diagnosticos do Brasil	Instituto de Medicina Tropical de Sao Paulo	Brazil-UK Centre for Arbovirus Discovery Diagnosis Genomics et al
Brazil/AM-L70-71-CD1733/2020	EPI_ISL_1060904	2020-12-21	DB Diagnosticos do Brasil	Instituto de Medicina Tropical de Sao Paulo	Brazil-UK Centre for Arbovirus Discovery Diagnosis Genomics et al
Brazil/AM-L70-71-CD1734/2020	EPI_ISL_1060997	2020-12-21	DB Diagnosticos do Brasil	Instituto de Medicina Tropical de Sao Paulo	Brazil-UK Centre for Arbovirus Discovery Diagnosis Genomics et al
Brazil/AM-L70-71-CD1735/2020	EPI_ISL_1060927	2020-12-21	DB Diagnosticos do Brasil	Instituto de Medicina Tropical de Sao Paulo	Brazil-UK Centre for Arbovirus Discovery Diagnosis Genomics et al
Brazil/AM-L70-71-CD1736/2020	EPI_ISL_1060971	2020-12-21	DB Diagnosticos do Brasil	Instituto de Medicina Tropical de Sao Paulo	Brazil-UK Centre for Arbovirus Discovery Diagnosis Genomics et al
Brazil/AM-L70-71-CD1737/2020	EPI_ISL_1060876	2020-12-21	DB Diagnosticos do Brasil	Instituto de Medicina Tropical de Sao Paulo	Brazil-UK Centre for Arbovirus Discovery Diagnosis Genomics et al
Brazil/AM-L70-71-CD1738/2020	EPI_ISL_1060974	2020-12-21	DB Diagnosticos do Brasil	Instituto de Medicina Tropical de Sao Paulo	Brazil-UK Centre for Arbovirus Discovery Diagnosis Genomics et al
Brazil/AM-L70-71-CD1739/2020	EPI_ISL_1060902	2020-12-21	DB Diagnosticos do Brasil	Instituto de Medicina Tropical de Sao Paulo	Brazil-UK Centre for Arbovirus Discovery Diagnosis Genomics et al
Brazil/AM-L70-71-CD1741/2020	EPI_ISL_1061006	2020-12-22	DB Diagnosticos do Brasil	Instituto de Medicina Tropical de Sao Paulo	Brazil-UK Centre for Arbovirus Discovery Diagnosis Genomics et al
Brazil/AM-L70-71-CD1742/2020	EPI_ISL_1060886	2020-12-22	DB Diagnosticos do Brasil	Instituto de Medicina Tropical de Sao Paulo	Brazil-UK Centre for Arbovirus Discovery Diagnosis Genomics et al
Brazil/AM-L70-71-CD1743/2020	EPI_ISL_1060947	2020-12-22	DB Diagnosticos do Brasil	Instituto de Medicina Tropical de Sao Paulo	Brazil-UK Centre for Arbovirus Discovery Diagnosis Genomics et al
Brazil/AM-L70-71-CD1744/2020	EPI_ISL_1061029	2020-12-21	DB Diagnosticos do Brasil	Instituto de Medicina Tropical de Sao Paulo	Brazil-UK Centre for Arbovirus Discovery Diagnosis Genomics et al
Brazil/AM-L70-71-CD1745/2020	EPI_ISL_1060963	2020-12-22	DB Diagnosticos do Brasil	Instituto de Medicina Tropical de Sao Paulo	Brazil-UK Centre for Arbovirus Discovery Diagnosis Genomics et al
Brazil/AM-L70-71-CD1746/2020	EPI_ISL_1060972	2020-12-23	DB Diagnosticos do Brasil	Instituto de Medicina Tropical de Sao Paulo	Brazil-UK Centre for Arbovirus Discovery Diagnosis Genomics et al
Brazil/AM-L70-71-CD1747/2020	EPI_ISL_1060967	2020-12-23	DB Diagnosticos do Brasil	Instituto de Medicina Tropical de Sao Paulo	Brazil-UK Centre for Arbovirus Discovery Diagnosis Genomics et al
Brazil/AM-L70-71-CD1748/2020	EPI_ISL_1060949	2020-12-23	DB Diagnosticos do Brasil	Instituto de Medicina Tropical de Sao Paulo	Brazil-UK Centre for Arbovirus Discovery Diagnosis Genomics et al
Brazil/AM-L70-71-CD1749/2020	EPI_ISL_1060981	2020-12-23	DB Diagnosticos do Brasil	Instituto de Medicina Tropical de Sao Paulo	Brazil-UK Centre for Arbovirus Discovery Diagnosis Genomics et al
Brazil/AM-L70-71-CD1750/2020	EPI_ISL_1060990	2020-12-23	DB Diagnosticos do Brasil	Instituto de Medicina Tropical de Sao Paulo	Brazil-UK Centre for Arbovirus Discovery Diagnosis Genomics et al
Brazil/AM-L70-71-CD1751/2020	EPI_ISL_1060978	2020-12-23	DB Diagnosticos do Brasil	Instituto de Medicina Tropical de Sao Paulo	Brazil-UK Centre for Arbovirus Discovery Diagnosis Genomics et al
Brazil/AM-L70-CD1715/2020	EPI_ISL_804825	2020-12-15	DB Diagnosticos do Brasil	Laboratório de Parasitologia Médica - Instituto de Medicina Tropical - Universidade de São Paulo	Nuno Faria et al
Brazil/AM-L70-CD1716/2020	EPI_ISL_804815	2020-12-16	DB Diagnosticos do Brasil	Laboratório de Parasitologia Médica - Instituto de Medicina Tropical - Universidade de São Paulo	Nuno Faria et al
Brazil/AM-L70-CD1717/2020	EPI_ISL_804826	2020-12-16	DB Diagnosticos do Brasil	Laboratório de Parasitologia Médica - Instituto de Medicina Tropical - Universidade de São Paulo	Nuno Faria et al
Brazil/AM-L70-CD1718/2020	EPI_ISL_804819	2020-12-16	DB Diagnosticos do Brasil	Laboratório de Parasitologia Médica - Instituto de Medicina Tropical - Universidade de São Paulo	Nuno Faria et al
Brazil/AM-L70-CD1719/2020	EPI_ISL_804827	2020-12-15	DB Diagnosticos do Brasil	Laboratório de Parasitologia Médica - Instituto de Medicina Tropical - Universidade de São Paulo	Nuno Faria et al
Brazil/AM-L70-CD1721/2020	EPI_ISL_804824	2020-12-17	DB Diagnosticos do Brasil	Laboratório de Parasitologia Médica - Instituto de Medicina Tropical - Universidade de São Paulo	Nuno Faria et al
Brazil/AM-L70-CD1722/2020	EPI_ISL_804823	2020-12-17	DB Diagnosticos do Brasil	Laboratório de Parasitologia Médica - Instituto de Medicina Tropical - Universidade de São Paulo	Nuno Faria et al
Brazil/AM-L70-CD1723/2020	EPI_ISL_804832	2020-12-17	DB Diagnosticos do Brasil	Laboratório de Parasitologia Médica - Instituto de Medicina Tropical - Universidade de São Paulo	Nuno Faria et al
Brazil/AM-L70-CD1725/2020	EPI_ISL_804822	2020-12-16	DB Diagnosticos do Brasil	Laboratório de Parasitologia Médica - Instituto de Medicina Tropical - Universidade de São Paulo	Nuno Faria et al
Brazil/AM-L70-CD1726/2020	EPI_ISL_804828	2020-12-17	DB Diagnosticos do Brasil	Laboratório de Parasitologia Médica - Instituto de Medicina Tropical - Universidade de São Paulo	Nuno Faria et al
Brazil/AM-L70-CD1727/2020	EPI_ISL_804835	2020-12-18	DB Diagnosticos do Brasil	Laboratório de Parasitologia Médica - Instituto de Medicina Tropical - Universidade de São Paulo	Nuno Faria et al
Brazil/AM-L70-CD1728/2020	EPI_ISL_804829	2020-12-18	DB Diagnosticos do Brasil	Laboratório de Parasitologia Médica - Instituto de Medicina Tropical - Universidade de São Paulo	Nuno Faria et al
Brazil/AM-L70-CD1729/2020	EPI_ISL_804818	2020-12-17	DB Diagnosticos do Brasil	Laboratório de Parasitologia Médica - Instituto de Medicina Tropical - Universidade de São Paulo	Nuno Faria et al
Brazil/AM-L70-CD1731/2020	EPI_ISL_804817	2020-12-17	DB Diagnosticos do Brasil	Laboratório de Parasitologia Médica - Instituto de Medicina Tropical - Universidade de São Paulo	Nuno Faria, Ingra Morales Claro, Darlan Candido, Lucas A. Moyses Franco, Pamela dos Santos Andrade, Thais de Moura Coletti, Camila A. Maia da Silva, Flavia Cristina Sales, Erika Regina Manuli, Renato A. Santana, Nelson Gaburo, Cecília da Cunha Camilo, Nelson Abrahim Fraiji, Myuki Alfaia Esashika Crispim, Maria do Perpétuo Socorro Sampaio Carvalho, Andrew Rambaut, Nick Loman, Oliver G. Pybus, Este…
Brazil/AM-L70-CD1733/2020	EPI_ISL_804821	2020-12-21	DB Diagnosticos do Brasil	Laboratório de Parasitologia Médica - Instituto de Medicina Tropical - Universidade de São Paulo	Nuno Faria et al
Brazil/AM-L70-CD1734/2020	EPI_ISL_804840	2020-12-21	DB Diagnosticos do Brasil	Laboratório de Parasitologia Médica - Instituto de Medicina Tropical - Universidade de São Paulo	Nuno Faria et al
Brazil/AM-L70-CD1735/2020	EPI_ISL_804830	2020-12-21	DB Diagnosticos do Brasil	Laboratório de Parasitologia Médica - Instituto de Medicina Tropical - Universidade de São Paulo	Nuno Faria et al
Brazil/AM-L70-CD1737/2020	EPI_ISL_804814	2020-12-21	DB Diagnosticos do Brasil	Laboratório de Parasitologia Médica - Instituto de Medicina Tropical - Universidade de São Paulo	Nuno Faria et al
Brazil/AM-L70-CD1739/2020	EPI_ISL_804820	2020-12-21	DB Diagnosticos do Brasil	Laboratório de Parasitologia Médica - Instituto de Medicina Tropical - Universidade de São Paulo	Nuno Faria et al
Brazil/AM-L71-CD1741/2020	EPI_ISL_804841	2020-12-22	DB Diagnosticos do Brasil	Laboratório de Parasitologia Médica - Instituto de Medicina Tropical - Universidade de São Paulo	Nuno Faria et al
Brazil/AM-L71-CD1742/2020	EPI_ISL_804816	2020-12-22	DB Diagnosticos do Brasil	Laboratório de Parasitologia Médica - Instituto de Medicina Tropical - Universidade de São Paulo	Nuno Faria et al
Brazil/AM-L71-CD1743/2020	EPI_ISL_804833	2020-12-22	DB Diagnosticos do Brasil	Laboratório de Parasitologia Médica - Instituto de Medicina Tropical - Universidade de São Paulo	Nuno Faria et al
Brazil/AM-L71-CD1744/2020	EPI_ISL_804844	2020-12-21	DB Diagnosticos do Brasil	Laboratório de Parasitologia Médica - Instituto de Medicina Tropical - Universidade de São Paulo	Nuno Faria et al
Brazil/AM-L71-CD1748/2020	EPI_ISL_804834	2020-12-23	DB Diagnosticos do Brasil	Laboratório de Parasitologia Médica - Instituto de Medicina Tropical - Universidade de São Paulo	Nuno Faria et al
Brazil/AM-L71-CD1750/2020	EPI_ISL_804837	2020-12-23	DB Diagnosticos do Brasil	Laboratório de Parasitologia Médica - Instituto de Medicina Tropical - Universidade de São Paulo	Nuno Faria et al
Brazil/AM-L71-CD1751/2020	EPI_ISL_804836	2020-12-23	DB Diagnosticos do Brasil	Laboratório de Parasitologia Médica - Instituto de Medicina Tropical - Universidade de São Paulo	Nuno Faria et al
Brazil/AM-L77-CD2293/2021	EPI_ISL_1060975	2021-01-04	CDL Laboratorio Santos e Vidal LTDA.	Instituto de Medicina Tropical de Sao Paulo	Brazil-UK Centre for Arbovirus Discovery Diagnosis Genomics et al
Brazil/AM-L77-CD2294/2021	EPI_ISL_1060883	2021-01-04	CDL Laboratorio Santos e Vidal LTDA.	Instituto de Medicina Tropical de Sao Paulo	Brazil-UK Centre for Arbovirus Discovery Diagnosis Genomics et al
Brazil/AM-L77-CD2296/2021	EPI_ISL_1064738	2021-01-04	CDL Laboratorio Santos e Vidal LTDA.	Instituto de Medicina Tropical de Sao Paulo	Brazil-UK Centre for Arbovirus Discovery Diagnosis Genomics et al
Brazil/AM-L77-CD2297/2021	EPI_ISL_1060889	2021-01-04	CDL Laboratorio Santos e Vidal LTDA.	Instituto de Medicina Tropical de Sao Paulo	Brazil-UK Centre for Arbovirus Discovery Diagnosis Genomics et al
Brazil/AM-L77-CD2298/2021	EPI_ISL_1060906	2021-01-04	CDL Laboratorio Santos e Vidal LTDA.	Instituto de Medicina Tropical de Sao Paulo	Brazil-UK Centre for Arbovirus Discovery Diagnosis Genomics et al
Brazil/AM-L77-CD2299/2021	EPI_ISL_1064737	2021-01-04	CDL Laboratorio Santos e Vidal LTDA.	Instituto de Medicina Tropical de Sao Paulo	Brazil-UK Centre for Arbovirus Discovery Diagnosis Genomics et al
Brazil/AM-L77-CD2300/2021	EPI_ISL_1060895	2021-01-04	CDL Laboratorio Santos e Vidal LTDA.	Instituto de Medicina Tropical de Sao Paulo	Brazil-UK Centre for Arbovirus Discovery Diagnosis Genomics et al
Brazil/AM-L77-CD2301/2021	EPI_ISL_1060897	2021-01-04	CDL Laboratorio Santos e Vidal LTDA.	Instituto de Medicina Tropical de Sao Paulo	Brazil-UK Centre for Arbovirus Discovery Diagnosis Genomics et al
Brazil/AM-L77-CD2302/2021	EPI_ISL_1060880	2021-01-04	CDL Laboratorio Santos e Vidal LTDA.	Instituto de Medicina Tropical de Sao Paulo	Brazil-UK Centre for Arbovirus Discovery Diagnosis Genomics et al
Brazil/AM-L77-CD2303/2021	EPI_ISL_1064742	2021-01-04	CDL Laboratorio Santos e Vidal LTDA.	Instituto de Medicina Tropical de Sao Paulo	Brazil-UK Centre for Arbovirus Discovery Diagnosis Genomics et al
Brazil/AM-L77-CD2305/2021	EPI_ISL_1060953	2021-01-04	CDL Laboratorio Santos e Vidal LTDA.	Instituto de Medicina Tropical de Sao Paulo	Brazil-UK Centre for Arbovirus Discovery Diagnosis Genomics et al
Brazil/AM-L77-CD2307/2021	EPI_ISL_1060934	2021-01-04	CDL Laboratorio Santos e Vidal LTDA.	Instituto de Medicina Tropical de Sao Paulo	Brazil-UK Centre for Arbovirus Discovery Diagnosis Genomics et al
Brazil/AM-L77-CD2309/2021	EPI_ISL_1064736	2021-01-05	CDL Laboratorio Santos e Vidal LTDA.	Instituto de Medicina Tropical de Sao Paulo	Brazil-UK Centre for Arbovirus Discovery Diagnosis Genomics et al
Brazil/AM-L77-CD2317/2021	EPI_ISL_1060892	2021-01-06	CDL Laboratorio Santos e Vidal LTDA.	Instituto de Medicina Tropical de Sao Paulo	Brazil-UK Centre for Arbovirus Discovery Diagnosis Genomics et al
Brazil/AM-L77-CD2324/2021	EPI_ISL_1060896	2021-01-07	CDL Laboratorio Santos e Vidal LTDA.	Instituto de Medicina Tropical de Sao Paulo	Brazil-UK Centre for Arbovirus Discovery Diagnosis Genomics et al
Brazil/AM-L77-CD2326/2021	EPI_ISL_1060999	2021-01-01	CDL Laboratorio Santos e Vidal LTDA.	Instituto de Medicina Tropical de Sao Paulo	Brazil-UK Centre for Arbovirus Discovery Diagnosis Genomics et al
Brazil/AM-L77-CD2328/2021	EPI_ISL_1060991	2021-01-08	CDL Laboratorio Santos e Vidal LTDA.	Instituto de Medicina Tropical de Sao Paulo	Brazil-UK Centre for Arbovirus Discovery Diagnosis Genomics et al
Brazil/AM-L78-CD2233_2/2020	EPI_ISL_1061001	2020-12-23	CDL Laboratorio Santos e Vidal LTDA.	Instituto de Medicina Tropical de Sao Paulo	Brazil-UK Centre for Arbovirus Discovery Diagnosis Genomics et al
Brazil/AM-L78-CD2235_2/2020	EPI_ISL_1060969	2020-12-28	CDL Laboratorio Santos e Vidal LTDA.	Instituto de Medicina Tropical de Sao Paulo	Brazil-UK Centre for Arbovirus Discovery Diagnosis Genomics et al
Brazil/AM-L78-CD2236_2/2020	EPI_ISL_1060993	2020-12-28	CDL Laboratorio Santos e Vidal LTDA.	Instituto de Medicina Tropical de Sao Paulo	Brazil-UK Centre for Arbovirus Discovery Diagnosis Genomics et al
Brazil/AM-L78-CD2237_2/2020	EPI_ISL_1060931	2020-12-28	CDL Laboratorio Santos e Vidal LTDA.	Instituto de Medicina Tropical de Sao Paulo	Brazil-UK Centre for Arbovirus Discovery Diagnosis Genomics et al
Brazil/AM-L78-CD2312_2/2021	EPI_ISL_1060955	2021-01-05	CDL Laboratorio Santos e Vidal LTDA.	Instituto de Medicina Tropical de Sao Paulo	Brazil-UK Centre for Arbovirus Discovery Diagnosis Genomics et al
Brazil/AM-L78-CD2313_2/2021	EPI_ISL_1060973	2021-01-05	CDL Laboratorio Santos e Vidal LTDA.	Instituto de Medicina Tropical de Sao Paulo	Brazil-UK Centre for Arbovirus Discovery Diagnosis Genomics et al
Brazil/AM-L78-CD2315_2/2021	EPI_ISL_1060956	2021-01-06	CDL Laboratorio Santos e Vidal LTDA.	Instituto de Medicina Tropical de Sao Paulo	Brazil-UK Centre for Arbovirus Discovery Diagnosis Genomics et al
Brazil/AM-L78-CD2316_2/2021	EPI_ISL_1060938	2021-01-06	CDL Laboratorio Santos e Vidal LTDA.	Instituto de Medicina Tropical de Sao Paulo	Brazil-UK Centre for Arbovirus Discovery Diagnosis Genomics et al
Brazil/AM-L78-CD2337_2/2021	EPI_ISL_1060959	2021-01-09	CDL Laboratorio Santos e Vidal LTDA.	Instituto de Medicina Tropical de Sao Paulo	Brazil-UK Centre for Arbovirus Discovery Diagnosis Genomics et al
Brazil/AM-L78-CD2338_2/2021	EPI_ISL_1060961	2021-01-05	CDL Laboratorio Santos e Vidal LTDA.	Instituto de Medicina Tropical de Sao Paulo	Brazil-UK Centre for Arbovirus Discovery Diagnosis Genomics et al
Brazil/AM-L79-CD2241_1/2020	EPI_ISL_1060962	2020-12-28	CDL Laboratorio Santos e Vidal LTDA.	Instituto de Medicina Tropical de Sao Paulo	Brazil-UK Centre for Arbovirus Discovery Diagnosis Genomics et al
Brazil/AM-L79-CD2256_1/2020	EPI_ISL_1060970	2020-12-23	CDL Laboratorio Santos e Vidal LTDA.	Instituto de Medicina Tropical de Sao Paulo	Brazil-UK Centre for Arbovirus Discovery Diagnosis Genomics et al
Brazil/AM-L79-CD2258_1/2020	EPI_ISL_1060979	2020-12-22	CDL Laboratorio Santos e Vidal LTDA.	Instituto de Medicina Tropical de Sao Paulo	Brazil-UK Centre for Arbovirus Discovery Diagnosis Genomics et al
Brazil/AM-L79-CD2264_1/2020	EPI_ISL_1064746	2020-12-27	CDL Laboratorio Santos e Vidal LTDA.	Instituto de Medicina Tropical de Sao Paulo	Brazil-UK Centre for Arbovirus Discovery Diagnosis Genomics et al
Brazil/AM-L81-CD2277/2020	EPI_ISL_1060919	2020-12-23	CDL Laboratorio Santos e Vidal LTDA.	Instituto de Medicina Tropical de Sao Paulo	Brazil-UK Centre for Arbovirus Discovery Diagnosis Genomics et al
Brazil/AM-L81-CD2278/2020	EPI_ISL_1060913	2020-12-23	CDL Laboratorio Santos e Vidal LTDA.	Instituto de Medicina Tropical de Sao Paulo	Brazil-UK Centre for Arbovirus Discovery Diagnosis Genomics et al
Brazil/AM-L81-CD2282/2020	EPI_ISL_1060901	2020-12-23	CDL Laboratorio Santos e Vidal LTDA.	Instituto de Medicina Tropical de Sao Paulo	Brazil-UK Centre for Arbovirus Discovery Diagnosis Genomics et al
Brazil/AM-L81-CD2435/2020	EPI_ISL_1060917	2020-12-21	CDL Laboratorio Santos e Vidal LTDA.	Instituto de Medicina Tropical de Sao Paulo	Brazil-UK Centre for Arbovirus Discovery Diagnosis Genomics et al
Brazil/AM-L81-CD2445/2020	EPI_ISL_1060945	2020-12-21	CDL Laboratorio Santos e Vidal LTDA.	Instituto de Medicina Tropical de Sao Paulo	Brazil-UK Centre for Arbovirus Discovery Diagnosis Genomics et al
Brazil/AM-L81-CD2453/2020	EPI_ISL_1060922	2020-12-31	CDL Laboratorio Santos e Vidal LTDA.	Instituto de Medicina Tropical de Sao Paulo	Brazil-UK Centre for Arbovirus Discovery Diagnosis Genomics et al
Brazil/AM-L81-CD2458/2020	EPI_ISL_1060905	2020-12-23	CDL Laboratorio Santos e Vidal LTDA.	Instituto de Medicina Tropical de Sao Paulo	Brazil-UK Centre for Arbovirus Discovery Diagnosis Genomics et al
Brazil/AM-L81-CD2459/2020	EPI_ISL_1061004	2020-12-31	CDL Laboratorio Santos e Vidal LTDA.	Instituto de Medicina Tropical de Sao Paulo	Brazil-UK Centre for Arbovirus Discovery Diagnosis Genomics et al
Brazil/AM-L81-CD2462/2020	EPI_ISL_1060957	2020-12-28	CDL Laboratorio Santos e Vidal LTDA.	Instituto de Medicina Tropical de Sao Paulo	Brazil-UK Centre for Arbovirus Discovery Diagnosis Genomics et al
Brazil/AM-L81-CD2469/2020	EPI_ISL_1060898	2020-12-31	CDL Laboratorio Santos e Vidal LTDA.	Instituto de Medicina Tropical de Sao Paulo	Brazil-UK Centre for Arbovirus Discovery Diagnosis Genomics et al
Brazil/AM-L81-CD2471/2020	EPI_ISL_1060888	2020-12-28	CDL Laboratorio Santos e Vidal LTDA.	Instituto de Medicina Tropical de Sao Paulo	Brazil-UK Centre for Arbovirus Discovery Diagnosis Genomics et al
Brazil/AM-L81-CD2646/2021	EPI_ISL_1061024	2021-01-04	CDL Laboratorio Santos e Vidal LTDA.	Instituto de Medicina Tropical de Sao Paulo	Brazil-UK Centre for Arbovirus Discovery Diagnosis Genomics et al
Brazil/AM-L81-CD2649/2021	EPI_ISL_1060948	2021-01-04	CDL Laboratorio Santos e Vidal LTDA.	Instituto de Medicina Tropical de Sao Paulo	Brazil-UK Centre for Arbovirus Discovery Diagnosis Genomics et al
Brazil/AM-L81-CD2650/2021	EPI_ISL_1060911	2021-01-04	CDL Laboratorio Santos e Vidal LTDA.	Instituto de Medicina Tropical de Sao Paulo	Brazil-UK Centre for Arbovirus Discovery Diagnosis Genomics et al
Brazil/AM-L81-CD2652/2021	EPI_ISL_1060899	2021-01-04	CDL Laboratorio Santos e Vidal LTDA.	Instituto de Medicina Tropical de Sao Paulo	Brazil-UK Centre for Arbovirus Discovery Diagnosis Genomics et al
Brazil/AM-L81-CD2653/2021	EPI_ISL_1060915	2021-01-01	CDL Laboratorio Santos e Vidal LTDA.	Instituto de Medicina Tropical de Sao Paulo	Brazil-UK Centre for Arbovirus Discovery Diagnosis Genomics et al
Brazil/AM-L81-CD2654/2021	EPI_ISL_1060890	2021-01-04	CDL Laboratorio Santos e Vidal LTDA.	Instituto de Medicina Tropical de Sao Paulo	Brazil-UK Centre for Arbovirus Discovery Diagnosis Genomics et al
Brazil/AM-L81-CD2655/2021	EPI_ISL_1060909	2021-01-04	CDL Laboratorio Santos e Vidal LTDA.	Instituto de Medicina Tropical de Sao Paulo	Brazil-UK Centre for Arbovirus Discovery Diagnosis Genomics et al
Brazil/AM-L81-CD2657/2021	EPI_ISL_1060965	2021-01-04	CDL Laboratorio Santos e Vidal LTDA.	Instituto de Medicina Tropical de Sao Paulo	Brazil-UK Centre for Arbovirus Discovery Diagnosis Genomics et al
Brazil/AM-L81-CD2658/2021	EPI_ISL_1060912	2021-01-04	CDL Laboratorio Santos e Vidal LTDA.	Instituto de Medicina Tropical de Sao Paulo	Brazil-UK Centre for Arbovirus Discovery Diagnosis Genomics et al
Brazil/AM-L82-CD2289/2020	EPI_ISL_1060935	2020-12-26	CDL Laboratorio Santos e Vidal LTDA.	Instituto de Medicina Tropical de Sao Paulo	Brazil-UK Centre for Arbovirus Discovery Diagnosis Genomics et al
Brazil/AM-L82-CD2357/2020	EPI_ISL_1061016	2020-12-21	CDL Laboratorio Santos e Vidal LTDA.	Instituto de Medicina Tropical de Sao Paulo	Brazil-UK Centre for Arbovirus Discovery Diagnosis Genomics et al
Brazil/AM-L82-CD2360/2020	EPI_ISL_1064745	2020-12-21	CDL Laboratorio Santos e Vidal LTDA.	Instituto de Medicina Tropical de Sao Paulo	Brazil-UK Centre for Arbovirus Discovery Diagnosis Genomics et al
Brazil/AM-L82-CD2362/2020	EPI_ISL_1060946	2020-12-21	CDL Laboratorio Santos e Vidal LTDA.	Instituto de Medicina Tropical de Sao Paulo	Brazil-UK Centre for Arbovirus Discovery Diagnosis Genomics et al
Brazil/AM-L82-CD2367/2020	EPI_ISL_1060939	2020-12-21	CDL Laboratorio Santos e Vidal LTDA.	Instituto de Medicina Tropical de Sao Paulo	Brazil-UK Centre for Arbovirus Discovery Diagnosis Genomics et al
Brazil/AM-L82-CD2372/2020	EPI_ISL_1064739	2020-12-19	CDL Laboratorio Santos e Vidal LTDA.	Instituto de Medicina Tropical de Sao Paulo	Brazil-UK Centre for Arbovirus Discovery Diagnosis Genomics et al
Brazil/AM-L82-CD2374/2020	EPI_ISL_1064749	2020-12-19	CDL Laboratorio Santos e Vidal LTDA.	Instituto de Medicina Tropical de Sao Paulo	Brazil-UK Centre for Arbovirus Discovery Diagnosis Genomics et al
Brazil/AM-L82-CD2404/2020	EPI_ISL_1061002	2020-12-21	CDL Laboratorio Santos e Vidal LTDA.	Instituto de Medicina Tropical de Sao Paulo	Brazil-UK Centre for Arbovirus Discovery Diagnosis Genomics et al
Brazil/AM-L82-CD2438/2020	EPI_ISL_1064744	2020-12-20	CDL Laboratorio Santos e Vidal LTDA.	Instituto de Medicina Tropical de Sao Paulo	Brazil-UK Centre for Arbovirus Discovery Diagnosis Genomics et al
Brazil/AM-L82-CD2677/2020	EPI_ISL_1061008	2020-12-23	CDL Laboratorio Santos e Vidal LTDA.	Instituto de Medicina Tropical de Sao Paulo	Brazil-UK Centre for Arbovirus Discovery Diagnosis Genomics et al
Brazil/AM-L84-CD2363/2020	EPI_ISL_1060882	2020-12-21	CDL Laboratorio Santos e Vidal LTDA.	Instituto de Medicina Tropical de Sao Paulo	Brazil-UK Centre for Arbovirus Discovery Diagnosis Genomics et al
Brazil/AM-L84-CD2370/2020	EPI_ISL_1060980	2020-12-19	CDL Laboratorio Santos e Vidal LTDA.	Instituto de Medicina Tropical de Sao Paulo	Brazil-UK Centre for Arbovirus Discovery Diagnosis Genomics et al
Brazil/AM-L84-CD2386/2020	EPI_ISL_1061028	2020-12-18	CDL Laboratorio Santos e Vidal LTDA.	Instituto de Medicina Tropical de Sao Paulo	Brazil-UK Centre for Arbovirus Discovery Diagnosis Genomics et al
Brazil/AM-L84-CD2390/2020	EPI_ISL_1060885	2020-12-18	CDL Laboratorio Santos e Vidal LTDA.	Instituto de Medicina Tropical de Sao Paulo	Brazil-UK Centre for Arbovirus Discovery Diagnosis Genomics et al
Brazil/AM-L84-CD2391/2020	EPI_ISL_1060992	2020-12-18	CDL Laboratorio Santos e Vidal LTDA.	Instituto de Medicina Tropical de Sao Paulo	Brazil-UK Centre for Arbovirus Discovery Diagnosis Genomics et al
Brazil/AM-L84-CD2393/2020	EPI_ISL_1060894	2020-12-18	CDL Laboratorio Santos e Vidal LTDA.	Instituto de Medicina Tropical de Sao Paulo	Brazil-UK Centre for Arbovirus Discovery Diagnosis Genomics et al
Brazil/AM-L84-CD2420/2020	EPI_ISL_1064743	2020-12-16	CDL Laboratorio Santos e Vidal LTDA.	Instituto de Medicina Tropical de Sao Paulo	Brazil-UK Centre for Arbovirus Discovery Diagnosis Genomics et al
Brazil/AM-L84-CD2423/2020	EPI_ISL_1060944	2020-12-16	CDL Laboratorio Santos e Vidal LTDA.	Instituto de Medicina Tropical de Sao Paulo	Brazil-UK Centre for Arbovirus Discovery Diagnosis Genomics et al
Brazil/AM-L84-CD2425/2020	EPI_ISL_1061014	2020-12-16	CDL Laboratorio Santos e Vidal LTDA.	Instituto de Medicina Tropical de Sao Paulo	Brazil-UK Centre for Arbovirus Discovery Diagnosis Genomics et al
Brazil/AM-L84-CD2437/2020	EPI_ISL_1060942	2020-12-18	CDL Laboratorio Santos e Vidal LTDA.	Instituto de Medicina Tropical de Sao Paulo	Brazil-UK Centre for Arbovirus Discovery Diagnosis Genomics et al
Brazil/AM-L84-CD2448/2020	EPI_ISL_1061018	2020-12-10	CDL Laboratorio Santos e Vidal LTDA.	Instituto de Medicina Tropical de Sao Paulo	Brazil-UK Centre for Arbovirus Discovery Diagnosis Genomics et al
Brazil/AM-L84-CD2454/2020	EPI_ISL_1061019	2020-12-09	CDL Laboratorio Santos e Vidal LTDA.	Instituto de Medicina Tropical de Sao Paulo	Brazil-UK Centre for Arbovirus Discovery Diagnosis Genomics et al
Brazil/AM-L84-CD2455/2020	EPI_ISL_1060879	2020-12-06	CDL Laboratorio Santos e Vidal LTDA.	Instituto de Medicina Tropical de Sao Paulo	Brazil-UK Centre for Arbovirus Discovery Diagnosis Genomics et al
Brazil/AM-L84-CD2464/2020	EPI_ISL_1060908	2020-12-12	CDL Laboratorio Santos e Vidal LTDA.	Instituto de Medicina Tropical de Sao Paulo	Brazil-UK Centre for Arbovirus Discovery Diagnosis Genomics et al
Brazil/AM-L84-CD2465/2020	EPI_ISL_1060950	2020-12-12	CDL Laboratorio Santos e Vidal LTDA.	Instituto de Medicina Tropical de Sao Paulo	Brazil-UK Centre for Arbovirus Discovery Diagnosis Genomics et al
Brazil/AM-L84-CD2476/2020	EPI_ISL_1060877	2020-12-07	CDL Laboratorio Santos e Vidal LTDA.	Instituto de Medicina Tropical de Sao Paulo	Brazil-UK Centre for Arbovirus Discovery Diagnosis Genomics et al
Brazil/AM-L84-CD2479/2020	EPI_ISL_1060951	2020-12-08	CDL Laboratorio Santos e Vidal LTDA.	Instituto de Medicina Tropical de Sao Paulo	Brazil-UK Centre for Arbovirus Discovery Diagnosis Genomics et al
Brazil/AM-L84-CD2669/2020	EPI_ISL_1060921	2020-12-02	CDL Laboratorio Santos e Vidal LTDA.	Instituto de Medicina Tropical de Sao Paulo	Brazil-UK Centre for Arbovirus Discovery Diagnosis Genomics et al
Brazil/AM-L87-CD2414/2020	EPI_ISL_1060881	2020-12-16	CDL Laboratorio Santos e Vidal LTDA.	Instituto de Medicina Tropical de Sao Paulo	Brazil-UK Centre for Arbovirus Discovery Diagnosis Genomics et al
Brazil/AM-L87-CD2415/2020	EPI_ISL_1061032	2020-12-16	CDL Laboratorio Santos e Vidal LTDA.	Instituto de Medicina Tropical de Sao Paulo	Brazil-UK Centre for Arbovirus Discovery Diagnosis Genomics et al
Brazil/AM-L87-CD2416/2020	EPI_ISL_1061015	2020-12-16	CDL Laboratorio Santos e Vidal LTDA.	Instituto de Medicina Tropical de Sao Paulo	Brazil-UK Centre for Arbovirus Discovery Diagnosis Genomics et al
Brazil/AM-L87-CD2463/2020	EPI_ISL_1060952	2020-12-24	CDL Laboratorio Santos e Vidal LTDA.	Instituto de Medicina Tropical de Sao Paulo	Brazil-UK Centre for Arbovirus Discovery Diagnosis Genomics et al
Brazil/AM-L87-CD2571/2020	EPI_ISL_1060976	2020-11-12	CDL Laboratorio Santos e Vidal LTDA.	Instituto de Medicina Tropical de Sao Paulo	Brazil-UK Centre for Arbovirus Discovery Diagnosis Genomics and Epidemiology (CADDE) Genomic Network - Instituto de Medicina Tropical
Brazil/AM-L87-CD2572/2020	EPI_ISL_1060929	2020-11-06	CDL Laboratorio Santos e Vidal LTDA.	Instituto de Medicina Tropical de Sao Paulo	Brazil-UK Centre for Arbovirus Discovery Diagnosis Genomics and Epidemiology (CADDE) Genomic Network - Instituto de Medicina Tropical
Brazil/AM-L87-CD2573/2020	EPI_ISL_1060940	2020-11-16	CDL Laboratorio Santos e Vidal LTDA.	Instituto de Medicina Tropical de Sao Paulo	Brazil-UK Centre for Arbovirus Discovery Diagnosis Genomics et al
Brazil/AM-L87-CD2574/2020	EPI_ISL_1060941	2020-11-16	CDL Laboratorio Santos e Vidal LTDA.	Instituto de Medicina Tropical de Sao Paulo	Brazil-UK Centre for Arbovirus Discovery Diagnosis Genomics and Epidemiology (CADDE) Genomic Network - Instituto de Medicina Tropical
Brazil/AM-L87-CD2583/2020	EPI_ISL_1061030	2020-11-06	CDL Laboratorio Santos e Vidal LTDA.	Instituto de Medicina Tropical de Sao Paulo	Brazil-UK Centre for Arbovirus Discovery Diagnosis Genomics and Epidemiology (CADDE) Genomic Network - Instituto de Medicina Tropical
Brazil/AM-L87-CD2585/2020	EPI_ISL_1060998	2020-11-06	CDL Laboratorio Santos e Vidal LTDA.	Instituto de Medicina Tropical de Sao Paulo	Brazil-UK Centre for Arbovirus Discovery Diagnosis Genomics and Epidemiology (CADDE) Genomic Network - Instituto de Medicina Tropical
Brazil/AM-L87-CD2586/2020	EPI_ISL_1060987	2020-11-05	CDL Laboratorio Santos e Vidal LTDA.	Instituto de Medicina Tropical de Sao Paulo	Brazil-UK Centre for Arbovirus Discovery Diagnosis Genomics and Epidemiology (CADDE) Genomic Network - Instituto de Medicina Tropical
Brazil/AM-L87-CD2626/2020	EPI_ISL_1061012	2020-11-17	CDL Laboratorio Santos e Vidal LTDA.	Instituto de Medicina Tropical de Sao Paulo	Brazil-UK Centre for Arbovirus Discovery Diagnosis Genomics and Epidemiology (CADDE) Genomic Network - Instituto de Medicina Tropical
Brazil/AM-L87-CD2680/2020	EPI_ISL_1060878	2020-12-23	CDL Laboratorio Santos e Vidal LTDA.	Instituto de Medicina Tropical de Sao Paulo	Brazil-UK Centre for Arbovirus Discovery Diagnosis Genomics et al
Brazil/AM-L87-CD2691/2020	EPI_ISL_1060907	2020-05-27	CDL Laboratorio Santos e Vidal LTDA.	Instituto de Medicina Tropical de Sao Paulo	Brazil-UK Centre for Arbovirus Discovery Diagnosis Genomics and Epidemiology (CADDE) Genomic Network - Instituto de Medicina Tropical
Brazil/AM-L87-CD2692/2020	EPI_ISL_1061003	2020-11-04	CDL Laboratorio Santos e Vidal LTDA.	Instituto de Medicina Tropical de Sao Paulo	Brazil-UK Centre for Arbovirus Discovery Diagnosis Genomics and Epidemiology (CADDE) Genomic Network - Instituto de Medicina Tropical
Brazil/AM-L87-CD2693/2020	EPI_ISL_1061031	2020-05-27	CDL Laboratorio Santos e Vidal LTDA.	Instituto de Medicina Tropical de Sao Paulo	Brazil-UK Centre for Arbovirus Discovery Diagnosis Genomics et al
Brazil/AM-L87-CD2702/2020	EPI_ISL_1060916	2020-11-06	CDL Laboratorio Santos e Vidal LTDA.	Instituto de Medicina Tropical de Sao Paulo	Brazil-UK Centre for Arbovirus Discovery Diagnosis Genomics and Epidemiology (CADDE) Genomic Network - Instituto de Medicina Tropical
Brazil/AM-L87-CD2704/2020	EPI_ISL_1060903	2020-11-16	CDL Laboratorio Santos e Vidal LTDA.	Instituto de Medicina Tropical de Sao Paulo	Brazil-UK Centre for Arbovirus Discovery Diagnosis Genomics and Epidemiology (CADDE) Genomic Network - Instituto de Medicina Tropical
Brazil/AM-L87-CD2705/2020	EPI_ISL_1060958	2020-11-02	CDL Laboratorio Santos e Vidal LTDA.	Instituto de Medicina Tropical de Sao Paulo	Brazil-UK Centre for Arbovirus Discovery Diagnosis Genomics and Epidemiology (CADDE) Genomic Network - Instituto de Medicina Tropical
Brazil/AM-L87-CD2706/2020	EPI_ISL_1060933	2020-11-03	CDL Laboratorio Santos e Vidal LTDA.	Instituto de Medicina Tropical de Sao Paulo	Brazil-UK Centre for Arbovirus Discovery Diagnosis Genomics et al
Brazil/AM-L87-CD2708/2020	EPI_ISL_1060893	2020-11-11	CDL Laboratorio Santos e Vidal LTDA.	Instituto de Medicina Tropical de Sao Paulo	Brazil-UK Centre for Arbovirus Discovery Diagnosis Genomics et al
Brazil/AM-L87-CD2709/2020	EPI_ISL_1060984	2020-11-05	CDL Laboratorio Santos e Vidal LTDA.	Instituto de Medicina Tropical de Sao Paulo	Brazil-UK Centre for Arbovirus Discovery Diagnosis Genomics and Epidemiology (CADDE) Genomic Network - Instituto de Medicina Tropical
Brazil/AP-IEC-177382/2020	EPI_ISL_918551	2020-12-04	LACEN - Laboratório Central de Saúde Pública do Amapa	﻿Evandro Chagas Institute	Santos et al
Brazil/AP-IEC-177386/2020	EPI_ISL_918553	2020-12-08	LACEN - Laboratório Central de Saúde Pública do Amapa	﻿Evandro Chagas Institute	Santos et al
Brazil/AP-IEC-177390/2020	EPI_ISL_918554	2020-12-16	LACEN - Laboratório Central de Saúde Pública do Amapa	﻿Evandro Chagas Institute	Santos et al
Brazil/AP-IEC-177393/2020	EPI_ISL_918555	2020-12-23	LACEN - Laboratório Central de Saúde Pública do Amapa	﻿Evandro Chagas Institute	Santos et al
Brazil/AP-IEC-177394/2020	EPI_ISL_918556	2020-12-26	LACEN - Laboratório Central de Saúde Pública do Amapa	﻿Evandro Chagas Institute	Santos et al
Brazil/AP-IEC-177397/2021	EPI_ISL_918557	2021-01-02	LACEN - Laboratório Central de Saúde Pública do Amapa	﻿Evandro Chagas Institute	Santos et al
Brazil/AP-IEC-177400/2021	EPI_ISL_918558	2021-01-02	LACEN - Laboratório Central de Saúde Pública do Amapa	﻿Evandro Chagas Institute	Santos et al
Brazil/AP-IEC-177402/2021	EPI_ISL_918559	2021-01-03	LACEN - Laboratório Central de Saúde Pública do Amapa	﻿Evandro Chagas Institute	Santos et al
Brazil/AP-IEC-177406/2021	EPI_ISL_918560	2021-01-09	LACEN - Laboratório Central de Saúde Pública do Amapa	﻿Evandro Chagas Institute	Santos et al
Brazil/AP-IEC-177409/2021	EPI_ISL_918561	2021-01-10	LACEN - Laboratório Central de Saúde Pública do Amapa	﻿Evandro Chagas Institute	Santos et al
Brazil/AP-IEC1200-178183/2020	EPI_ISL_2245065	2020-11-19	Laboratório Central de Saúde Pública do Amapá	Coordenação Geral de Laboratórios de Saúde Pública (CGLAB/DAEVS/SVS/MS)	Vagner Fonseca, et al.
Brazil/AP-IEC1200-178184/2020	EPI_ISL_2245066	2020-11-19	Laboratório Central de Saúde Pública do Amapá	Coordenação Geral de Laboratórios de Saúde Pública (CGLAB/DAEVS/SVS/MS)	Vagner Fonseca, et al.
Brazil/AP-IEC1200-178185/2020	EPI_ISL_2248784	2020-11-22	Laboratório Central de Saúde Pública do Amapá	Coordenação Geral de Laboratórios de Saúde Pública (CGLAB/DAEVS/SVS/MS)	Vagner Fonseca, et al.
Brazil/AP-IEC1200-178186/2020	EPI_ISL_2245077	2020-11-26	Laboratório Central de Saúde Pública do Amapá	Coordenação Geral de Laboratórios de Saúde Pública (CGLAB/DAEVS/SVS/MS)	Vagner Fonseca, et al.
Brazil/AP-IEC1200-178187/2020	EPI_ISL_2245078	2020-11-26	Laboratório Central de Saúde Pública do Amapá	Coordenação Geral de Laboratórios de Saúde Pública (CGLAB/DAEVS/SVS/MS)	Vagner Fonseca, et al.
Brazil/AP-IEC1200-178191/2020	EPI_ISL_2245069	2020-12-06	Laboratório Central de Saúde Pública do Amapá	Coordenação Geral de Laboratórios de Saúde Pública (CGLAB/DAEVS/SVS/MS)	Vagner Fonseca, et al.
Brazil/AP-IEC161167/2020	EPI_ISL_450873	2020-03-17	Evandro Chagas Institute	Evandro Chagas Institute	Santos et al
Brazil/AP-IEC162620/2020	EPI_ISL_524792	2020-04-03	﻿Evandro Chagas Institute	﻿Evandro Chagas Institute	Santos, M.C.; Silva, A.M.; Junior, W.D.C.; Barbagelata, L.S.; Ferreira, J.A.; Sousa, E.M.A.; da Silva, P.S.; Resque, H.R; Martins, L.C.; Sousa Junior, E.C.;Viana, G.M.R
Brazil/AP-IEC162741/2020	EPI_ISL_458138	2020-04-03	﻿Evandro Chagas Institute	﻿Evandro Chagas Institute	Santos et al
Brazil/AP-IEC162966/2020	EPI_ISL_458142	2020-04-05	﻿Evandro Chagas Institute	﻿Evandro Chagas Institute	Santos et al
Brazil/AP-IEC163359/2020	EPI_ISL_524795	2020-04-09	﻿Evandro Chagas Institute	﻿Evandro Chagas Institute	Santos, M.C.; Silva, A.M.; Junior, W.D.C.; Barbagelata, L.S.; Ferreira, J.A.; Sousa, E.M.A.; da Silva, P.S.; Resque, H.R; Martins, L.C.; Sousa Junior, E.C.;Viana, G.M.R
Brazil/AP-IEC163972/2020	EPI_ISL_458144	2020-04-15	﻿Evandro Chagas Institute	﻿Evandro Chagas Institute	Santos, M.C.; Silva, A.M.; Junior, W.D.C.; Barbagelata, L.S.; Ferreira, J.A.; Sousa, E.M.A.; da Silva, P.S.; Resque, H.R; Martins, L.C.; Sousa Junior, E.C.;Viana, G.M.R
Brazil/AP-IEC164082/2020	EPI_ISL_458143	2020-04-15	﻿Evandro Chagas Institute	﻿Evandro Chagas Institute	Santos, M.C.; Silva, A.M.; Junior, W.D.C.; Barbagelata, L.S.; Ferreira, J.A.; Sousa, E.M.A.; da Silva, P.S.; Resque, H.R; Martins, L.C.; Sousa Junior, E.C.;Viana, G.M.R
Brazil/AP-IEC164346/2020	EPI_ISL_458145	2020-04-20	﻿Evandro Chagas Institute	﻿Evandro Chagas Institute	Santos, M.C.; Silva, A.M.; Junior, W.D.C.; Barbagelata, L.S.; Ferreira, J.A.; Sousa, E.M.A.; da Silva, P.S.; Resque, H.R; Martins, L.C.; Sousa Junior, E.C.;Viana, G.M.R
Brazil/AP-IEC164920/2020	EPI_ISL_524796	2020-04-23	﻿Evandro Chagas Institute	﻿Evandro Chagas Institute	Santos, M.C.; Silva, A.M.; Junior, W.D.C.; Barbagelata, L.S.; Ferreira, J.A.; Sousa, E.M.A.; da Silva, P.S.; Resque, H.R; Martins, L.C.; Sousa Junior, E.C.;Viana, G.M.R
Brazil/AP-IEC165513/2020	EPI_ISL_524784	2020-04-29	﻿Evandro Chagas Institute	﻿Evandro Chagas Institute	Santos, M.C.; Silva, A.M.; Junior, W.D.C.; Barbagelata, L.S.; Ferreira, J.A.; Sousa, E.M.A.; da Silva, P.S.; Resque, H.R; Martins, L.C.; Sousa Junior, E.C.;Viana, G.M.R
Brazil/AP-IEC165669/2020	EPI_ISL_524793	2020-04-29	﻿Evandro Chagas Institute	﻿Evandro Chagas Institute	Santos, M.C.; Silva, A.M.; Junior, W.D.C.; Barbagelata, L.S.; Ferreira, J.A.; Sousa, E.M.A.; da Silva, P.S.; Resque, H.R; Martins, L.C.; Sousa Junior, E.C.;Viana, G.M.R
Brazil/AP-IEC166437/2020	EPI_ISL_848584	2020-05-01	﻿Evandro Chagas Institute	﻿Evandro Chagas Institute	Santos, M.C.; Silva, A.M.; Junior, W.D.C.; Barbagelata, L.S.; Ferreira, J.A.; Sousa, E.M.A.; da Silva, P.S.; Pinheiro, K.C.; L.C.; Sousa Junior, E.C.
Brazil/AP-IEC168190/2020	EPI_ISL_848578	2020-05-19	﻿Evandro Chagas Institute	﻿Evandro Chagas Institute	Santos, M.C.; Silva, A.M.; Junior, W.D.C.; Barbagelata, L.S.; Ferreira, J.A.; Sousa, E.M.A.; da Silva, P.S.; Pinheiro, K.C.; L.C.; Sousa Junior, E.C.
Brazil/AP-IEC168246/2020	EPI_ISL_848579	2020-05-19	﻿Evandro Chagas Institute	﻿Evandro Chagas Institute	Santos, M.C.; Silva, A.M.; Junior, W.D.C.; Barbagelata, L.S.; Ferreira, J.A.; Sousa, E.M.A.; da Silva, P.S.; Pinheiro, K.C.; L.C.; Sousa Junior, E.C.
Brazil/AP-IEC168614/2020	EPI_ISL_848577	2020-05-20	﻿Evandro Chagas Institute	﻿Evandro Chagas Institute	Santos et al
Brazil/AP-IEC168924/2020	EPI_ISL_848575	2020-05-21	﻿Evandro Chagas Institute	﻿Evandro Chagas Institute	Santos, M.C.; Silva, A.M.; Junior, W.D.C.; Barbagelata, L.S.; Ferreira, J.A.; Sousa, E.M.A.; da Silva, P.S.; Pinheiro, K.C.; L.C.; Sousa Junior, E.C.
Brazil/AP-IEC168968/2020	EPI_ISL_848576	2020-05-21	﻿Evandro Chagas Institute	﻿Evandro Chagas Institute	Santos, M.C.; Silva, A.M.; Junior, W.D.C.; Barbagelata, L.S.; Ferreira, J.A.; Sousa, E.M.A.; da Silva, P.S.; Pinheiro, K.C.; L.C.; Sousa Junior, E.C.
Brazil/BA-00707/2021	EPI_ISL_1213226	2021-02-10	LAFEM/UESC	Bioinformatics Laboratory / LNCC	Alessandra P Lamarca, Luiz G P de Almeida, Ronaldo da Silva Francisco Jr, Lucymara Fassarella Agnez Lima, Kátia Castanho Scortecci, Vinícius Pietta Perez, Otavio J. Brustolini, Eduardo Sérgio Soares Sousa, Danielle Angst Secco, Angela Maria Guimarães Santos, George Rego Albuquerque, Ana Paula Melo Mariano, Bianca Mendes Maciel, Alexandra L Gerber, Ana Paula de C Guimarães, Paulo Ricardo Nasciment…
Brazil/BA-00712/2021	EPI_ISL_1213294	2021-01-31	LAFEM/UESC	Bioinformatics Laboratory / LNCC	Alessandra P Lamarca, Luiz G P de Almeida, Ronaldo da Silva Francisco Jr, Lucymara Fassarella Agnez Lima, Kátia Castanho Scortecci, Vinícius Pietta Perez, Otavio J. Brustolini, Eduardo Sérgio Soares Sousa, Danielle Angst Secco, Angela Maria Guimarães Santos, George Rego Albuquerque, Ana Paula Melo Mariano, Bianca Mendes Maciel, Alexandra L Gerber, Ana Paula de C Guimarães, Paulo Ricardo Nasciment…
Brazil/BA-00713/2021	EPI_ISL_1213401	2021-01-21	LAFEM/UESC	Bioinformatics Laboratory / LNCC	Alessandra P Lamarca, Luiz G P de Almeida, Ronaldo da Silva Francisco Jr, Lucymara Fassarella Agnez Lima, Kátia Castanho Scortecci, Vinícius Pietta Perez, Otavio J. Brustolini, Eduardo Sérgio Soares Sousa, Danielle Angst Secco, Angela Maria Guimarães Santos, George Rego Albuquerque, Ana Paula Melo Mariano, Bianca Mendes Maciel, Alexandra L Gerber, Ana Paula de C Guimarães, Paulo Ricardo Nasciment…
Brazil/BA-00750/2021	EPI_ISL_1213220	2021-02-15	LAFEM/UESC	Bioinformatics Laboratory / LNCC	Alessandra P Lamarca, Luiz G P de Almeida, Ronaldo da Silva Francisco Jr, Lucymara Fassarella Agnez Lima, Kátia Castanho Scortecci, Vinícius Pietta Perez, Otavio J. Brustolini, Eduardo Sérgio Soares Sousa, Danielle Angst Secco, Angela Maria Guimarães Santos, George Rego Albuquerque, Ana Paula Melo Mariano, Bianca Mendes Maciel, Alexandra L Gerber, Ana Paula de C Guimarães, Paulo Ricardo Nasciment…
Brazil/BA-00751/2021	EPI_ISL_1213237	2021-02-08	LAFEM/UESC	Bioinformatics Laboratory / LNCC	Alessandra P Lamarca, Luiz G P de Almeida, Ronaldo da Silva Francisco Jr, Lucymara Fassarella Agnez Lima, Kátia Castanho Scortecci, Vinícius Pietta Perez, Otavio J. Brustolini, Eduardo Sérgio Soares Sousa, Danielle Angst Secco, Angela Maria Guimarães Santos, George Rego Albuquerque, Ana Paula Melo Mariano, Bianca Mendes Maciel, Alexandra L Gerber, Ana Paula de C Guimarães, Paulo Ricardo Nasciment…
Brazil/BA-00753/2021	EPI_ISL_1213269	2021-02-03	LAFEM/UESC	Bioinformatics Laboratory / LNCC	Alessandra P Lamarca, Luiz G P de Almeida, Ronaldo da Silva Francisco Jr, Lucymara Fassarella Agnez Lima, Kátia Castanho Scortecci, Vinícius Pietta Perez, Otavio J. Brustolini, Eduardo Sérgio Soares Sousa, Danielle Angst Secco, Angela Maria Guimarães Santos, George Rego Albuquerque, Ana Paula Melo Mariano, Bianca Mendes Maciel, Alexandra L Gerber, Ana Paula de C Guimarães, Paulo Ricardo Nasciment…
Brazil/BA-01/2020	EPI_ISL_1068315	2020-04-25	Central Public Health Laboratory - LACEN -Bahia, Salvador, Brazil	Central Public Health Laboratory - LACEN -Bahia, Salvador, Brazil	Stephane Tosta, Luciana Oliveira, Vanessa Nardy,Patrícia Cajado,Marcela Gómez, Breno Dominguez, Jaqueline Gomes, Vagner Fonseca,Marta Giovanetti,Luiz Alcantara, Felicidade Pereira, Arabela Leal
Brazil/BA-02/2020	EPI_ISL_1068316	2020-04-18	Central Public Health Laboratory - LACEN -Bahia, Salvador, Brazil	Central Public Health Laboratory - LACEN -Bahia, Salvador, Brazil	Stephane Tosta, Luciana Oliveira, Vanessa Nardy,Patrícia Cajado,Marcela Gómez, Breno Dominguez, Jaqueline Gomes, Vagner Fonseca,Marta Giovanetti,Luiz Alcantara, Felicidade Pereira, Arabela Leal
Brazil/BA-03/2020	EPI_ISL_1068317	2020-06-28	Central Public Health Laboratory - LACEN -Bahia, Salvador, Brazil	Central Public Health Laboratory - LACEN -Bahia, Salvador, Brazil	Stephane Tosta, Luciana Oliveira, Vanessa Nardy,Patrícia Cajado,Marcela Gómez, Breno Dominguez, Jaqueline Gomes, Vagner Fonseca,Marta Giovanetti,Luiz Alcantara, Felicidade Pereira, Arabela Leal
Brazil/BA-04/2020	EPI_ISL_1068318	2020-04-14	Central Public Health Laboratory - LACEN -Bahia, Salvador, Brazil	Central Public Health Laboratory - LACEN -Bahia, Salvador, Brazil	Stephane Tosta, Luciana Oliveira, Vanessa Nardy,Patrícia Cajado,Marcela Gómez, Breno Dominguez, Jaqueline Gomes, Vagner Fonseca,Marta Giovanetti,Luiz Alcantara, Felicidade Pereira, Arabela Leal
Brazil/BA-05/2020	EPI_ISL_1068319	2020-05-21	Central Public Health Laboratory - LACEN -Bahia, Salvador, Brazil	Central Public Health Laboratory - LACEN -Bahia, Salvador, Brazil	Stephane Tosta et al
Brazil/BA-06/2020	EPI_ISL_1068320	2020-04-27	Central Public Health Laboratory - LACEN -Bahia, Salvador, Brazil	Central Public Health Laboratory - LACEN -Bahia, Salvador, Brazil	Stephane Tosta, Luciana Oliveira, Vanessa Nardy,Patrícia Cajado,Marcela Gómez, Breno Dominguez, Jaqueline Gomes, Vagner Fonseca,Marta Giovanetti,Luiz Alcantara, Felicidade Pereira, Arabela Leal
Brazil/BA-07/2020	EPI_ISL_1068321	2020-04-25	Central Public Health Laboratory - LACEN -Bahia, Salvador, Brazil	Central Public Health Laboratory - LACEN -Bahia, Salvador, Brazil	Stephane Tosta, Luciana Oliveira, Vanessa Nardy,Patrícia Cajado,Marcela Gómez, Breno Dominguez, Jaqueline Gomes, Vagner Fonseca,Marta Giovanetti,Luiz Alcantara, Felicidade Pereira, Arabela Leal
Brazil/BA-08/2020	EPI_ISL_1068322	2020-05-30	Central Public Health Laboratory - LACEN -Bahia, Salvador, Brazil	Central Public Health Laboratory - LACEN -Bahia, Salvador, Brazil	Stephane Tosta, Luciana Oliveira, Vanessa Nardy,Patrícia Cajado,Marcela Gómez, Breno Dominguez, Jaqueline Gomes, Vagner Fonseca,Marta Giovanetti,Luiz Alcantara, Felicidade Pereira, Arabela Leal
Brazil/BA-09/2020	EPI_ISL_1068323	2020-04-01	Central Public Health Laboratory - LACEN -Bahia, Salvador, Brazil	Central Public Health Laboratory - LACEN -Bahia, Salvador, Brazil	Stephane Tosta, Luciana Oliveira, Vanessa Nardy,Patrícia Cajado,Marcela Gómez, Breno Dominguez, Jaqueline Gomes, Vagner Fonseca,Marta Giovanetti,Luiz Alcantara, Felicidade Pereira, Arabela Leal
Brazil/BA-1/2020	EPI_ISL_756293	2020-06-01	Center for Biotechnology and Cell Therapy, São Rafael Hospital, Salvador, Brazil	Center for Biotechnology and Cell Therapy, São Rafael Hospital, Salvador, Brazil	Carolina Kymie Vasques Nonaka, Marília Miranda Franco, Tiago Gräf, Ana Verena Almeida Mendes, Renato Santana de Aguiar, Marta Giovanetti, Bruno Solano de Freitas Souza
Brazil/BA-10/2020	EPI_ISL_978495	2020-08-19	Central Public Health Laboratory - LACEN -Bahia, Salvador, Brazil	Central Public Health Laboratory - LACEN -Bahia, Salvador, Brazil	Stephane Tosta, Luciana Oliveira, Vanessa Nardy,Patrícia Cajado,Marcela Gómez, Breno Dominguez, Jaqueline Gomes, Vagner Fonseca,Marta Giovanetti,Luiz Alcantara, Felicidade Pereira, Arabela Leal
Brazil/BA-100/2020	EPI_ISL_1068383	2020-04-20	Central Public Health Laboratory - LACEN -Bahia, Salvador, Brazil	Central Public Health Laboratory - LACEN -Bahia, Salvador, Brazil	Stephane Tosta, Luciana Oliveira, Vanessa Nardy,Patrícia Cajado,Marcela Gómez, Breno Dominguez, Jaqueline Gomes, Vagner Fonseca,Marta Giovanetti,Luiz Alcantara, Felicidade Pereira, Arabela Leal
Brazil/BA-101/2020	EPI_ISL_1068384	2020-04-22	Central Public Health Laboratory - LACEN -Bahia, Salvador, Brazil	Central Public Health Laboratory - LACEN -Bahia, Salvador, Brazil	Stephane Tosta, Luciana Oliveira, Vanessa Nardy,Patrícia Cajado,Marcela Gómez, Breno Dominguez, Jaqueline Gomes, Vagner Fonseca,Marta Giovanetti,Luiz Alcantara, Felicidade Pereira, Arabela Leal
Brazil/BA-102/2020	EPI_ISL_1068385	2020-04-21	Central Public Health Laboratory - LACEN -Bahia, Salvador, Brazil	Central Public Health Laboratory - LACEN -Bahia, Salvador, Brazil	Stephane Tosta, Luciana Oliveira, Vanessa Nardy,Patrícia Cajado,Marcela Gómez, Breno Dominguez, Jaqueline Gomes, Vagner Fonseca,Marta Giovanetti,Luiz Alcantara, Felicidade Pereira, Arabela Leal
Brazil/BA-103/2020	EPI_ISL_1068386	2020-04-26	Central Public Health Laboratory - LACEN -Bahia, Salvador, Brazil	Central Public Health Laboratory - LACEN -Bahia, Salvador, Brazil	Stephane Tosta, Luciana Oliveira, Vanessa Nardy,Patrícia Cajado,Marcela Gómez, Breno Dominguez, Jaqueline Gomes, Vagner Fonseca,Marta Giovanetti,Luiz Alcantara, Felicidade Pereira, Arabela Leal
Brazil/BA-104/2020	EPI_ISL_1068387	2020-04-23	Central Public Health Laboratory - LACEN -Bahia, Salvador, Brazil	Central Public Health Laboratory - LACEN -Bahia, Salvador, Brazil	Stephane Tosta, Luciana Oliveira, Vanessa Nardy,Patrícia Cajado,Marcela Gómez, Breno Dominguez, Jaqueline Gomes, Vagner Fonseca,Marta Giovanetti,Luiz Alcantara, Felicidade Pereira, Arabela Leal
Brazil/BA-105/2020	EPI_ISL_1068388	2020-04-23	Central Public Health Laboratory - LACEN -Bahia, Salvador, Brazil	Central Public Health Laboratory - LACEN -Bahia, Salvador, Brazil	Stephane Tosta, Luciana Oliveira, Vanessa Nardy,Patrícia Cajado,Marcela Gómez, Breno Dominguez, Jaqueline Gomes, Vagner Fonseca,Marta Giovanetti,Luiz Alcantara, Felicidade Pereira, Arabela Leal
Brazil/BA-106/2020	EPI_ISL_1068389	2020-04-20	Central Public Health Laboratory - LACEN -Bahia, Salvador, Brazil	Central Public Health Laboratory - LACEN -Bahia, Salvador, Brazil	Stephane Tosta et al
Brazil/BA-107/2020	EPI_ISL_1068390	2020-04-24	Central Public Health Laboratory - LACEN -Bahia, Salvador, Brazil	Central Public Health Laboratory - LACEN -Bahia, Salvador, Brazil	Stephane Tosta, Luciana Oliveira, Vanessa Nardy,Patrícia Cajado,Marcela Gómez, Breno Dominguez, Jaqueline Gomes, Vagner Fonseca,Marta Giovanetti,Luiz Alcantara, Felicidade Pereira, Arabela Leal
Brazil/BA-108/2020	EPI_ISL_1068391	2020-04-23	Central Public Health Laboratory - LACEN -Bahia, Salvador, Brazil	Central Public Health Laboratory - LACEN -Bahia, Salvador, Brazil	Stephane Tosta, Luciana Oliveira, Vanessa Nardy,Patrícia Cajado,Marcela Gómez, Breno Dominguez, Jaqueline Gomes, Vagner Fonseca,Marta Giovanetti,Luiz Alcantara, Felicidade Pereira, Arabela Leal
Brazil/BA-109/2020	EPI_ISL_1068392	2020-04-22	Central Public Health Laboratory - LACEN -Bahia, Salvador, Brazil	Central Public Health Laboratory - LACEN -Bahia, Salvador, Brazil	Stephane Tosta et al
Brazil/BA-11/2020	EPI_ISL_978496	2020-06-28	Central Public Health Laboratory - LACEN -Bahia, Salvador, Brazil	Central Public Health Laboratory - LACEN -Bahia, Salvador, Brazil	Stephane Tosta, Luciana Oliveira, Vanessa Nardy,Patrícia Cajado,Marcela Gómez, Breno Dominguez, Jaqueline Gomes, Vagner Fonseca,Marta Giovanetti,Luiz Alcantara, Felicidade Pereira, Arabela Leal
Brazil/BA-110/2020	EPI_ISL_1068393	2020-04-02	Central Public Health Laboratory - LACEN -Bahia, Salvador, Brazil	Central Public Health Laboratory - LACEN -Bahia, Salvador, Brazil	Stephane Tosta, Luciana Oliveira, Vanessa Nardy,Patrícia Cajado,Marcela Gómez, Breno Dominguez, Jaqueline Gomes, Vagner Fonseca,Marta Giovanetti,Luiz Alcantara, Felicidade Pereira, Arabela Leal
Brazil/BA-111/2020	EPI_ISL_1068394	2020-04-16	Central Public Health Laboratory - LACEN -Bahia, Salvador, Brazil	Central Public Health Laboratory - LACEN -Bahia, Salvador, Brazil	Stephane Tosta, Luciana Oliveira, Vanessa Nardy,Patrícia Cajado,Marcela Gómez, Breno Dominguez, Jaqueline Gomes, Vagner Fonseca,Marta Giovanetti,Luiz Alcantara, Felicidade Pereira, Arabela Leal
Brazil/BA-12/2020	EPI_ISL_978497	2020-07-30	Central Public Health Laboratory - LACEN -Bahia, Salvador, Brazil	Central Public Health Laboratory - LACEN -Bahia, Salvador, Brazil	Stephane Tosta, Luciana Oliveira, Vanessa Nardy,Patrícia Cajado,Marcela Gómez, Breno Dominguez, Jaqueline Gomes, Vagner Fonseca,Marta Giovanetti,Luiz Alcantara, Felicidade Pereira, Arabela Leal
Brazil/BA-13.1/2020	EPI_ISL_1068327	2020-07-23	Central Public Health Laboratory - LACEN -Bahia, Salvador, Brazil	Central Public Health Laboratory - LACEN -Bahia, Salvador, Brazil	Stephane Tosta et al
Brazil/BA-13/2020	EPI_ISL_978498	2020-07-23	Central Public Health Laboratory - LACEN -Bahia, Salvador, Brazil	Central Public Health Laboratory - LACEN -Bahia, Salvador, Brazil	Stephane Tosta, Luciana Oliveira, Vanessa Nardy,Patrícia Cajado,Marcela Gómez, Breno Dominguez, Jaqueline Gomes, Vagner Fonseca,Marta Giovanetti,Luiz Alcantara, Felicidade Pereira, Arabela Leal
Brazil/BA-14.1/2020	EPI_ISL_1068328	2020-08-03	Central Public Health Laboratory - LACEN -Bahia, Salvador, Brazil	Central Public Health Laboratory - LACEN -Bahia, Salvador, Brazil	Stephane Tosta et al
Brazil/BA-14/2020	EPI_ISL_978499	2020-08-03	Central Public Health Laboratory - LACEN -Bahia, Salvador, Brazil	Central Public Health Laboratory - LACEN -Bahia, Salvador, Brazil	Stephane Tosta et al
Brazil/BA-15.1/2020	EPI_ISL_1068329	2020-08-18	Central Public Health Laboratory - LACEN -Bahia, Salvador, Brazil	Central Public Health Laboratory - LACEN -Bahia, Salvador, Brazil	Stephane Tosta et al
Brazil/BA-15/2020	EPI_ISL_978500	2020-08-18	Central Public Health Laboratory - LACEN -Bahia, Salvador, Brazil	Central Public Health Laboratory - LACEN -Bahia, Salvador, Brazil	Stephane Tosta et al
Brazil/BA-16/2020	EPI_ISL_978501	2020-08-21	Central Public Health Laboratory - LACEN -Bahia, Salvador, Brazil	Central Public Health Laboratory - LACEN -Bahia, Salvador, Brazil	Stephane Tosta, Luciana Oliveira, Vanessa Nardy,Patrícia Cajado,Marcela Gómez, Breno Dominguez, Jaqueline Gomes, Vagner Fonseca,Marta Giovanetti,Luiz Alcantara, Felicidade Pereira, Arabela Leal
Brazil/BA-2/2020	EPI_ISL_756294	2020-10-26	Center for Biotechnology and Cell Therapy, São Rafael Hospital, Salvador, Brazil	Center for Biotechnology and Cell Therapy, São Rafael Hospital, Salvador, Brazil	Carolina Kymie Vasques Nonaka et al
Brazil/BA-20/2020	EPI_ISL_978505	2020-04-17	Central Public Health Laboratory - LACEN -Bahia, Salvador, Brazil	Central Public Health Laboratory - LACEN -Bahia, Salvador, Brazil	Stephane Tosta, Luciana Oliveira, Vanessa Nardy,Patrícia Cajado,Marcela Gómez, Breno Dominguez, Jaqueline Gomes, Vagner Fonseca,Marta Giovanetti,Luiz Alcantara, Felicidade Pereira, Arabela Leal
Brazil/BA-21.1/2020	EPI_ISL_1068335	2020-03-28	Central Public Health Laboratory - LACEN -Bahia, Salvador, Brazil	Central Public Health Laboratory - LACEN -Bahia, Salvador, Brazil	Stephane Tosta et al
Brazil/BA-21/2020	EPI_ISL_978506	2020-03-28	Central Public Health Laboratory - LACEN -Bahia, Salvador, Brazil	Central Public Health Laboratory - LACEN -Bahia, Salvador, Brazil	Stephane Tosta et al
Brazil/BA-27.1/2020	EPI_ISL_1068341	2020-02-28	Central Public Health Laboratory - LACEN -Bahia, Salvador, Brazil	Central Public Health Laboratory - LACEN -Bahia, Salvador, Brazil	Stephane Tosta et al
Brazil/BA-27/2020	EPI_ISL_978512	2020-02-28	Central Public Health Laboratory - LACEN -Bahia, Salvador, Brazil	Central Public Health Laboratory - LACEN -Bahia, Salvador, Brazil	Stephane Tosta et al
Brazil/BA-29/2020	EPI_ISL_978514	2020-04-22	Central Public Health Laboratory - LACEN -Bahia, Salvador, Brazil	Central Public Health Laboratory - LACEN -Bahia, Salvador, Brazil	Stephane Tosta, Luciana Oliveira, Vanessa Nardy,Patrícia Cajado,Marcela Gómez, Breno Dominguez, Jaqueline Gomes, Vagner Fonseca,Marta Giovanetti,Luiz Alcantara, Felicidade Pereira, Arabela Leal
Brazil/BA-3/2020	EPI_ISL_978488	2020-06-28	Central Public Health Laboratory - LACEN -Bahia, Salvador, Brazil	Central Public Health Laboratory - LACEN -Bahia, Salvador, Brazil	Stephane Tosta et al
Brazil/BA-30.1/2020	EPI_ISL_1068344	2020-03-09	Central Public Health Laboratory - LACEN -Bahia, Salvador, Brazil	Central Public Health Laboratory - LACEN -Bahia, Salvador, Brazil	Stephane Tosta et al
Brazil/BA-30/2020	EPI_ISL_978515	2020-03-09	Central Public Health Laboratory - LACEN -Bahia, Salvador, Brazil	Central Public Health Laboratory - LACEN -Bahia, Salvador, Brazil	Stephane Tosta et al
Brazil/BA-32.1/2020	EPI_ISL_1068346	2020-03-22	Central Public Health Laboratory - LACEN -Bahia, Salvador, Brazil	Central Public Health Laboratory - LACEN -Bahia, Salvador, Brazil	Stephane Tosta et al
Brazil/BA-32/2020	EPI_ISL_978517	2020-03-22	Central Public Health Laboratory - LACEN -Bahia, Salvador, Brazil	Central Public Health Laboratory - LACEN -Bahia, Salvador, Brazil	Stephane Tosta, Luciana Oliveira, Vanessa Nardy,Patrícia Cajado,Marcela Gómez, Breno Dominguez, Jaqueline Gomes, Vagner Fonseca,Marta Giovanetti,Luiz Alcantara, Felicidade Pereira, Arabela Leal
Brazil/BA-33.1/2020	EPI_ISL_1068347	2020-03-28	Central Public Health Laboratory - LACEN -Bahia, Salvador, Brazil	Central Public Health Laboratory - LACEN -Bahia, Salvador, Brazil	Stephane Tosta et al
Brazil/BA-33/2020	EPI_ISL_978518	2020-03-28	Central Public Health Laboratory - LACEN -Bahia, Salvador, Brazil	Central Public Health Laboratory - LACEN -Bahia, Salvador, Brazil	Stephane Tosta, Luciana Oliveira, Vanessa Nardy,Patrícia Cajado,Marcela Gómez, Breno Dominguez, Jaqueline Gomes, Vagner Fonseca,Marta Giovanetti,Luiz Alcantara, Felicidade Pereira, Arabela Leal
Brazil/BA-36/2020	EPI_ISL_978521	2020-04-20	Central Public Health Laboratory - LACEN -Bahia, Salvador, Brazil	Central Public Health Laboratory - LACEN -Bahia, Salvador, Brazil	Stephane Tosta, Luciana Oliveira, Vanessa Nardy,Patrícia Cajado,Marcela Gómez, Breno Dominguez, Jaqueline Gomes, Vagner Fonseca,Marta Giovanetti,Luiz Alcantara, Felicidade Pereira, Arabela Leal
Brazil/BA-37.1/2020	EPI_ISL_1068351	2020-11-12	Central Public Health Laboratory - LACEN -Bahia, Salvador, Brazil	Central Public Health Laboratory - LACEN -Bahia, Salvador, Brazil	Stephane Tosta et al
Brazil/BA-37/2020	EPI_ISL_978522	2020-11-12	Central Public Health Laboratory - LACEN -Bahia, Salvador, Brazil	Central Public Health Laboratory - LACEN -Bahia, Salvador, Brazil	Stephane Tosta et al
Brazil/BA-40.1/2020	EPI_ISL_1068354	2020-04-19	Central Public Health Laboratory - LACEN -Bahia, Salvador, Brazil	Central Public Health Laboratory - LACEN -Bahia, Salvador, Brazil	Stephane Tosta et al
Brazil/BA-40/2020	EPI_ISL_978525	2020-04-19	Central Public Health Laboratory - LACEN -Bahia, Salvador, Brazil	Central Public Health Laboratory - LACEN -Bahia, Salvador, Brazil	Stephane Tosta, Luciana Oliveira, Vanessa Nardy,Patrícia Cajado,Marcela Gómez, Breno Dominguez, Jaqueline Gomes, Vagner Fonseca,Marta Giovanetti,Luiz Alcantara, Felicidade Pereira, Arabela Leal
Brazil/BA-41/2020	EPI_ISL_978526	2020-04-18	Central Public Health Laboratory - LACEN -Bahia, Salvador, Brazil	Central Public Health Laboratory - LACEN -Bahia, Salvador, Brazil	Stephane Tosta, Luciana Oliveira, Vanessa Nardy,Patrícia Cajado,Marcela Gómez, Breno Dominguez, Jaqueline Gomes, Vagner Fonseca,Marta Giovanetti,Luiz Alcantara, Felicidade Pereira, Arabela Leal
Brazil/BA-42.1/2020	EPI_ISL_1068356	2020-03-26	Central Public Health Laboratory - LACEN -Bahia, Salvador, Brazil	Central Public Health Laboratory - LACEN -Bahia, Salvador, Brazil	Stephane Tosta et al
Brazil/BA-43/2020	EPI_ISL_978528	2020-04-23	Central Public Health Laboratory - LACEN -Bahia, Salvador, Brazil	Central Public Health Laboratory - LACEN -Bahia, Salvador, Brazil	Stephane Tosta, Luciana Oliveira, Vanessa Nardy,Patrícia Cajado,Marcela Gómez, Breno Dominguez, Jaqueline Gomes, Vagner Fonseca,Marta Giovanetti,Luiz Alcantara, Felicidade Pereira, Arabela Leal
Brazil/BA-44.1/2020	EPI_ISL_1068358	2020-11-13	Central Public Health Laboratory - LACEN -Bahia, Salvador, Brazil	Central Public Health Laboratory - LACEN -Bahia, Salvador, Brazil	Stephane Tosta et al
Brazil/BA-44/2020	EPI_ISL_978529	2020-11-13	Central Public Health Laboratory - LACEN -Bahia, Salvador, Brazil	Central Public Health Laboratory - LACEN -Bahia, Salvador, Brazil	Stephane Tosta, Luciana Oliveira, Vanessa Nardy,Patrícia Cajado,Marcela Gómez, Breno Dominguez, Jaqueline Gomes, Vagner Fonseca,Marta Giovanetti,Luiz Alcantara, Felicidade Pereira, Arabela Leal
Brazil/BA-46.1/2020	EPI_ISL_1068360	2020-11-13	Central Public Health Laboratory - LACEN -Bahia, Salvador, Brazil	Central Public Health Laboratory - LACEN -Bahia, Salvador, Brazil	Stephane Tosta et al
Brazil/BA-46/2020	EPI_ISL_978531	2020-11-13	Central Public Health Laboratory - LACEN -Bahia, Salvador, Brazil	Central Public Health Laboratory - LACEN -Bahia, Salvador, Brazil	Stephane Tosta, Luciana Oliveira, Vanessa Nardy,Patrícia Cajado,Marcela Gómez, Breno Dominguez, Jaqueline Gomes, Vagner Fonseca,Marta Giovanetti,Luiz Alcantara, Felicidade Pereira, Arabela Leal
Brazil/BA-47.1/2020	EPI_ISL_1068361	2020-11-14	Central Public Health Laboratory - LACEN -Bahia, Salvador, Brazil	Central Public Health Laboratory - LACEN -Bahia, Salvador, Brazil	Stephane Tosta et al
Brazil/BA-47/2020	EPI_ISL_978532	2020-11-14	Central Public Health Laboratory - LACEN -Bahia, Salvador, Brazil	Central Public Health Laboratory - LACEN -Bahia, Salvador, Brazil	Stephane Tosta et al
Brazil/BA-49/2021	EPI_ISL_1067737	2021-01-26	Central Public Health Laboratory - LACEN -Bahia, Salvador, Brazil	Central Public Health Laboratory - LACEN -Bahia, Salvador, Brazil	Stephane Tosta et al
Brazil/BA-50/2021	EPI_ISL_1067730	2021-01-26	Central Public Health Laboratory - LACEN -Bahia, Salvador, Brazil	Central Public Health Laboratory - LACEN -Bahia, Salvador, Brazil	Stephane Tosta et al
Brazil/BA-51/2021	EPI_ISL_1067738	2021-01-26	Central Public Health Laboratory - LACEN -Bahia, Salvador, Brazil	Central Public Health Laboratory - LACEN -Bahia, Salvador, Brazil	Stephane Tosta et al
Brazil/BA-52/2021	EPI_ISL_1067731	2021-01-26	Central Public Health Laboratory - LACEN -Bahia, Salvador, Brazil	Central Public Health Laboratory - LACEN -Bahia, Salvador, Brazil	Stephane Tosta et al
Brazil/BA-53/2021	EPI_ISL_1067733	2021-01-23	Central Public Health Laboratory - LACEN -Bahia, Salvador, Brazil	Central Public Health Laboratory - LACEN -Bahia, Salvador, Brazil	Stephane Tosta et al
Brazil/BA-54/2021	EPI_ISL_1067729	2021-01-23	Central Public Health Laboratory - LACEN -Bahia, Salvador, Brazil	Central Public Health Laboratory - LACEN -Bahia, Salvador, Brazil	Stephane Tosta et al
Brazil/BA-55/2021	EPI_ISL_1067734	2021-01-23	Central Public Health Laboratory - LACEN -Bahia, Salvador, Brazil	Central Public Health Laboratory - LACEN -Bahia, Salvador, Brazil	Stephane Tosta et al
Brazil/BA-56/2021	EPI_ISL_1067735	2021-01-23	Central Public Health Laboratory - LACEN -Bahia, Salvador, Brazil	Central Public Health Laboratory - LACEN -Bahia, Salvador, Brazil	Stephane Tosta et al
Brazil/BA-57/2021	EPI_ISL_1067736	2021-01-23	Center for Biotechnology and Cell Therapy, São Rafael Hospital, Salvador, Brazil	Central Public Health Laboratory - LACEN -Bahia, Salvador, Brazil	Stephane Tosta et al
Brazil/BA-58/2021	EPI_ISL_1067728	2021-01-08	Center for Biotechnology and Cell Therapy, São Rafael Hospital, Salvador, Brazil	Central Public Health Laboratory - LACEN -Bahia, Salvador, Brazil	Stephane Tosta et al
Brazil/BA-59/2021	EPI_ISL_1067732	2021-01-18	Center for Biotechnology and Cell Therapy, São Rafael Hospital, Salvador, Brazil	Central Public Health Laboratory - LACEN -Bahia, Salvador, Brazil	Stephane Tosta et al
Brazil/BA-80/2020	EPI_ISL_1068363	2020-05-05	Central Public Health Laboratory - LACEN -Bahia, Salvador, Brazil	Central Public Health Laboratory - LACEN -Bahia, Salvador, Brazil	Stephane Tosta, Luciana Oliveira, Vanessa Nardy,Patrícia Cajado,Marcela Gómez, Breno Dominguez, Jaqueline Gomes, Vagner Fonseca,Marta Giovanetti,Luiz Alcantara, Felicidade Pereira, Arabela Leal
Brazil/BA-81/2020	EPI_ISL_1068364	2020-05-17	Central Public Health Laboratory - LACEN -Bahia, Salvador, Brazil	Central Public Health Laboratory - LACEN -Bahia, Salvador, Brazil	Stephane Tosta, Luciana Oliveira, Vanessa Nardy,Patrícia Cajado,Marcela Gómez, Breno Dominguez, Jaqueline Gomes, Vagner Fonseca,Marta Giovanetti,Luiz Alcantara, Felicidade Pereira, Arabela Leal
Brazil/BA-82/2021	EPI_ISL_1068365	2021-02-04	Central Public Health Laboratory - LACEN -Bahia, Salvador, Brazil	Central Public Health Laboratory - LACEN -Bahia, Salvador, Brazil	Stephane Tosta et al
Brazil/BA-83/2020	EPI_ISL_1068366	2020-05-04	Central Public Health Laboratory - LACEN -Bahia, Salvador, Brazil	Central Public Health Laboratory - LACEN -Bahia, Salvador, Brazil	Stephane Tosta, Luciana Oliveira, Vanessa Nardy,Patrícia Cajado,Marcela Gómez, Breno Dominguez, Jaqueline Gomes, Vagner Fonseca,Marta Giovanetti,Luiz Alcantara, Felicidade Pereira, Arabela Leal
Brazil/BA-84/2020	EPI_ISL_1068367	2020-05-27	Central Public Health Laboratory - LACEN -Bahia, Salvador, Brazil	Central Public Health Laboratory - LACEN -Bahia, Salvador, Brazil	Stephane Tosta, Luciana Oliveira, Vanessa Nardy,Patrícia Cajado,Marcela Gómez, Breno Dominguez, Jaqueline Gomes, Vagner Fonseca,Marta Giovanetti,Luiz Alcantara, Felicidade Pereira, Arabela Leal
Brazil/BA-85/2021	EPI_ISL_1068368	2021-01-26	Central Public Health Laboratory - LACEN -Bahia, Salvador, Brazil	Central Public Health Laboratory - LACEN -Bahia, Salvador, Brazil	Stephane Tosta et al
Brazil/BA-86/2020	EPI_ISL_1068369	2020-05-19	Central Public Health Laboratory - LACEN -Bahia, Salvador, Brazil	Central Public Health Laboratory - LACEN -Bahia, Salvador, Brazil	Stephane Tosta, Luciana Oliveira, Vanessa Nardy,Patrícia Cajado,Marcela Gómez, Breno Dominguez, Jaqueline Gomes, Vagner Fonseca,Marta Giovanetti,Luiz Alcantara, Felicidade Pereira, Arabela Leal
Brazil/BA-87/2020	EPI_ISL_1068370	2020-05-07	Central Public Health Laboratory - LACEN -Bahia, Salvador, Brazil	Central Public Health Laboratory - LACEN -Bahia, Salvador, Brazil	Stephane Tosta, Luciana Oliveira, Vanessa Nardy,Patrícia Cajado,Marcela Gómez, Breno Dominguez, Jaqueline Gomes, Vagner Fonseca,Marta Giovanetti,Luiz Alcantara, Felicidade Pereira, Arabela Leal
Brazil/BA-88/2020	EPI_ISL_1068371	2020-05-11	Central Public Health Laboratory - LACEN -Bahia, Salvador, Brazil	Central Public Health Laboratory - LACEN -Bahia, Salvador, Brazil	Stephane Tosta et al
Brazil/BA-89/2020	EPI_ISL_1068372	2020-05-17	Central Public Health Laboratory - LACEN -Bahia, Salvador, Brazil	Central Public Health Laboratory - LACEN -Bahia, Salvador, Brazil	Stephane Tosta, Luciana Oliveira, Vanessa Nardy,Patrícia Cajado,Marcela Gómez, Breno Dominguez, Jaqueline Gomes, Vagner Fonseca,Marta Giovanetti,Luiz Alcantara, Felicidade Pereira, Arabela Leal
Brazil/BA-90/2020	EPI_ISL_1068373	2020-05-25	Central Public Health Laboratory - LACEN -Bahia, Salvador, Brazil	Central Public Health Laboratory - LACEN -Bahia, Salvador, Brazil	Stephane Tosta, Luciana Oliveira, Vanessa Nardy,Patrícia Cajado,Marcela Gómez, Breno Dominguez, Jaqueline Gomes, Vagner Fonseca,Marta Giovanetti,Luiz Alcantara, Felicidade Pereira, Arabela Leal
Brazil/BA-91/2020	EPI_ISL_1068374	2020-05-09	Central Public Health Laboratory - LACEN -Bahia, Salvador, Brazil	Central Public Health Laboratory - LACEN -Bahia, Salvador, Brazil	Stephane Tosta, Luciana Oliveira, Vanessa Nardy,Patrícia Cajado,Marcela Gómez, Breno Dominguez, Jaqueline Gomes, Vagner Fonseca,Marta Giovanetti,Luiz Alcantara, Felicidade Pereira, Arabela Leal
Brazil/BA-92/2020	EPI_ISL_1068375	2020-05-02	Central Public Health Laboratory - LACEN -Bahia, Salvador, Brazil	Central Public Health Laboratory - LACEN -Bahia, Salvador, Brazil	Stephane Tosta, Luciana Oliveira, Vanessa Nardy,Patrícia Cajado,Marcela Gómez, Breno Dominguez, Jaqueline Gomes, Vagner Fonseca,Marta Giovanetti,Luiz Alcantara, Felicidade Pereira, Arabela Leal
Brazil/BA-93/2020	EPI_ISL_1068376	2020-05-27	Central Public Health Laboratory - LACEN -Bahia, Salvador, Brazil	Central Public Health Laboratory - LACEN -Bahia, Salvador, Brazil	Stephane Tosta, Luciana Oliveira, Vanessa Nardy,Patrícia Cajado,Marcela Gómez, Breno Dominguez, Jaqueline Gomes, Vagner Fonseca,Marta Giovanetti,Luiz Alcantara, Felicidade Pereira, Arabela Leal
Brazil/BA-94/2020	EPI_ISL_1068377	2020-05-24	Central Public Health Laboratory - LACEN -Bahia, Salvador, Brazil	Central Public Health Laboratory - LACEN -Bahia, Salvador, Brazil	Stephane Tosta, Luciana Oliveira, Vanessa Nardy,Patrícia Cajado,Marcela Gómez, Breno Dominguez, Jaqueline Gomes, Vagner Fonseca,Marta Giovanetti,Luiz Alcantara, Felicidade Pereira, Arabela Leal
Brazil/BA-95/2020	EPI_ISL_1068378	2020-05-03	Central Public Health Laboratory - LACEN -Bahia, Salvador, Brazil	Central Public Health Laboratory - LACEN -Bahia, Salvador, Brazil	Stephane Tosta et al
Brazil/BA-96/2020	EPI_ISL_1068379	2020-04-02	Central Public Health Laboratory - LACEN -Bahia, Salvador, Brazil	Central Public Health Laboratory - LACEN -Bahia, Salvador, Brazil	Stephane Tosta, Luciana Oliveira, Vanessa Nardy,Patrícia Cajado,Marcela Gómez, Breno Dominguez, Jaqueline Gomes, Vagner Fonseca,Marta Giovanetti,Luiz Alcantara, Felicidade Pereira, Arabela Leal
Brazil/BA-97/2020	EPI_ISL_1068380	2020-04-22	Central Public Health Laboratory - LACEN -Bahia, Salvador, Brazil	Central Public Health Laboratory - LACEN -Bahia, Salvador, Brazil	Stephane Tosta, Luciana Oliveira, Vanessa Nardy,Patrícia Cajado,Marcela Gómez, Breno Dominguez, Jaqueline Gomes, Vagner Fonseca,Marta Giovanetti,Luiz Alcantara, Felicidade Pereira, Arabela Leal
Brazil/BA-98/2020	EPI_ISL_1068381	2020-04-23	Central Public Health Laboratory - LACEN -Bahia, Salvador, Brazil	Central Public Health Laboratory - LACEN -Bahia, Salvador, Brazil	Stephane Tosta, Luciana Oliveira, Vanessa Nardy,Patrícia Cajado,Marcela Gómez, Breno Dominguez, Jaqueline Gomes, Vagner Fonseca,Marta Giovanetti,Luiz Alcantara, Felicidade Pereira, Arabela Leal
Brazil/BA-99/2020	EPI_ISL_1068382	2020-04-23	Central Public Health Laboratory - LACEN -Bahia, Salvador, Brazil	Central Public Health Laboratory - LACEN -Bahia, Salvador, Brazil	Stephane Tosta, Luciana Oliveira, Vanessa Nardy,Patrícia Cajado,Marcela Gómez, Breno Dominguez, Jaqueline Gomes, Vagner Fonseca,Marta Giovanetti,Luiz Alcantara, Felicidade Pereira, Arabela Leal
Brazil/BA-AFIP_15_2020/2021	EPI_ISL_1499201	2020-11-09	Associação Fundo de Incentivo à Pesquisa (AFIP)	Associação Fundo de Incentivo à Pesquisa (AFIP)	Priscila Farias Tempaku, Juliana Nogueira Martins Rodrigues, Erika Rodrigues de Oliveira, Debora R. Ramadan, Soraya Sgambatti de Andrade, Sergio Tufik.
Brazil/BA-BA1200-290653313/2021	EPI_ISL_2241528	2021-02-09	Laboratório Central de Saúde Pública da Bahia	Coordenação Geral de Laboratórios de Saúde Pública (CGLAB/DAEVS/SVS/MS)	Vagner Fonseca, et al.
Brazil/BA-FIOCRUZ-21776/2020	EPI_ISL_2491693	2020-07-05	Centro de Pesquisa Gonçalo Moniz (CPqGM - FIOCRUZ/BA)	Laboratory of Respiratory Viruses and Measles, Oswaldo Cruz Institute, FIOCRUZ	Paola Resende, Luciana Appolinario, Fernando Motta, Anna Carolina Paixao, Ana Carolina Mendonca, Alice Sampaio Rocha, Taina Venas, Elisa Cavalcante Pereira, Renata Serrano Lopes, Ricardo Khouri, Camila I. de Oliveira, Marilda Siqueira on behalf of the Fiocruz COVID-19 Genomic Surveillance Network
Brazil/BA-FIOCRUZ-21777/2020	EPI_ISL_2491755	2020-07-07	Centro de Pesquisa Gonçalo Moniz (CPqGM - FIOCRUZ/BA)	Laboratory of Respiratory Viruses and Measles, Oswaldo Cruz Institute, FIOCRUZ	Paola Resende, Luciana Appolinario, Fernando Motta, Anna Carolina Paixao, Ana Carolina Mendonca, Alice Sampaio Rocha, Taina Venas, Elisa Cavalcante Pereira, Renata Serrano Lopes, Ricardo Khouri, Camila I. de Oliveira, Marilda Siqueira on behalf of the Fiocruz COVID-19 Genomic Surveillance Network
Brazil/BA-FIOCRUZ-21780/2020	EPI_ISL_1181354	2020-07-13	Gonçalo Moniz Institute, FIOCRUZ, Bahia	Laboratory of Respiratory Viruses and Measles, Oswaldo Cruz Institute, FIOCRUZ	Paola Resende, Luciana Appolinario, Fernando Motta, Anna Carolina Paixao, Ana Carolina Mendonca, Alice Sampaio Rocha, Renata Serrano Lopes, Tiago Graf, Ricardo Khouri, Marilda Siqueira on behalf of the Fiocruz COVID-19 Genomic Surveillance Network
Brazil/BA-FIOCRUZ-21781/2020	EPI_ISL_2491756	2020-07-17	Centro de Pesquisa Gonçalo Moniz (CPqGM - FIOCRUZ/BA)	Laboratory of Respiratory Viruses and Measles, Oswaldo Cruz Institute, FIOCRUZ	Paola Resende, Luciana Appolinario, Fernando Motta, Anna Carolina Paixao, Ana Carolina Mendonca, Alice Sampaio Rocha, Taina Venas, Elisa Cavalcante Pereira, Renata Serrano Lopes, Ricardo Khouri, Camila I. de Oliveira, Marilda Siqueira on behalf of the Fiocruz COVID-19 Genomic Surveillance Network
Brazil/BA-FIOCRUZ-21782/2020	EPI_ISL_2491757	2020-07-20	Centro de Pesquisa Gonçalo Moniz (CPqGM - FIOCRUZ/BA)	Laboratory of Respiratory Viruses and Measles, Oswaldo Cruz Institute, FIOCRUZ	Paola Resende, Luciana Appolinario, Fernando Motta, Anna Carolina Paixao, Ana Carolina Mendonca, Alice Sampaio Rocha, Taina Venas, Elisa Cavalcante Pereira, Renata Serrano Lopes, Ricardo Khouri, Camila I. de Oliveira, Marilda Siqueira on behalf of the Fiocruz COVID-19 Genomic Surveillance Network
Brazil/BA-FIOCRUZ-21784/2020	EPI_ISL_2491758	2020-07-29	Centro de Pesquisa Gonçalo Moniz (CPqGM - FIOCRUZ/BA)	Laboratory of Respiratory Viruses and Measles, Oswaldo Cruz Institute, FIOCRUZ	Paola Resende, Luciana Appolinario, Fernando Motta, Anna Carolina Paixao, Ana Carolina Mendonca, Alice Sampaio Rocha, Taina Venas, Elisa Cavalcante Pereira, Renata Serrano Lopes, Ricardo Khouri, Camila I. de Oliveira, Marilda Siqueira on behalf of the Fiocruz COVID-19 Genomic Surveillance Network
Brazil/BA-FIOCRUZ-21785/2020	EPI_ISL_2491759	2020-07-31	Centro de Pesquisa Gonçalo Moniz (CPqGM - FIOCRUZ/BA)	Laboratory of Respiratory Viruses and Measles, Oswaldo Cruz Institute, FIOCRUZ	Paola Resende, Luciana Appolinario, Fernando Motta, Anna Carolina Paixao, Ana Carolina Mendonca, Alice Sampaio Rocha, Taina Venas, Elisa Cavalcante Pereira, Renata Serrano Lopes, Ricardo Khouri, Camila I. de Oliveira, Marilda Siqueira on behalf of the Fiocruz COVID-19 Genomic Surveillance Network
Brazil/BA-FIOCRUZ-21786/2020	EPI_ISL_1181484	2020-08-03	Gonçalo Moniz Institute, FIOCRUZ, Bahia	Laboratory of Respiratory Viruses and Measles, Oswaldo Cruz Institute, FIOCRUZ	Paola Resende, Luciana Appolinario, Fernando Motta, Anna Carolina Paixao, Ana Carolina Mendonca, Alice Sampaio Rocha, Renata Serrano Lopes, Tiago Graf, Ricardo Khouri, Marilda Siqueira on behalf of the Fiocruz COVID-19 Genomic Surveillance Network
Brazil/BA-FIOCRUZ-21787/2020	EPI_ISL_1181485	2020-08-03	Gonçalo Moniz Institute, FIOCRUZ, Bahia	Laboratory of Respiratory Viruses and Measles, Oswaldo Cruz Institute, FIOCRUZ	Paola Resende, Luciana Appolinario, Fernando Motta, Anna Carolina Paixao, Ana Carolina Mendonca, Alice Sampaio Rocha, Renata Serrano Lopes, Tiago Graf, Ricardo Khouri, Marilda Siqueira on behalf of the Fiocruz COVID-19 Genomic Surveillance Network
Brazil/BA-FIOCRUZ-21788/2020	EPI_ISL_2491760	2020-08-07	Centro de Pesquisa Gonçalo Moniz (CPqGM - FIOCRUZ/BA)	Laboratory of Respiratory Viruses and Measles, Oswaldo Cruz Institute, FIOCRUZ	Paola Resende, Luciana Appolinario, Fernando Motta, Anna Carolina Paixao, Ana Carolina Mendonca, Alice Sampaio Rocha, Taina Venas, Elisa Cavalcante Pereira, Renata Serrano Lopes, Ricardo Khouri, Camila I. de Oliveira, Marilda Siqueira on behalf of the Fiocruz COVID-19 Genomic Surveillance Network
Brazil/BA-FIOCRUZ-21790/2020	EPI_ISL_2491761	2020-08-12	Centro de Pesquisa Gonçalo Moniz (CPqGM - FIOCRUZ/BA)	Laboratory of Respiratory Viruses and Measles, Oswaldo Cruz Institute, FIOCRUZ	Paola Resende, Luciana Appolinario, Fernando Motta, Anna Carolina Paixao, Ana Carolina Mendonca, Alice Sampaio Rocha, Taina Venas, Elisa Cavalcante Pereira, Renata Serrano Lopes, Ricardo Khouri, Camila I. de Oliveira, Marilda Siqueira on behalf of the Fiocruz COVID-19 Genomic Surveillance Network
Brazil/BA-FIOCRUZ-21793/2020	EPI_ISL_2491762	2020-08-20	Centro de Pesquisa Gonçalo Moniz (CPqGM - FIOCRUZ/BA)	Laboratory of Respiratory Viruses and Measles, Oswaldo Cruz Institute, FIOCRUZ	Paola Resende, Luciana Appolinario, Fernando Motta, Anna Carolina Paixao, Ana Carolina Mendonca, Alice Sampaio Rocha, Taina Venas, Elisa Cavalcante Pereira, Renata Serrano Lopes, Ricardo Khouri, Camila I. de Oliveira, Marilda Siqueira on behalf of the Fiocruz COVID-19 Genomic Surveillance Network
Brazil/BA-FIOCRUZ-21794/2020	EPI_ISL_2491763	2020-08-20	Centro de Pesquisa Gonçalo Moniz (CPqGM - FIOCRUZ/BA)	Laboratory of Respiratory Viruses and Measles, Oswaldo Cruz Institute, FIOCRUZ	Paola Resende, Luciana Appolinario, Fernando Motta, Anna Carolina Paixao, Ana Carolina Mendonca, Alice Sampaio Rocha, Taina Venas, Elisa Cavalcante Pereira, Renata Serrano Lopes, Ricardo Khouri, Camila I. de Oliveira, Marilda Siqueira on behalf of the Fiocruz COVID-19 Genomic Surveillance Network
Brazil/BA-FIOCRUZ-22278/2020	EPI_ISL_1181435	2020-10-01	Federal University of Southern Bahia (UFSB - Universidade Federal do Sul da Bahia)	Laboratory of Respiratory Viruses and Measles, Oswaldo Cruz Institute, FIOCRUZ	Paola Resende, Luciana Appolinario, Fernando Motta, Anna Carolina Paixao, Ana Carolina Mendonca, Alice Sampaio Rocha, Renata Serrano Lopes, Thiago Mafra, Marilda Siqueira on behalf of the Fiocruz COVID-19 Genomic Surveillance Network
Brazil/BA-FIOCRUZ-22279/2020	EPI_ISL_1181436	2020-10-01	Federal University of Southern Bahia (UFSB - Universidade Federal do Sul da Bahia)	Laboratory of Respiratory Viruses and Measles, Oswaldo Cruz Institute, FIOCRUZ	Paola Resende, Luciana Appolinario, Fernando Motta, Anna Carolina Paixao, Ana Carolina Mendonca, Alice Sampaio Rocha, Renata Serrano Lopes, Thiago Mafra, Marilda Siqueira on behalf of the Fiocruz COVID-19 Genomic Surveillance Network
Brazil/BA-FIOCRUZ-22285/2020	EPI_ISL_1181364	2020-09-25	Federal University of Southern Bahia (UFSB - Universidade Federal do Sul da Bahia)	Laboratory of Respiratory Viruses and Measles, Oswaldo Cruz Institute, FIOCRUZ	Paola Resende, Luciana Appolinario, Fernando Motta, Anna Carolina Paixao, Ana Carolina Mendonca, Alice Sampaio Rocha, Renata Serrano Lopes, Thiago Mafra, Marilda Siqueira on behalf of the Fiocruz COVID-19 Genomic Surveillance Network
Brazil/BA-FIOCRUZ-22286/2020	EPI_ISL_2491722	2020-09-28	Universidade Federal do Sul da Bahia (UFSB)	Laboratory of Respiratory Viruses and Measles, Oswaldo Cruz Institute, FIOCRUZ	Paola Resende, Luciana Appolinario, Fernando Motta, Anna Carolina Paixao, Ana Carolina Mendonca, Alice Sampaio Rocha, Taina Venas, Elisa Cavalcante Pereira, Renata Serrano Lopes,Felicidade Pereira, Thiago Mafra, Marilda Siqueira on behalf of the Fiocruz COVID-19 Genomic Surveillance Network
Brazil/BA-FIOCRUZ-22295/2020	EPI_ISL_1181443	2020-09-23	Federal University of Southern Bahia (UFSB - Universidade Federal do Sul da Bahia)	Laboratory of Respiratory Viruses and Measles, Oswaldo Cruz Institute, FIOCRUZ	Paola Resende, Luciana Appolinario, Fernando Motta, Anna Carolina Paixao, Ana Carolina Mendonca, Alice Sampaio Rocha, Renata Serrano Lopes, Thiago Mafra, Marilda Siqueira on behalf of the Fiocruz COVID-19 Genomic Surveillance Network
Brazil/BA-FIOCRUZ-22296/2020	EPI_ISL_1181450	2020-09-10	Federal University of Southern Bahia (UFSB - Universidade Federal do Sul da Bahia)	Laboratory of Respiratory Viruses and Measles, Oswaldo Cruz Institute, FIOCRUZ	Paola Resende, Luciana Appolinario, Fernando Motta, Anna Carolina Paixao, Ana Carolina Mendonca, Alice Sampaio Rocha, Renata Serrano Lopes, Thiago Mafra, Marilda Siqueira on behalf of the Fiocruz COVID-19 Genomic Surveillance Network
Brazil/BA-FIOCRUZ-33253/2020	EPI_ISL_2491723	2020-09-01	Laboratorio Central de Saude Publica do Estado da Bahia (LACEN/BA)	Laboratory of Respiratory Viruses and Measles, Oswaldo Cruz Institute, FIOCRUZ	Paola Resende, Luciana Appolinario, Fernando Motta, Anna Carolina Paixao, Ana Carolina Mendonca, Alice Sampaio Rocha, Taina Venas, Elisa Cavalcante Pereira, Renata Serrano Lopes,Felicidade Pereira, Marilda Siqueira on behalf of the Fiocruz COVID-19 Genomic Surveillance Network
Brazil/BA-FIOCRUZ-33254/2020	EPI_ISL_2491724	2020-09-02	Laboratorio Central de Saude Publica do Estado da Bahia (LACEN/BA)	Laboratory of Respiratory Viruses and Measles, Oswaldo Cruz Institute, FIOCRUZ	Paola Resende, Luciana Appolinario, Fernando Motta, Anna Carolina Paixao, Ana Carolina Mendonca, Alice Sampaio Rocha, Taina Venas, Elisa Cavalcante Pereira, Renata Serrano Lopes,Felicidade Pereira, Marilda Siqueira on behalf of the Fiocruz COVID-19 Genomic Surveillance Network
Brazil/BA-FIOCRUZ-33255/2020	EPI_ISL_2491751	2020-09-08	Laboratorio Central de Saude Publica do Estado da Bahia (LACEN/BA)	Laboratory of Respiratory Viruses and Measles, Oswaldo Cruz Institute, FIOCRUZ	Paola Resende, Luciana Appolinario, Fernando Motta, Anna Carolina Paixao, Ana Carolina Mendonca, Alice Sampaio Rocha, Taina Venas, Elisa Cavalcante Pereira, Renata Serrano Lopes,Felicidade Pereira, Marilda Siqueira on behalf of the Fiocruz COVID-19 Genomic Surveillance Network
Brazil/BA-FIOCRUZ-33258/2020	EPI_ISL_2491725	2020-09-10	Laboratorio Central de Saude Publica do Estado da Bahia (LACEN/BA)	Laboratory of Respiratory Viruses and Measles, Oswaldo Cruz Institute, FIOCRUZ	Paola Resende, Luciana Appolinario, Fernando Motta, Anna Carolina Paixao, Ana Carolina Mendonca, Alice Sampaio Rocha, Taina Venas, Elisa Cavalcante Pereira, Renata Serrano Lopes,Felicidade Pereira, Marilda Siqueira on behalf of the Fiocruz COVID-19 Genomic Surveillance Network
Brazil/BA-FIOCRUZ-33259/2020	EPI_ISL_1181449	2020-09-14	Gonçalo Moniz Institute, FIOCRUZ, Bahia	Laboratory of Respiratory Viruses and Measles, Oswaldo Cruz Institute, FIOCRUZ	Paola Resende, Luciana Appolinario, Fernando Motta, Anna Carolina Paixao, Ana Carolina Mendonca, Alice Sampaio Rocha, Renata Serrano Lopes, Tiago Graf, Ricardo Khouri, Marilda Siqueira on behalf of the Fiocruz COVID-19 Genomic Surveillance Network
Brazil/BA-FIOCRUZ-33261/2020	EPI_ISL_2491726	2020-09-16	Laboratorio Central de Saude Publica do Estado da Bahia (LACEN/BA)	Laboratory of Respiratory Viruses and Measles, Oswaldo Cruz Institute, FIOCRUZ	Paola Resende, Luciana Appolinario, Fernando Motta, Anna Carolina Paixao, Ana Carolina Mendonca, Alice Sampaio Rocha, Taina Venas, Elisa Cavalcante Pereira, Renata Serrano Lopes,Felicidade Pereira, Marilda Siqueira on behalf of the Fiocruz COVID-19 Genomic Surveillance Network
Brazil/BA-FIOCRUZ-33263/2020	EPI_ISL_1181444	2020-09-21	Gonçalo Moniz Institute, FIOCRUZ, Bahia	Laboratory of Respiratory Viruses and Measles, Oswaldo Cruz Institute, FIOCRUZ	Paola Resende, Luciana Appolinario, Fernando Motta, Anna Carolina Paixao, Ana Carolina Mendonca, Alice Sampaio Rocha, Renata Serrano Lopes, Tiago Graf, Ricardo Khouri, Marilda Siqueira on behalf of the Fiocruz COVID-19 Genomic Surveillance Network
Brazil/BA-FIOCRUZ-33264/2020	EPI_ISL_2491727	2020-09-21	Laboratorio Central de Saude Publica do Estado da Bahia (LACEN/BA)	Laboratory of Respiratory Viruses and Measles, Oswaldo Cruz Institute, FIOCRUZ	Paola Resende, Luciana Appolinario, Fernando Motta, Anna Carolina Paixao, Ana Carolina Mendonca, Alice Sampaio Rocha, Taina Venas, Elisa Cavalcante Pereira, Renata Serrano Lopes,Felicidade Pereira, Marilda Siqueira on behalf of the Fiocruz COVID-19 Genomic Surveillance Network
Brazil/BA-FIOCRUZ-33265/2020	EPI_ISL_1181445	2020-09-21	Gonçalo Moniz Institute, FIOCRUZ, Bahia	Laboratory of Respiratory Viruses and Measles, Oswaldo Cruz Institute, FIOCRUZ	Paola Resende, Luciana Appolinario, Fernando Motta, Anna Carolina Paixao, Ana Carolina Mendonca, Alice Sampaio Rocha, Renata Serrano Lopes, Tiago Graf, Ricardo Khouri, Marilda Siqueira on behalf of the Fiocruz COVID-19 Genomic Surveillance Network
Brazil/BA-FIOCRUZ-33266/2020	EPI_ISL_1181441	2020-09-24	Gonçalo Moniz Institute, FIOCRUZ, Bahia	Laboratory of Respiratory Viruses and Measles, Oswaldo Cruz Institute, FIOCRUZ	Paola Resende, Luciana Appolinario, Fernando Motta, Anna Carolina Paixao, Ana Carolina Mendonca, Alice Sampaio Rocha, Renata Serrano Lopes, Tiago Graf, Ricardo Khouri, Marilda Siqueira on behalf of the Fiocruz COVID-19 Genomic Surveillance Network
Brazil/BA-FIOCRUZ-33268/2020	EPI_ISL_2491728	2020-09-25	Laboratorio Central de Saude Publica do Estado da Bahia (LACEN/BA)	Laboratory of Respiratory Viruses and Measles, Oswaldo Cruz Institute, FIOCRUZ	Paola Resende, Luciana Appolinario, Fernando Motta, Anna Carolina Paixao, Ana Carolina Mendonca, Alice Sampaio Rocha, Taina Venas, Elisa Cavalcante Pereira, Renata Serrano Lopes,Felicidade Pereira, Marilda Siqueira on behalf of the Fiocruz COVID-19 Genomic Surveillance Network
Brazil/BA-FIOCRUZ-33269/2020	EPI_ISL_1181440	2020-09-28	Gonçalo Moniz Institute, FIOCRUZ, Bahia	Laboratory of Respiratory Viruses and Measles, Oswaldo Cruz Institute, FIOCRUZ	Paola Resende, Luciana Appolinario, Fernando Motta, Anna Carolina Paixao, Ana Carolina Mendonca, Alice Sampaio Rocha, Renata Serrano Lopes, Tiago Graf, Ricardo Khouri, Marilda Siqueira on behalf of the Fiocruz COVID-19 Genomic Surveillance Network
Brazil/BA-FIOCRUZ-33270/2020	EPI_ISL_1181355	2020-09-28	Gonçalo Moniz Institute, FIOCRUZ, Bahia	Laboratory of Respiratory Viruses and Measles, Oswaldo Cruz Institute, FIOCRUZ	Paola Resende, Luciana Appolinario, Fernando Motta, Anna Carolina Paixao, Ana Carolina Mendonca, Alice Sampaio Rocha, Renata Serrano Lopes, Tiago Graf, Ricardo Khouri, Marilda Siqueira on behalf of the Fiocruz COVID-19 Genomic Surveillance Network
Brazil/BA-FIOCRUZ-33273/2020	EPI_ISL_2491729	2020-10-16	Laboratorio Central de Saude Publica do Estado da Bahia (LACEN/BA)	Laboratory of Respiratory Viruses and Measles, Oswaldo Cruz Institute, FIOCRUZ	Paola Resende, Luciana Appolinario, Fernando Motta, Anna Carolina Paixao, Ana Carolina Mendonca, Alice Sampaio Rocha, Taina Venas, Elisa Cavalcante Pereira, Renata Serrano Lopes,Felicidade Pereira, Marilda Siqueira on behalf of the Fiocruz COVID-19 Genomic Surveillance Network
Brazil/BA-FIOCRUZ-33275/2020	EPI_ISL_2491730	2020-10-19	Laboratorio Central de Saude Publica do Estado da Bahia (LACEN/BA)	Laboratory of Respiratory Viruses and Measles, Oswaldo Cruz Institute, FIOCRUZ	Paola Resende, Luciana Appolinario, Fernando Motta, Anna Carolina Paixao, Ana Carolina Mendonca, Alice Sampaio Rocha, Taina Venas, Elisa Cavalcante Pereira, Renata Serrano Lopes,Felicidade Pereira, Marilda Siqueira on behalf of the Fiocruz COVID-19 Genomic Surveillance Network
Brazil/BA-FIOCRUZ-33277/2020	EPI_ISL_2491721	2020-10-21	Laboratorio Central de Saude Publica do Estado da Bahia (LACEN/BA)	Laboratory of Respiratory Viruses and Measles, Oswaldo Cruz Institute, FIOCRUZ	Paola Resende, Luciana Appolinario, Fernando Motta, Anna Carolina Paixao, Ana Carolina Mendonca, Alice Sampaio Rocha, Taina Venas, Elisa Cavalcante Pereira, Renata Serrano Lopes,Felicidade Pereira, Marilda Siqueira on behalf of the Fiocruz COVID-19 Genomic Surveillance Network
Brazil/BA-FIOCRUZ-33278/2020	EPI_ISL_1181429	2020-10-23	Gonçalo Moniz Institute, FIOCRUZ, Bahia	Laboratory of Respiratory Viruses and Measles, Oswaldo Cruz Institute, FIOCRUZ	Paola Resende, Luciana Appolinario, Fernando Motta, Anna Carolina Paixao, Ana Carolina Mendonca, Alice Sampaio Rocha, Renata Serrano Lopes, Tiago Graf, Ricardo Khouri, Marilda Siqueira on behalf of the Fiocruz COVID-19 Genomic Surveillance Network
Brazil/BA-FIOCRUZ-33280/2020	EPI_ISL_1181379	2020-10-27	Gonçalo Moniz Institute, FIOCRUZ, Bahia	Laboratory of Respiratory Viruses and Measles, Oswaldo Cruz Institute, FIOCRUZ	Paola Resende, Luciana Appolinario, Fernando Motta, Anna Carolina Paixao, Ana Carolina Mendonca, Alice Sampaio Rocha, Renata Serrano Lopes, Tiago Graf, Ricardo Khouri, Marilda Siqueira on behalf of the Fiocruz COVID-19 Genomic Surveillance Network
Brazil/BA-FIOCRUZ-33282/2020	EPI_ISL_1181424	2020-11-10	Gonçalo Moniz Institute, FIOCRUZ, Bahia	Laboratory of Respiratory Viruses and Measles, Oswaldo Cruz Institute, FIOCRUZ	Paola Resende, Luciana Appolinario, Fernando Motta, Anna Carolina Paixao, Ana Carolina Mendonca, Alice Sampaio Rocha, Renata Serrano Lopes, Tiago Graf, Ricardo Khouri, Marilda Siqueira on behalf of the Fiocruz COVID-19 Genomic Surveillance Network
Brazil/BA-FIOCRUZ-33640-1P/2020	EPI_ISL_2491752	2020-10-26	Laboratorio Central de Saude Publica do Estado da Bahia (LACEN/BA)	Laboratory of Respiratory Viruses and Measles, Oswaldo Cruz Institute, FIOCRUZ	Paola Resende, Alex Pauvolid-Corrêa, Mia Ferreira de Araujo, Ana Beatriz Machado Lima, Luciana Appolinario, Fernando Motta, Anna Carolina Paixao, Ana Carolina Mendonca, Alice Sampaio Rocha, Taina Venas, Elisa Cavalcante Pereira, Renata Serrano Lopes,Felicidade Pereira, Marilda Siqueira on behalf of the Fiocruz COVID-19 Genomic Surveillance Network
Brazil/BA-FIOCRUZ-33766/2020	EPI_ISL_2491731	2020-11-06	Laboratorio Central de Saude Publica do Estado da Bahia (LACEN/BA)	Laboratory of Respiratory Viruses and Measles, Oswaldo Cruz Institute, FIOCRUZ	Paola Resende, Luciana Appolinario, Fernando Motta, Anna Carolina Paixao, Ana Carolina Mendonca, Alice Sampaio Rocha, Taina Venas, Elisa Cavalcante Pereira, Renata Serrano Lopes,Felicidade Pereira, Marilda Siqueira on behalf of the Fiocruz COVID-19 Genomic Surveillance Network
Brazil/BA-L29-CD736/2020	EPI_ISL_722141	2020-04-13	DB Diagnosticos do Brasil	Laboratório de Parasitologia Médica - Instituto de Medicina Tropical - Universidade de São Paulo	Brazil-UK Centre for Arbovirus Discovery Diagnosis Genomics and Epidemiology (CADDE) Genomic Network - Instituto de Medicina Tropical
Brazil/BA-L29-CD747/2020	EPI_ISL_722138	2020-04-14	DB Diagnosticos do Brasil	Laboratório de Parasitologia Médica - Instituto de Medicina Tropical - Universidade de São Paulo	Brazil-UK Centre for Arbovirus Discovery Diagnosis Genomics and Epidemiology (CADDE) Genomic Network - Instituto de Medicina Tropical
Brazil/BA-L30-CD781/2020	EPI_ISL_722153	2020-04-16	DB Diagnosticos do Brasil	Laboratório de Parasitologia Médica - Instituto de Medicina Tropical - Universidade de São Paulo	Brazil-UK Centre for Arbovirus Discovery Diagnosis Genomics and Epidemiology (CADDE) Genomic Network - Instituto de Medicina Tropical
Brazil/BA-LACEN-114/2020	EPI_ISL_1583642	2020-06-15	Central Public Health Laboratory - LACEN -Bahia, Salvador, Brazil	Central Public Health Laboratory - LACEN -Bahia, Salvador, Brazil	Stephane Tosta, Luciana Oliveira, Vanessa Nardy,Patrícia Cajado,Marcela Gómez, Breno Dominguez, Jaqueline Gomes, Vagner Fonseca,Marta Giovanetti,Luiz Alcantara, Felicidade Pereira, Arabela Leal
Brazil/BA-LACEN-115/2020	EPI_ISL_1583643	2020-06-03	Central Public Health Laboratory - LACEN -Bahia, Salvador, Brazil	Central Public Health Laboratory - LACEN -Bahia, Salvador, Brazil	Stephane Tosta, Luciana Oliveira, Vanessa Nardy,Patrícia Cajado,Marcela Gómez, Breno Dominguez, Jaqueline Gomes, Vagner Fonseca,Marta Giovanetti,Luiz Alcantara, Felicidade Pereira, Arabela Leal
Brazil/BA-LACEN-117/2020	EPI_ISL_1583645	2020-08-01	Central Public Health Laboratory - LACEN -Bahia, Salvador, Brazil	Central Public Health Laboratory - LACEN -Bahia, Salvador, Brazil	Stephane Tosta, Luciana Oliveira, Vanessa Nardy,Patrícia Cajado,Marcela Gómez, Breno Dominguez, Jaqueline Gomes, Vagner Fonseca,Marta Giovanetti,Luiz Alcantara, Felicidade Pereira, Arabela Leal
Brazil/BA-LACEN-118/2020	EPI_ISL_1583646	2020-06-14	Central Public Health Laboratory - LACEN -Bahia, Salvador, Brazil	Central Public Health Laboratory - LACEN -Bahia, Salvador, Brazil	Stephane Tosta, Luciana Oliveira, Vanessa Nardy,Patrícia Cajado,Marcela Gómez, Breno Dominguez, Jaqueline Gomes, Vagner Fonseca,Marta Giovanetti,Luiz Alcantara, Felicidade Pereira, Arabela Leal
Brazil/BA-LACEN-119/2020	EPI_ISL_1583647	2020-06-17	Central Public Health Laboratory - LACEN -Bahia, Salvador, Brazil	Central Public Health Laboratory - LACEN -Bahia, Salvador, Brazil	Stephane Tosta, Luciana Oliveira, Vanessa Nardy,Patrícia Cajado,Marcela Gómez, Breno Dominguez, Jaqueline Gomes, Vagner Fonseca,Marta Giovanetti,Luiz Alcantara, Felicidade Pereira, Arabela Leal
Brazil/BA-LACEN-120/2020	EPI_ISL_1583648	2020-06-17	Central Public Health Laboratory - LACEN -Bahia, Salvador, Brazil	Central Public Health Laboratory - LACEN -Bahia, Salvador, Brazil	Stephane Tosta, Luciana Oliveira, Vanessa Nardy,Patrícia Cajado,Marcela Gómez, Breno Dominguez, Jaqueline Gomes, Vagner Fonseca,Marta Giovanetti,Luiz Alcantara, Felicidade Pereira, Arabela Leal
Brazil/BA-LACEN-121/2020	EPI_ISL_1583649	2020-06-10	Central Public Health Laboratory - LACEN -Bahia, Salvador, Brazil	Central Public Health Laboratory - LACEN -Bahia, Salvador, Brazil	Stephane Tosta, Luciana Oliveira, Vanessa Nardy,Patrícia Cajado,Marcela Gómez, Breno Dominguez, Jaqueline Gomes, Vagner Fonseca,Marta Giovanetti,Luiz Alcantara, Felicidade Pereira, Arabela Leal
Brazil/BA-LACEN-123/2020	EPI_ISL_1583651	2020-06-18	Central Public Health Laboratory - LACEN -Bahia, Salvador, Brazil	Central Public Health Laboratory - LACEN -Bahia, Salvador, Brazil	Stephane Tosta, Luciana Oliveira, Vanessa Nardy,Patrícia Cajado,Marcela Gómez, Breno Dominguez, Jaqueline Gomes, Vagner Fonseca,Marta Giovanetti,Luiz Alcantara, Felicidade Pereira, Arabela Leal
Brazil/BA-LACEN-126/2020	EPI_ISL_1583654	2020-11-23	Central Public Health Laboratory - LACEN -Bahia, Salvador, Brazil	Central Public Health Laboratory - LACEN -Bahia, Salvador, Brazil	Stephane Tosta, Luciana Oliveira, Vanessa Nardy,Patrícia Cajado,Marcela Gómez, Breno Dominguez, Jaqueline Gomes, Vagner Fonseca,Marta Giovanetti,Luiz Alcantara, Felicidade Pereira, Arabela Leal
Brazil/BA-LACEN-129/2021	EPI_ISL_1583657	2021-02-03	Central Public Health Laboratory - LACEN -Bahia, Salvador, Brazil	Central Public Health Laboratory - LACEN -Bahia, Salvador, Brazil	Stephane Tosta, Luciana Oliveira, Vanessa Nardy,Patrícia Cajado,Marcela Gómez, Breno Dominguez, Jaqueline Gomes, Vagner Fonseca,Marta Giovanetti,Luiz Alcantara, Felicidade Pereira, Arabela Leal
Brazil/BA-LACEN-130/2021	EPI_ISL_1583658	2021-02-04	Central Public Health Laboratory - LACEN -Bahia, Salvador, Brazil	Central Public Health Laboratory - LACEN -Bahia, Salvador, Brazil	Stephane Tosta, Luciana Oliveira, Vanessa Nardy,Patrícia Cajado,Marcela Gómez, Breno Dominguez, Jaqueline Gomes, Vagner Fonseca,Marta Giovanetti,Luiz Alcantara, Felicidade Pereira, Arabela Leal
Brazil/BA-LACEN-131/2020	EPI_ISL_1583659	2020-12-29	Central Public Health Laboratory - LACEN -Bahia, Salvador, Brazil	Central Public Health Laboratory - LACEN -Bahia, Salvador, Brazil	Stephane Tosta, Luciana Oliveira, Vanessa Nardy,Patrícia Cajado,Marcela Gómez, Breno Dominguez, Jaqueline Gomes, Vagner Fonseca,Marta Giovanetti,Luiz Alcantara, Felicidade Pereira, Arabela Leal
Brazil/BA-LACEN-132/2020	EPI_ISL_1583660	2020-12-29	Central Public Health Laboratory - LACEN -Bahia, Salvador, Brazil	Central Public Health Laboratory - LACEN -Bahia, Salvador, Brazil	Stephane Tosta, Luciana Oliveira, Vanessa Nardy,Patrícia Cajado,Marcela Gómez, Breno Dominguez, Jaqueline Gomes, Vagner Fonseca,Marta Giovanetti,Luiz Alcantara, Felicidade Pereira, Arabela Leal
Brazil/BA-LACEN-140/2020	EPI_ISL_1583668	2020-06-15	Central Public Health Laboratory - LACEN -Bahia, Salvador, Brazil	Central Public Health Laboratory - LACEN -Bahia, Salvador, Brazil	Stephane Tosta, Luciana Oliveira, Vanessa Nardy,Patrícia Cajado,Marcela Gómez, Breno Dominguez, Jaqueline Gomes, Vagner Fonseca,Marta Giovanetti,Luiz Alcantara, Felicidade Pereira, Arabela Leal
Brazil/BA-LACEN-141/2020	EPI_ISL_1583669	2020-06-11	Central Public Health Laboratory - LACEN -Bahia, Salvador, Brazil	Central Public Health Laboratory - LACEN -Bahia, Salvador, Brazil	Stephane Tosta, Luciana Oliveira, Vanessa Nardy,Patrícia Cajado,Marcela Gómez, Breno Dominguez, Jaqueline Gomes, Vagner Fonseca,Marta Giovanetti,Luiz Alcantara, Felicidade Pereira, Arabela Leal
Brazil/BA-LACEN-142/2020	EPI_ISL_1583670	2020-06-16	Central Public Health Laboratory - LACEN -Bahia, Salvador, Brazil	Central Public Health Laboratory - LACEN -Bahia, Salvador, Brazil	Stephane Tosta, Luciana Oliveira, Vanessa Nardy,Patrícia Cajado,Marcela Gómez, Breno Dominguez, Jaqueline Gomes, Vagner Fonseca,Marta Giovanetti,Luiz Alcantara, Felicidade Pereira, Arabela Leal
Brazil/BA-LACEN-143/2021	EPI_ISL_1583671	2021-02-09	Central Public Health Laboratory - LACEN -Bahia, Salvador, Brazil	Central Public Health Laboratory - LACEN -Bahia, Salvador, Brazil	Stephane Tosta, Luciana Oliveira, Vanessa Nardy,Patrícia Cajado,Marcela Gómez, Breno Dominguez, Jaqueline Gomes, Vagner Fonseca,Marta Giovanetti,Luiz Alcantara, Felicidade Pereira, Arabela Leal
Brazil/BA-LACEN-156/2021	EPI_ISL_1583686	2021-02-04	Central Public Health Laboratory - LACEN -Bahia, Salvador, Brazil	Central Public Health Laboratory - LACEN -Bahia, Salvador, Brazil	Stephane Tosta, Luciana Oliveira, Vanessa Nardy,Patrícia Cajado,Marcela Gómez, Breno Dominguez, Jaqueline Gomes, Vagner Fonseca,Marta Giovanetti,Luiz Alcantara, Felicidade Pereira, Arabela Leal
Brazil/BA-LACEN-164/2020	EPI_ISL_1583703	2020-06-26	Central Public Health Laboratory - LACEN -Bahia, Salvador, Brazil	Central Public Health Laboratory - LACEN -Bahia, Salvador, Brazil	Stephane Tosta, Luciana Oliveira, Vanessa Nardy,Patrícia Cajado,Marcela Gómez, Breno Dominguez, Jaqueline Gomes, Vagner Fonseca,Marta Giovanetti,Luiz Alcantara, Felicidade Pereira, Arabela Leal
Brazil/BA-LACEN-173/2021	EPI_ISL_1583727	2021-03-01	Central Public Health Laboratory - LACEN -Bahia, Salvador, Brazil	Central Public Health Laboratory - LACEN -Bahia, Salvador, Brazil	Stephane Tosta, Luciana Oliveira, Vanessa Nardy,Patrícia Cajado,Marcela Gómez, Breno Dominguez, Jaqueline Gomes, Vagner Fonseca,Marta Giovanetti,Luiz Alcantara, Felicidade Pereira, Arabela Leal
Brazil/BA-UFOB-11300001/2020	EPI_ISL_1701311	2020-07-20	Laboratório de diagnóstico molecular da COVID-19 - Bahia, Santo Antônio de Jesus, Brazil	Laboratório Baculovírus	Josilene R Pinheiro, Jaime H Amorim, Aline Belmok, Fernando L Melo, Bergmann M Ribeiro
Brazil/CE-0206/2020	EPI_ISL_470573	2020-04-02	Hermes Pardini	Bioinformatics Laboratory / LNCC	Alexandra Gerber et al
Brazil/CE-FIOCRUZ-17821/2020	EPI_ISL_1181356	2020-04-25	Oswaldo Cruz Foundation, FIOCRUZ - Ceara (Fiocruz-CE)	Laboratory of Respiratory Viruses and Measles, Oswaldo Cruz Institute, FIOCRUZ	Paola Resende, Luciana Appolinario, Fernando Motta, Anna Carolina Paixao, Ana Carolina Mendonca, Alice Sampaio Rocha, Renata Serrano Lopes, Thais de Oliveira Costa, Joaquim César do Nascimento Sousa Júnior, Fabio Miyajima, Marilda Siqueira on behalf of the Fiocruz COVID-19 Genomic Surveillance Network
Brazil/CE-FIOCRUZ-17828/2020	EPI_ISL_1181520	2020-04-27	Oswaldo Cruz Foundation, FIOCRUZ - Ceara (Fiocruz-CE)	Laboratory of Respiratory Viruses and Measles, Oswaldo Cruz Institute, FIOCRUZ	Paola Resende, Luciana Appolinario, Fernando Motta, Anna Carolina Paixao, Ana Carolina Mendonca, Alice Sampaio Rocha, Renata Serrano Lopes, Thais de Oliveira Costa, Joaquim César do Nascimento Sousa Júnior, Fabio Miyajima, Marilda Siqueira on behalf of the Fiocruz COVID-19 Genomic Surveillance Network
Brazil/CE-FIOCRUZ-17866/2020	EPI_ISL_1181522	2020-05-16	Oswaldo Cruz Foundation, FIOCRUZ - Ceara (Fiocruz-CE)	Laboratory of Respiratory Viruses and Measles, Oswaldo Cruz Institute, FIOCRUZ	Paola Resende, Luciana Appolinario, Fernando Motta, Anna Carolina Paixao, Ana Carolina Mendonca, Alice Sampaio Rocha, Renata Serrano Lopes, Thais de Oliveira Costa, Joaquim César do Nascimento Sousa Júnior, Fabio Miyajima, Marilda Siqueira on behalf of the Fiocruz COVID-19 Genomic Surveillance Network
Brazil/CE-FIOCRUZ-17871/2020	EPI_ISL_1181575	2020-05-19	Oswaldo Cruz Foundation, FIOCRUZ - Ceara (Fiocruz-CE)	Laboratory of Respiratory Viruses and Measles, Oswaldo Cruz Institute, FIOCRUZ	Paola Resende, Luciana Appolinario, Fernando Motta, Anna Carolina Paixao, Ana Carolina Mendonca, Alice Sampaio Rocha, Renata Serrano Lopes, Thais de Oliveira Costa, Joaquim César do Nascimento Sousa Júnior, Fabio Miyajima, Marilda Siqueira on behalf of the Fiocruz COVID-19 Genomic Surveillance Network
Brazil/CE-FIOCRUZ-17885/2020	EPI_ISL_1181577	2020-06-17	Oswaldo Cruz Foundation, FIOCRUZ - Ceara (Fiocruz-CE)	Laboratory of Respiratory Viruses and Measles, Oswaldo Cruz Institute, FIOCRUZ	Paola Resende, Luciana Appolinario, Fernando Motta, Anna Carolina Paixao, Ana Carolina Mendonca, Alice Sampaio Rocha, Renata Serrano Lopes, Thais de Oliveira Costa, Joaquim César do Nascimento Sousa Júnior, Fabio Miyajima, Marilda Siqueira on behalf of the Fiocruz COVID-19 Genomic Surveillance Network
Brazil/CE-FIOCRUZ-17890/2020	EPI_ISL_1181586	2020-06-21	Oswaldo Cruz Foundation, FIOCRUZ - Ceara (Fiocruz-CE)	Laboratory of Respiratory Viruses and Measles, Oswaldo Cruz Institute, FIOCRUZ	Paola Resende, Luciana Appolinario, Fernando Motta, Anna Carolina Paixao, Ana Carolina Mendonca, Alice Sampaio Rocha, Renata Serrano Lopes, Thais de Oliveira Costa, Joaquim César do Nascimento Sousa Júnior, Fabio Miyajima, Marilda Siqueira on behalf of the Fiocruz COVID-19 Genomic Surveillance Network
Brazil/CE-FIOCRUZ-17895/2020	EPI_ISL_1181588	2020-04-10	Oswaldo Cruz Foundation, FIOCRUZ - Ceara (Fiocruz-CE)	Laboratory of Respiratory Viruses and Measles, Oswaldo Cruz Institute, FIOCRUZ	Paola Resende, Luciana Appolinario, Fernando Motta, Anna Carolina Paixao, Ana Carolina Mendonca, Alice Sampaio Rocha, Renata Serrano Lopes, Thais de Oliveira Costa, Joaquim César do Nascimento Sousa Júnior, Fabio Miyajima, Marilda Siqueira on behalf of the Fiocruz COVID-19 Genomic Surveillance Network
Brazil/CE-FIOCRUZ-17955/2020	EPI_ISL_1181591	2020-09-08	Oswaldo Cruz Foundation, FIOCRUZ - Ceara (Fiocruz-CE)	Laboratory of Respiratory Viruses and Measles, Oswaldo Cruz Institute, FIOCRUZ	Paola Resende, Luciana Appolinario, Fernando Motta, Anna Carolina Paixao, Ana Carolina Mendonca, Alice Sampaio Rocha, Renata Serrano Lopes, Thais de Oliveira Costa, Joaquim César do Nascimento Sousa Júnior, Fabio Miyajima, Marilda Siqueira on behalf of the Fiocruz COVID-19 Genomic Surveillance Network
Brazil/CE-FIOCRUZ-17978/2020	EPI_ISL_1181593	2020-04-28	Oswaldo Cruz Foundation, FIOCRUZ - Ceara (Fiocruz-CE)	Laboratory of Respiratory Viruses and Measles, Oswaldo Cruz Institute, FIOCRUZ	Paola Resende, Luciana Appolinario, Fernando Motta, Anna Carolina Paixao, Ana Carolina Mendonca, Alice Sampaio Rocha, Renata Serrano Lopes, Thais de Oliveira Costa, Joaquim César do Nascimento Sousa Júnior, Fabio Miyajima, Marilda Siqueira on behalf of the Fiocruz COVID-19 Genomic Surveillance Network
Brazil/CE-FIOCRUZ-17980/2020	EPI_ISL_1181596	2020-04-28	Oswaldo Cruz Foundation, FIOCRUZ - Ceara (Fiocruz-CE)	Laboratory of Respiratory Viruses and Measles, Oswaldo Cruz Institute, FIOCRUZ	Paola Resende, Luciana Appolinario, Fernando Motta, Anna Carolina Paixao, Ana Carolina Mendonca, Alice Sampaio Rocha, Renata Serrano Lopes, Thais de Oliveira Costa, Joaquim César do Nascimento Sousa Júnior, Fabio Miyajima, Marilda Siqueira on behalf of the Fiocruz COVID-19 Genomic Surveillance Network
Brazil/CE-FIOCRUZ-17988/2020	EPI_ISL_1181598	2020-08-05	Oswaldo Cruz Foundation, FIOCRUZ - Ceara (Fiocruz-CE)	Laboratory of Respiratory Viruses and Measles, Oswaldo Cruz Institute, FIOCRUZ	Paola Resende, Luciana Appolinario, Fernando Motta, Anna Carolina Paixao, Ana Carolina Mendonca, Alice Sampaio Rocha, Renata Serrano Lopes, Thais de Oliveira Costa, Joaquim César do Nascimento Sousa Júnior, Fabio Miyajima, Marilda Siqueira on behalf of the Fiocruz COVID-19 Genomic Surveillance Network
Brazil/CE-FIOCRUZ-17995/2020	EPI_ISL_1181604	2020-04-16	Oswaldo Cruz Foundation, FIOCRUZ - Ceara (Fiocruz-CE)	Laboratory of Respiratory Viruses and Measles, Oswaldo Cruz Institute, FIOCRUZ	Paola Resende, Luciana Appolinario, Fernando Motta, Anna Carolina Paixao, Ana Carolina Mendonca, Alice Sampaio Rocha, Renata Serrano Lopes, Thais de Oliveira Costa, Joaquim César do Nascimento Sousa Júnior, Fabio Miyajima, Marilda Siqueira on behalf of the Fiocruz COVID-19 Genomic Surveillance Network
Brazil/CE-FIOCRUZ-18005/2020	EPI_ISL_1181621	2020-04-18	Oswaldo Cruz Foundation, FIOCRUZ - Ceara (Fiocruz-CE)	Laboratory of Respiratory Viruses and Measles, Oswaldo Cruz Institute, FIOCRUZ	Paola Resende, Luciana Appolinario, Fernando Motta, Anna Carolina Paixao, Ana Carolina Mendonca, Alice Sampaio Rocha, Renata Serrano Lopes, Thais de Oliveira Costa, Joaquim César do Nascimento Sousa Júnior, Fabio Miyajima, Marilda Siqueira on behalf of the Fiocruz COVID-19 Genomic Surveillance Network
Brazil/CE-FIOCRUZ-18012/2020	EPI_ISL_1181622	2020-04-20	Oswaldo Cruz Foundation, FIOCRUZ - Ceara (Fiocruz-CE)	Laboratory of Respiratory Viruses and Measles, Oswaldo Cruz Institute, FIOCRUZ	Paola Resende, Luciana Appolinario, Fernando Motta, Anna Carolina Paixao, Ana Carolina Mendonca, Alice Sampaio Rocha, Renata Serrano Lopes, Thais de Oliveira Costa, Joaquim César do Nascimento Sousa Júnior, Fabio Miyajima, Marilda Siqueira on behalf of the Fiocruz COVID-19 Genomic Surveillance Network
Brazil/CE-IEC-177339/2020	EPI_ISL_918536	2020-04-15	LACEN - Laboratório Central de Saúde Pública do Ceara	﻿Evandro Chagas Institute	Santos, M.C.; Silva, A.M.; Junior, W.D.C.; Barbagelata, L.S.; Ferreira, J.A.; Sousa, E.M.A.; da Silva, P.S.; Pinheiro, K.C.; L.C.; Sousa Junior, E.C.
Brazil/CE-IEC-177340/2021	EPI_ISL_918537	2021-01-07	LACEN - Laboratório Central de Saúde Pública do Ceara	﻿Evandro Chagas Institute	Santos et al
Brazil/CE-IEC-177341/2021	EPI_ISL_918538	2021-01-07	LACEN - Laboratório Central de Saúde Pública do Ceara	﻿Evandro Chagas Institute	Santos et al
Brazil/CE-IEC-177342/2021	EPI_ISL_918539	2021-01-08	LACEN - Laboratório Central de Saúde Pública do Ceara	﻿Evandro Chagas Institute	Santos et al
Brazil/CE-IEC-177343/2020	EPI_ISL_918540	2020-12-14	LACEN - Laboratório Central de Saúde Pública do Ceara	﻿Evandro Chagas Institute	Santos et al
Brazil/CE-IEC-177345/2021	EPI_ISL_918541	2021-01-04	LACEN - Laboratório Central de Saúde Pública do Ceara	﻿Evandro Chagas Institute	Santos et al
Brazil/CE-IEC-177346/2021	EPI_ISL_918542	2021-01-04	LACEN - Laboratório Central de Saúde Pública do Ceara	﻿Evandro Chagas Institute	Santos et al
Brazil/CE-IEC-177347/2021	EPI_ISL_918543	2021-01-13	LACEN - Laboratório Central de Saúde Pública do Ceara	﻿Evandro Chagas Institute	Santos et al
Brazil/CE-IEC-177348/2021	EPI_ISL_918544	2021-01-14	LACEN - Laboratório Central de Saúde Pública do Ceara	﻿Evandro Chagas Institute	Santos et al
Brazil/CE-IEC-177644/2020	EPI_ISL_1164995	2020-12-30	LACEN - Laboratório Central de Saúde Pública do Ceará	﻿Evandro Chagas Institute	Santos, M.C.; Silva, A.M.; Junior, W.D.C.; Barbagelata, L.S.; Ferreira, J.A.; Sousa, E.M.A.; da Silva, P.S.; Pinheiro, K.C.; L.C.; Sousa Junior, E.C.
Brazil/CE-L19-CD408/2020	EPI_ISL_476331	2020-04-02	DB Diagnósticos do Brasil	Instituto de Medicina Tropical da Univesidade de São Paulo	Samples: Nelson Gaburo Jr; Sequencing: Ingra Morales Claro, Jaqueline Goes de Jesus, Erika Regina Manuli, Flavia Cristina da Silva Sales, Thais de Moura Coletti, Camila Alves Maia da Silva, Mariana Severo Ramundo, Giula Magalhaes Ferreira, Darlan da Silva Candido, Julien Theze, Nuno Faria, Ester Sabino
Brazil/CE-L21-CD446/2020	EPI_ISL_476368	2020-04-04	DB Diagnósticos do Brasil	Instituto de Medicina Tropical da Univesidade de São Paulo	Samples: Nelson Gaburo Jr; Sequencing: Ingra Morales Claro, Jaqueline Goes de Jesus, Erika Regina Manuli, Flavia Cristina da Silva Sales, Thais de Moura Coletti, Camila Alves Maia da Silva, Mariana Severo Ramundo, Giula Magalhaes Ferreira, Darlan da Silva Candido, Julien Theze, Nuno Faria, Ester Sabino
Brazil/CE-L21-CD447/2020	EPI_ISL_476369	2020-04-06	DB Diagnósticos do Brasil	Instituto de Medicina Tropical da Univesidade de São Paulo	Samples: Nelson Gaburo Jr et al
Brazil/CE-L28-CD614/2020	EPI_ISL_722139	2020-04-08	DB Diagnosticos do Brasil	Laboratório de Parasitologia Médica - Instituto de Medicina Tropical - Universidade de São Paulo	Brazil-UK Centre for Arbovirus Discovery Diagnosis Genomics et al
Brazil/DF-1024/2020	EPI_ISL_882663	2020-12-31	LACEN do Distrito Federal	Instituto Adolfo Lutz, Interdiciplinary Procedures Center, Strategic Laboratory	Claudio Tavares Sacchi et al
Brazil/DF-1025/2020	EPI_ISL_882664	2020-12-31	LACEN do Distrito Federal	Instituto Adolfo Lutz, Interdiciplinary Procedures Center, Strategic Laboratory	Claudio Tavares Sacchi et al
Brazil/DF-1028R1/2020	EPI_ISL_882657	2020-07-23	LACEN do Estado do Piaui, Dr. Costa Alvarenga	Instituto Adolfo Lutz, Interdiciplinary Procedures Center, Strategic Laboratory	Claudio Tavares Sacchi, Claudia Regina Gonçalves, Erica Valessa Ramos Gomes, Karoline Rodrigues Campos
Brazil/DF-1218R1/2020	EPI_ISL_1293051	2020-09-25	LACEN do Distrito Federal	Instituto Adolfo Lutz, Interdiciplinary Procedures Center, Strategic Laboratory	Claudio Tavares Sacchi, Claudia Regina Gonçalves, Erica Valessa Ramos Gomes, Karoline Rodrigues Campos, Caio Vinicius Dias Lopes
Brazil/DF-1328/2020	EPI_ISL_1196285	2020-09-28	LACEN do Distrito Federal	Instituto Adolfo Lutz, Interdiciplinary Procedures Center, Strategic Laboratory	Claudio Tavares Sacchi, Claudia Regina Gonçalves, Erica Valessa Ramos Gomes, Karoline Rodrigues Campos, Caio Vinicius Dias Lopes
Brazil/DF-1330/2020	EPI_ISL_1196286	2020-09-28	LACEN do Distrito Federal	Instituto Adolfo Lutz, Interdiciplinary Procedures Center, Strategic Laboratory	Claudio Tavares Sacchi, Claudia Regina Gonçalves, Erica Valessa Ramos Gomes, Karoline Rodrigues Campos, Caio Vinicius Dias Lopes
Brazil/DF-1331/2020	EPI_ISL_1196287	2020-09-28	LACEN do Distrito Federal	Instituto Adolfo Lutz, Interdiciplinary Procedures Center, Strategic Laboratory	Claudio Tavares Sacchi, Claudia Regina Gonçalves, Erica Valessa Ramos Gomes, Karoline Rodrigues Campos, Caio Vinicius Dias Lopes
Brazil/DF-1332/2020	EPI_ISL_1196288	2020-09-28	LACEN do Distrito Federal	Instituto Adolfo Lutz, Interdiciplinary Procedures Center, Strategic Laboratory	Claudio Tavares Sacchi, Claudia Regina Gonçalves, Erica Valessa Ramos Gomes, Karoline Rodrigues Campos, Caio Vinicius Dias Lopes
Brazil/DF-1333/2020	EPI_ISL_1196289	2020-09-28	LACEN do Distrito Federal	Instituto Adolfo Lutz, Interdiciplinary Procedures Center, Strategic Laboratory	Claudio Tavares Sacchi, Claudia Regina Gonçalves, Erica Valessa Ramos Gomes, Karoline Rodrigues Campos, Caio Vinicius Dias Lopes
Brazil/DF-1335/2020	EPI_ISL_1196290	2020-10-26	LACEN do Distrito Federal	Instituto Adolfo Lutz, Interdiciplinary Procedures Center, Strategic Laboratory	Claudio Tavares Sacchi, Claudia Regina Gonçalves, Erica Valessa Ramos Gomes, Karoline Rodrigues Campos, Caio Vinicius Dias Lopes
Brazil/DF-1338/2020	EPI_ISL_1196291	2020-10-26	LACEN do Distrito Federal	Instituto Adolfo Lutz, Interdiciplinary Procedures Center, Strategic Laboratory	Claudio Tavares Sacchi, Claudia Regina Gonçalves, Erica Valessa Ramos Gomes, Karoline Rodrigues Campos, Caio Vinicius Dias Lopes
Brazil/DF-1339/2020	EPI_ISL_1196292	2020-10-19	LACEN do Distrito Federal	Instituto Adolfo Lutz, Interdiciplinary Procedures Center, Strategic Laboratory	Claudio Tavares Sacchi, Claudia Regina Gonçalves, Erica Valessa Ramos Gomes, Karoline Rodrigues Campos, Caio Vinicius Dias Lopes
Brazil/DF-1340/2020	EPI_ISL_1196293	2020-10-26	LACEN do Distrito Federal	Instituto Adolfo Lutz, Interdiciplinary Procedures Center, Strategic Laboratory	Claudio Tavares Sacchi, Claudia Regina Gonçalves, Erica Valessa Ramos Gomes, Karoline Rodrigues Campos, Caio Vinicius Dias Lopes
Brazil/DF-1341/2020	EPI_ISL_1196294	2020-10-26	LACEN do Distrito Federal	Instituto Adolfo Lutz, Interdiciplinary Procedures Center, Strategic Laboratory	Claudio Tavares Sacchi, Claudia Regina Gonçalves, Erica Valessa Ramos Gomes, Karoline Rodrigues Campos, Caio Vinicius Dias Lopes
Brazil/DF-619i/2020	EPI_ISL_427295	2020-03-13	Instituto Oswaldo Cruz FIOCRUZ - Laboratory of Respiratory Viruses and Measles (LVRS)	Instituto Oswaldo Cruz FIOCRUZ - Laboratory of Respiratory Viruses and Measles (LVRS)	Paola Resende et al
Brazil/DF-861/2020	EPI_ISL_427296	2020-03-23	Instituto Oswaldo Cruz FIOCRUZ - Laboratory of Respiratory Viruses and Measles (LVRS)	Instituto Oswaldo Cruz FIOCRUZ - Laboratory of Respiratory Viruses and Measles (LVRS)	Paola Resende et al
Brazil/DF-891/2020	EPI_ISL_427298	2020-03-22	Instituto Oswaldo Cruz FIOCRUZ - Laboratory of Respiratory Viruses and Measles (LVRS)	Instituto Oswaldo Cruz FIOCRUZ - Laboratory of Respiratory Viruses and Measles (LVRS)	Paola Resende et al
Brazil/DF-AFIP_18_2020/2021	EPI_ISL_1499204	2020-11-06	Associação Fundo de Incentivo à Pesquisa (AFIP)	Associação Fundo de Incentivo à Pesquisa (AFIP)	Priscila Farias Tempaku, Juliana Nogueira Martins Rodrigues, Erika Rodrigues de Oliveira, Debora R. Ramadan, Soraya Sgambatti de Andrade, Sergio Tufik.
Brazil/DF-L110-CD3016/2020	EPI_ISL_2344441	2020-10-20	Instituto Butantan	Instituto de Medicina Tropical de Sao Paulo	Brazil-UK Centre for Arbovirus Discovery Diagnosis Genomics and Epidemiology (CADDE) Genomic Network - Instituto de Medicina Tropical
Brazil/DF-L110-CD3017/2020	EPI_ISL_2344245	2020-11-16	Instituto Butantan	Instituto de Medicina Tropical de Sao Paulo	Brazil-UK Centre for Arbovirus Discovery Diagnosis Genomics and Epidemiology (CADDE) Genomic Network - Instituto de Medicina Tropical
Brazil/DF-L111-CD4043/2020	EPI_ISL_2344347	2020-11-24	Instituto Butantan	Instituto de Medicina Tropical de Sao Paulo	Brazil-UK Centre for Arbovirus Discovery Diagnosis Genomics and Epidemiology (CADDE) Genomic Network - Instituto de Medicina Tropical
Brazil/DF-L124-CD3015/2020	EPI_ISL_2344445	2020-10-21	Instituto Butantan	Instituto de Medicina Tropical de Sao Paulo	Brazil-UK Centre for Arbovirus Discovery Diagnosis Genomics and Epidemiology (CADDE) Genomic Network - Instituto de Medicina Tropical
Brazil/DF-L124-CD4042/2020	EPI_ISL_2344438	2020-12-01	Instituto Butantan	Instituto de Medicina Tropical de Sao Paulo	Brazil-UK Centre for Arbovirus Discovery Diagnosis Genomics and Epidemiology (CADDE) Genomic Network - Instituto de Medicina Tropical
Brazil/DF-L27-CD605/2020	EPI_ISL_672664	2020-04-08	DB Diagnosticos do Brasil	Laboratório de Parasitologia Médica - Instituto de Medicina Tropical - Universidade de São Paulo	Brazil-UK Centre for Arbovirus Discovery Diagnosis Genomics and Epidemiology (CADDE) Genomic Network - Instituto de Medicina Tropical
Brazil/DF-L95-CD3018/2020	EPI_ISL_2344432	2020-11-03	Instituto Butantan	Instituto de Medicina Tropical de Sao Paulo	Brazil-UK Centre for Arbovirus Discovery Diagnosis Genomics and Epidemiology (CADDE) Genomic Network - Instituto de Medicina Tropical
Brazil/ES-225/2020	EPI_ISL_415128	2020-02-29	LACEN/ES - Laboratório Central de Saúde Pública do Espírito Santo	Instituto Oswaldo Cruz FIOCRUZ - Laboratory of Respiratory Viruses and Measles (LVRS)	Paola Resende et al
Brazil/ES-AFIP_16_2020/2021	EPI_ISL_1499202	2020-10-20	Associação Fundo de Incentivo à Pesquisa (AFIP)	Associação Fundo de Incentivo à Pesquisa (AFIP)	Priscila Farias Tempaku, Juliana Nogueira Martins Rodrigues, Erika Rodrigues de Oliveira, Debora R. Ramadan, Soraya Sgambatti de Andrade, Sergio Tufik.
Brazil/ES-AFIP_20_2020/2021	EPI_ISL_1499297	2020-10-13	Associação Fundo de Incentivo à Pesquisa (AFIP)	Associação Fundo de Incentivo à Pesquisa (AFIP)	Priscila Farias Tempaku, Juliana Nogueira Martins Rodrigues, Erika Rodrigues de Oliveira, Debora R. Ramadan, Soraya Sgambatti de Andrade, Sergio Tufik.
Brazil/ES-FIOCRUZ-28046/2020	EPI_ISL_1181432	2020-10-13	Laboratorio Central de Saude Publica do Estado do Espitito Santo (LACEN-ES)	Laboratory of Respiratory Viruses and Measles, Oswaldo Cruz Institute, FIOCRUZ	Paola Resende, Luciana Appolinario, Fernando Motta, Anna Carolina Paixao, Ana Carolina Mendonca, Alice Sampaio Rocha, Renata Serrano Lopes, Rodrigo Ribeiro Rodrigues, Marilda Siqueira on behalf of the Fiocruz COVID-19 Genomic Surveillance Network
Brazil/ES-FIOCRUZ-33765/2020	EPI_ISL_1181423	2020-11-16	Laboratorio Central de Saude Publica do Estado do Espitito Santo (LACEN-ES)	Laboratory of Respiratory Viruses and Measles, Oswaldo Cruz Institute, FIOCRUZ	Paola Resende, Luciana Appolinario, Fernando Motta, Anna Carolina Paixao, Ana Carolina Mendonca, Alice Sampaio Rocha, Renata Serrano Lopes, Rodrigo Ribeiro Rodrigues, Marilda Siqueira on behalf of the Fiocruz COVID-19 Genomic Surveillance Network
Brazil/ES-FIOCRUZ-6762/2020	EPI_ISL_1181583	2020-05-04	Laboratorio Central de Saude Publica do Estado do Espitito Santo (LACEN-ES)	Laboratory of Respiratory Viruses and Measles, Oswaldo Cruz Institute, FIOCRUZ	Paola Resende, Luciana Appolinario, Fernando Motta, Anna Carolina Paixao, Ana Carolina Mendonca, Alice Sampaio Rocha, Renata Serrano Lopes, Rodrigo Ribeiro Rodrigues, Marilda Siqueira on behalf of the Fiocruz COVID-19 Genomic Surveillance Network
Brazil/ES-FIOCRUZ-6852/2020	EPI_ISL_1181585	2020-05-03	Laboratorio Central de Saude Publica do Estado do Espitito Santo (LACEN-ES)	Laboratory of Respiratory Viruses and Measles, Oswaldo Cruz Institute, FIOCRUZ	Paola Resende, Luciana Appolinario, Fernando Motta, Anna Carolina Paixao, Ana Carolina Mendonca, Alice Sampaio Rocha, Renata Serrano Lopes, Rodrigo Ribeiro Rodrigues, Marilda Siqueira on behalf of the Fiocruz COVID-19 Genomic Surveillance Network
Brazil/ES-FIOCRUZ-6860/2020	EPI_ISL_1181582	2020-05-05	Laboratorio Central de Saude Publica do Estado do Espitito Santo (LACEN-ES)	Laboratory of Respiratory Viruses and Measles, Oswaldo Cruz Institute, FIOCRUZ	Paola Resende, Luciana Appolinario, Fernando Motta, Anna Carolina Paixao, Ana Carolina Mendonca, Alice Sampaio Rocha, Renata Serrano Lopes, Rodrigo Ribeiro Rodrigues, Marilda Siqueira on behalf of the Fiocruz COVID-19 Genomic Surveillance Network
Brazil/ES-FUNED-320163484/2020	EPI_ISL_1239127	2020-11-23	Laboratório Central de Saúde Pública do Espírito Santo	Coordenação Geral de Laboratórios de Saúde Pública (CGLAB)	Vagner Fonseca et al,
Brazil/ES-FUNED-320164161/2020	EPI_ISL_1239136	2020-11-23	Laboratório Central de Saúde Pública do Espírito Santo	Coordenação Geral de Laboratórios de Saúde Pública (CGLAB)	Vagner Fonseca et al,
Brazil/ES-FUNED-320180395/2020	EPI_ISL_1239117	2020-11-27	Laboratório Central de Saúde Pública do Espírito Santo	Coordenação Geral de Laboratórios de Saúde Pública (CGLAB)	Vagner Fonseca et al,
Brazil/ES-FUNED-320180429/2020	EPI_ISL_1239125	2020-11-27	Laboratório Central de Saúde Pública do Espírito Santo	Coordenação Geral de Laboratórios de Saúde Pública (CGLAB)	Vagner Fonseca et al,
Brazil/ES-FUNED-320180431/2020	EPI_ISL_2249341	2020-11-27	Laboratório Central de Saúde Pública do Espírito Santo	Coordenação Geral de Laboratórios de Saúde Pública (CGLAB/DAEVS/SVS/MS)	Vagner Fonseca, et al.
Brazil/ES-FUNED-320181718/2020	EPI_ISL_1239135	2020-11-29	Laboratório Central de Saúde Pública do Espírito Santo	Coordenação Geral de Laboratórios de Saúde Pública (CGLAB)	Vagner Fonseca et al,
Brazil/ES-FUNED-320182024/2020	EPI_ISL_2249343	2020-11-29	Laboratório Central de Saúde Pública do Espírito Santo	Coordenação Geral de Laboratórios de Saúde Pública (CGLAB/DAEVS/SVS/MS)	Vagner Fonseca, et al.
Brazil/ES-FUNED-320182129/2020	EPI_ISL_1239131	2020-11-29	Laboratório Central de Saúde Pública do Espírito Santo	Coordenação Geral de Laboratórios de Saúde Pública (CGLAB)	Vagner Fonseca et al,
Brazil/ES-FUNED-320188159/2020	EPI_ISL_1240640	2020-12-01	Laboratório Central de Saúde Pública do Espírito Santo	Coordenação Geral de Laboratórios de Saúde Pública (CGLAB)	Vagner Fonseca et al.
Brazil/ES-FUNED-320188790/2020	EPI_ISL_2249335	2020-12-01	Laboratório Central de Saúde Pública do Espírito Santo	Coordenação Geral de Laboratórios de Saúde Pública (CGLAB/DAEVS/SVS/MS)	Vagner Fonseca, et al.
Brazil/ES-L27-CD602/2020	EPI_ISL_1084740	2020-04-08	DB Diagnosticos do Brasil	Laboratório de Parasitologia Médica - Instituto de Medicina Tropical - Universidade de São Paulo	Brazil-UK Centre for Arbovirus Discovery Diagnosis Genomics and Epidemiology (CADDE) Genomic Network - Instituto de Medicina Tropical
Brazil/ES-L28-CD615/2020	EPI_ISL_722136	2020-04-09	DB Diagnosticos do Brasil	Laboratório de Parasitologia Médica - Instituto de Medicina Tropical - Universidade de São Paulo	Brazil-UK Centre for Arbovirus Discovery Diagnosis Genomics et al
Brazil/ES-L45-CD1160/2020	EPI_ISL_1084726	2020-05-20	DB Diagnosticos do Brasil	Laboratório de Parasitologia Médica - Instituto de Medicina Tropical - Universidade de São Paulo	Brazil-UK Centre for Arbovirus Discovery Diagnosis Genomics and Epidemiology (CADDE) Genomic Network - Instituto de Medicina Tropical
Brazil/ES-L46-CD1177/2020	EPI_ISL_1084730	2020-05-18	DB Diagnosticos do Brasil	Laboratório de Parasitologia Médica - Instituto de Medicina Tropical - Universidade de São Paulo	Brazil-UK Centre for Arbovirus Discovery Diagnosis Genomics and Epidemiology (CADDE) Genomic Network - Instituto de Medicina Tropical
Brazil/GO-0207/2020	EPI_ISL_470574	2020-03-13	Hermes Pardini	Bioinformatics Laboratory / LNCC	Alexandra Gerber et al
Brazil/GO-0209/2020	EPI_ISL_470576	2020-04-03	Hermes Pardini	Bioinformatics Laboratory / LNCC	Alexandra Gerber, Ana Paula Guimarães, Luiz Gonzaga Paula de Almeida, Ronaldo da Silva Francisco Junior, Mariane Talon, Filipe Romero, Átila Duque Rossi, Terezinha Marta Pereira, working group UFRJ, Jaqueline Goes de Jesus, Ingra Morales Claro, Ester Cerdeira Sabino, Nuno Rodrigues Faria, CADDE-group, Laboratorio Hermes Pardini, Laboratorio Simile, working group UFMG, Amilcar Tanuri, Carolina Vol…
Brazil/GO-0210/2020	EPI_ISL_470577	2020-04-04	Hermes Pardini	Bioinformatics Laboratory / LNCC	Alexandra Gerber, Ana Paula Guimarães, Luiz Gonzaga Paula de Almeida, Ronaldo da Silva Francisco Junior, Mariane Talon, Filipe Romero, Átila Duque Rossi, Terezinha Marta Pereira, working group UFRJ, Jaqueline Goes de Jesus, Ingra Morales Claro, Ester Cerdeira Sabino, Nuno Rodrigues Faria, CADDE-group, Laboratorio Hermes Pardini, Laboratorio Simile, working group UFMG, Amilcar Tanuri, Carolina Vol…
Brazil/GO-1022/2020	EPI_ISL_882661	2020-12-24	Hospital de Santa Barbara de Goias	Instituto Adolfo Lutz, Interdiciplinary Procedures Center, Strategic Laboratory	Claudio Tavares Sacchi et al
Brazil/GO-1023/2020	EPI_ISL_882662	2020-12-24	Hospital de Santa Barbara de Goias	Instituto Adolfo Lutz, Interdiciplinary Procedures Center, Strategic Laboratory	Claudio Tavares Sacchi et al
Brazil/GO-1054/2021	EPI_ISL_940612	2021-01-15	Hospital de Campanha para Enfrentamento do Coronavirus - Goiania	Instituto Adolfo Lutz, Interdiciplinary Procedures Center, Strategic Laboratory	Claudio Tavares Sacchi et al
Brazil/GO-1190R1/2020	EPI_ISL_943988	2020-06-24	LACEN do Estado de Goias	Instituto Adolfo Lutz, Interdiciplinary Procedures Center, Strategic Laboratory	Claudio Tavares Sacchi, Claudia Regina Gonçalves, Erica Valessa Ramos Gomes, Karoline Rodrigues Campos
Brazil/GO-1190R2/2020	EPI_ISL_943989	2020-12-18	LACEN do Estado de Goias	Instituto Adolfo Lutz, Interdiciplinary Procedures Center, Strategic Laboratory	Claudio Tavares Sacchi et al
Brazil/GO-1193/2021	EPI_ISL_985303	2021-01-19	LACEN do Estado de Goias	Instituto Adolfo Lutz, Interdiciplinary Procedures Center, Strategic Laboratory	Claudio Tavares Sacchi et al
Brazil/GO-1194/2021	EPI_ISL_985304	2021-01-19	LACEN do Estado de Goias	Instituto Adolfo Lutz, Interdiciplinary Procedures Center, Strategic Laboratory	Claudio Tavares Sacchi et al
Brazil/GO-1195/2021	EPI_ISL_985305	2021-01-19	LACEN do Estado de Goias	Instituto Adolfo Lutz, Interdiciplinary Procedures Center, Strategic Laboratory	Claudio Tavares Sacchi et al
Brazil/GO-1196/2021	EPI_ISL_985306	2021-01-19	LACEN do Estado de Goias	Instituto Adolfo Lutz, Interdiciplinary Procedures Center, Strategic Laboratory	Claudio Tavares Sacchi et al
Brazil/GO-1197/2021	EPI_ISL_985307	2021-01-19	LACEN do Estado de Goias	Instituto Adolfo Lutz, Interdiciplinary Procedures Center, Strategic Laboratory	Claudio Tavares Sacchi et al
Brazil/GO-1198/2021	EPI_ISL_985308	2021-01-19	LACEN do Estado de Goias	Instituto Adolfo Lutz, Interdiciplinary Procedures Center, Strategic Laboratory	Claudio Tavares Sacchi et al
Brazil/GO-1199/2021	EPI_ISL_985309	2021-01-19	LACEN do Estado de Goias	Instituto Adolfo Lutz, Interdiciplinary Procedures Center, Strategic Laboratory	Claudio Tavares Sacchi et al
Brazil/GO-1200/2021	EPI_ISL_985310	2021-01-19	LACEN do Estado de Goias	Instituto Adolfo Lutz, Interdiciplinary Procedures Center, Strategic Laboratory	Claudio Tavares Sacchi et al
Brazil/GO-1201/2021	EPI_ISL_985311	2021-01-19	LACEN do Estado de Goias	Instituto Adolfo Lutz, Interdiciplinary Procedures Center, Strategic Laboratory	Claudio Tavares Sacchi et al
Brazil/GO-1202/2021	EPI_ISL_1039691	2021-01-19	LACEN do Estado de Goias	Instituto Adolfo Lutz, Interdiciplinary Procedures Center, Strategic Laboratory	Claudio Tavares Sacchi et al
Brazil/GO-1203/2021	EPI_ISL_1039692	2021-01-19	LACEN do Estado de Goias	Instituto Adolfo Lutz, Interdiciplinary Procedures Center, Strategic Laboratory	Claudio Tavares Sacchi et al
Brazil/GO-1204/2021	EPI_ISL_1039693	2021-01-19	LACEN do Estado de Goias	Instituto Adolfo Lutz, Interdiciplinary Procedures Center, Strategic Laboratory	Claudio Tavares Sacchi et al
Brazil/GO-1205/2021	EPI_ISL_985312	2021-01-19	LACEN do Estado de Goias	Instituto Adolfo Lutz, Interdiciplinary Procedures Center, Strategic Laboratory	Claudio Tavares Sacchi et al
Brazil/GO-1206/2021	EPI_ISL_985313	2021-01-19	LACEN do Estado de Goias	Instituto Adolfo Lutz, Interdiciplinary Procedures Center, Strategic Laboratory	Claudio Tavares Sacchi et al
Brazil/GO-1207/2021	EPI_ISL_985314	2021-01-19	LACEN do Estado de Goias	Instituto Adolfo Lutz, Interdiciplinary Procedures Center, Strategic Laboratory	Claudio Tavares Sacchi et al
Brazil/GO-1208/2021	EPI_ISL_985315	2021-01-19	LACEN do Estado de Goias	Instituto Adolfo Lutz, Interdiciplinary Procedures Center, Strategic Laboratory	Claudio Tavares Sacchi et al
Brazil/GO-1209/2021	EPI_ISL_985316	2021-01-19	LACEN do Estado de Goias	Instituto Adolfo Lutz, Interdiciplinary Procedures Center, Strategic Laboratory	Claudio Tavares Sacchi et al
Brazil/GO-1210/2021	EPI_ISL_985317	2021-01-19	LACEN do Estado de Goias	Instituto Adolfo Lutz, Interdiciplinary Procedures Center, Strategic Laboratory	Claudio Tavares Sacchi et al
Brazil/GO-1211/2021	EPI_ISL_1039694	2021-01-19	LACEN do Estado de Goias	Instituto Adolfo Lutz, Interdiciplinary Procedures Center, Strategic Laboratory	Claudio Tavares Sacchi et al
Brazil/GO-1212/2021	EPI_ISL_1039695	2021-01-19	LACEN do Estado de Goias	Instituto Adolfo Lutz, Interdiciplinary Procedures Center, Strategic Laboratory	Claudio Tavares Sacchi et al
Brazil/GO-1214/2021	EPI_ISL_1041509	2021-01-20	LACEN do Estado de Goias	Instituto Adolfo Lutz, Interdiciplinary Procedures Center, Strategic Laboratory	Claudio Tavares Sacchi et al
Brazil/GO-FIOCRUZ-13601s2/2020	EPI_ISL_1181480	2020-08-07	Laboratorio de Imunologia de Transplantes de Goias LTDA (HLAGYN)	Laboratory of Respiratory Viruses and Measles, Oswaldo Cruz Institute, FIOCRUZ	Paola Resende, Luciana Appolinario, Fernando Motta, Anna Carolina Paixao, Ana Carolina Mendonca, Alice Sampaio Rocha, Renata Serrano Lopes , Alessandro Leonardo Alvares Magalhaes, Fernando Antonio Vinhal dos Santos, Erika Lopes Rocha Batista, Marilda Siqueira on behalf of the Fiocruz COVID-19 Genomic Surveillance Network
Brazil/GO-FIOCRUZ-13602s2/2020	EPI_ISL_1181478	2020-08-12	Laboratorio de Imunologia de Transplantes de Goias LTDA (HLAGYN)	Laboratory of Respiratory Viruses and Measles, Oswaldo Cruz Institute, FIOCRUZ	Paola Resende, Luciana Appolinario, Fernando Motta, Anna Carolina Paixao, Ana Carolina Mendonca, Alice Sampaio Rocha, Renata Serrano Lopes , Alessandro Leonardo Alvares Magalhaes, Fernando Antonio Vinhal dos Santos, Erika Lopes Rocha Batista, Marilda Siqueira on behalf of the Fiocruz COVID-19 Genomic Surveillance Network
Brazil/GO-FIOCRUZ-13604s2/2020	EPI_ISL_1181479	2020-08-09	Laboratorio de Imunologia de Transplantes de Goias LTDA (HLAGYN)	Laboratory of Respiratory Viruses and Measles, Oswaldo Cruz Institute, FIOCRUZ	Paola Resende, Luciana Appolinario, Fernando Motta, Anna Carolina Paixao, Ana Carolina Mendonca, Alice Sampaio Rocha, Renata Serrano Lopes , Alessandro Leonardo Alvares Magalhaes, Fernando Antonio Vinhal dos Santos, Erika Lopes Rocha Batista, Marilda Siqueira on behalf of the Fiocruz COVID-19 Genomic Surveillance Network
Brazil/GO-FIOCRUZ-13741/2020	EPI_ISL_1181546	2020-06-05	Laboratorio de Imunologia de Transplantes de Goias LTDA (HLAGYN)	Laboratory of Respiratory Viruses and Measles, Oswaldo Cruz Institute, FIOCRUZ	Paola Resende, Luciana Appolinario, Fernando Motta, Anna Carolina Paixao, Ana Carolina Mendonca, Alice Sampaio Rocha, Renata Serrano Lopes , Alessandro Leonardo Alvares Magalhaes, Fernando Antonio Vinhal dos Santos, Erika Lopes Rocha Batista, Marilda Siqueira on behalf of the Fiocruz COVID-19 Genomic Surveillance Network
Brazil/GO-FIOCRUZ-13742/2020	EPI_ISL_1181547	2020-06-05	Laboratorio de Imunologia de Transplantes de Goias LTDA (HLAGYN)	Laboratory of Respiratory Viruses and Measles, Oswaldo Cruz Institute, FIOCRUZ	Paola Resende, Luciana Appolinario, Fernando Motta, Anna Carolina Paixao, Ana Carolina Mendonca, Alice Sampaio Rocha, Renata Serrano Lopes , Alessandro Leonardo Alvares Magalhaes, Fernando Antonio Vinhal dos Santos, Erika Lopes Rocha Batista, Marilda Siqueira on behalf of the Fiocruz COVID-19 Genomic Surveillance Network
Brazil/GO-FIOCRUZ-13743/2020	EPI_ISL_1181548	2020-06-05	Laboratorio de Imunologia de Transplantes de Goias LTDA (HLAGYN)	Laboratory of Respiratory Viruses and Measles, Oswaldo Cruz Institute, FIOCRUZ	Paola Resende, Luciana Appolinario, Fernando Motta, Anna Carolina Paixao, Ana Carolina Mendonca, Alice Sampaio Rocha, Renata Serrano Lopes , Alessandro Leonardo Alvares Magalhaes, Fernando Antonio Vinhal dos Santos, Erika Lopes Rocha Batista, Marilda Siqueira on behalf of the Fiocruz COVID-19 Genomic Surveillance Network
Brazil/GO-FIOCRUZ-13744/2020	EPI_ISL_1181549	2020-06-05	Laboratorio de Imunologia de Transplantes de Goias LTDA (HLAGYN)	Laboratory of Respiratory Viruses and Measles, Oswaldo Cruz Institute, FIOCRUZ	Paola Resende, Luciana Appolinario, Fernando Motta, Anna Carolina Paixao, Ana Carolina Mendonca, Alice Sampaio Rocha, Renata Serrano Lopes , Alessandro Leonardo Alvares Magalhaes, Fernando Antonio Vinhal dos Santos, Erika Lopes Rocha Batista, Marilda Siqueira on behalf of the Fiocruz COVID-19 Genomic Surveillance Network
Brazil/GO-FIOCRUZ-13745/2020	EPI_ISL_1181550	2020-06-05	Laboratorio de Imunologia de Transplantes de Goias LTDA (HLAGYN)	Laboratory of Respiratory Viruses and Measles, Oswaldo Cruz Institute, FIOCRUZ	Paola Resende, Luciana Appolinario, Fernando Motta, Anna Carolina Paixao, Ana Carolina Mendonca, Alice Sampaio Rocha, Renata Serrano Lopes , Alessandro Leonardo Alvares Magalhaes, Fernando Antonio Vinhal dos Santos, Erika Lopes Rocha Batista, Marilda Siqueira on behalf of the Fiocruz COVID-19 Genomic Surveillance Network
Brazil/GO-FIOCRUZ-13900/2020	EPI_ISL_1181471	2020-08-19	Laboratorio de Imunologia de Transplantes de Goias LTDA (HLAGYN)	Laboratory of Respiratory Viruses and Measles, Oswaldo Cruz Institute, FIOCRUZ	Paola Resende, Luciana Appolinario, Fernando Motta, Anna Carolina Paixao, Ana Carolina Mendonca, Alice Sampaio Rocha, Renata Serrano Lopes , Alessandro Leonardo Alvares Magalhaes, Fernando Antonio Vinhal dos Santos, Erika Lopes Rocha Batista, Marilda Siqueira on behalf of the Fiocruz COVID-19 Genomic Surveillance Network
Brazil/GO-FIOCRUZ-13902/2020	EPI_ISL_1181472	2020-08-19	Laboratorio de Imunologia de Transplantes de Goias LTDA (HLAGYN)	Laboratory of Respiratory Viruses and Measles, Oswaldo Cruz Institute, FIOCRUZ	Paola Resende, Luciana Appolinario, Fernando Motta, Anna Carolina Paixao, Ana Carolina Mendonca, Alice Sampaio Rocha, Renata Serrano Lopes , Alessandro Leonardo Alvares Magalhaes, Fernando Antonio Vinhal dos Santos, Erika Lopes Rocha Batista, Marilda Siqueira on behalf of the Fiocruz COVID-19 Genomic Surveillance Network
Brazil/GO-FIOCRUZ-13903/2020	EPI_ISL_1181473	2020-08-18	Laboratorio de Imunologia de Transplantes de Goias LTDA (HLAGYN)	Laboratory of Respiratory Viruses and Measles, Oswaldo Cruz Institute, FIOCRUZ	Paola Resende, Luciana Appolinario, Fernando Motta, Anna Carolina Paixao, Ana Carolina Mendonca, Alice Sampaio Rocha, Renata Serrano Lopes , Alessandro Leonardo Alvares Magalhaes, Fernando Antonio Vinhal dos Santos, Erika Lopes Rocha Batista, Marilda Siqueira on behalf of the Fiocruz COVID-19 Genomic Surveillance Network
Brazil/GO-FIOCRUZ-13905/2020	EPI_ISL_1181487	2020-07-31	Laboratorio de Imunologia de Transplantes de Goias LTDA (HLAGYN)	Laboratory of Respiratory Viruses and Measles, Oswaldo Cruz Institute, FIOCRUZ	Paola Resende, Luciana Appolinario, Fernando Motta, Anna Carolina Paixao, Ana Carolina Mendonca, Alice Sampaio Rocha, Renata Serrano Lopes , Alessandro Leonardo Alvares Magalhaes, Fernando Antonio Vinhal dos Santos, Erika Lopes Rocha Batista, Marilda Siqueira on behalf of the Fiocruz COVID-19 Genomic Surveillance Network
Brazil/GO-FIOCRUZ-13909/2020	EPI_ISL_1181492	2020-07-29	Laboratorio de Imunologia de Transplantes de Goias LTDA (HLAGYN)	Laboratory of Respiratory Viruses and Measles, Oswaldo Cruz Institute, FIOCRUZ	Paola Resende, Luciana Appolinario, Fernando Motta, Anna Carolina Paixao, Ana Carolina Mendonca, Alice Sampaio Rocha, Renata Serrano Lopes , Alessandro Leonardo Alvares Magalhaes, Fernando Antonio Vinhal dos Santos, Erika Lopes Rocha Batista, Marilda Siqueira on behalf of the Fiocruz COVID-19 Genomic Surveillance Network
Brazil/GO-FIOCRUZ-13910/2020	EPI_ISL_1181525	2020-06-15	Laboratorio de Imunologia de Transplantes de Goias LTDA (HLAGYN)	Laboratory of Respiratory Viruses and Measles, Oswaldo Cruz Institute, FIOCRUZ	Paola Resende, Luciana Appolinario, Fernando Motta, Anna Carolina Paixao, Ana Carolina Mendonca, Alice Sampaio Rocha, Renata Serrano Lopes , Alessandro Leonardo Alvares Magalhaes, Fernando Antonio Vinhal dos Santos, Erika Lopes Rocha Batista, Marilda Siqueira on behalf of the Fiocruz COVID-19 Genomic Surveillance Network
Brazil/GO-FIOCRUZ-13913/2020	EPI_ISL_1181535	2020-06-10	Laboratorio de Imunologia de Transplantes de Goias LTDA (HLAGYN)	Laboratory of Respiratory Viruses and Measles, Oswaldo Cruz Institute, FIOCRUZ	Paola Resende, Luciana Appolinario, Fernando Motta, Anna Carolina Paixao, Ana Carolina Mendonca, Alice Sampaio Rocha, Renata Serrano Lopes , Alessandro Leonardo Alvares Magalhaes, Fernando Antonio Vinhal dos Santos, Erika Lopes Rocha Batista, Marilda Siqueira on behalf of the Fiocruz COVID-19 Genomic Surveillance Network
Brazil/GO-FIOCRUZ-13915/2020	EPI_ISL_1181532	2020-06-11	Laboratorio de Imunologia de Transplantes de Goias LTDA (HLAGYN)	Laboratory of Respiratory Viruses and Measles, Oswaldo Cruz Institute, FIOCRUZ	Paola Resende, Luciana Appolinario, Fernando Motta, Anna Carolina Paixao, Ana Carolina Mendonca, Alice Sampaio Rocha, Renata Serrano Lopes , Alessandro Leonardo Alvares Magalhaes, Fernando Antonio Vinhal dos Santos, Erika Lopes Rocha Batista, Marilda Siqueira on behalf of the Fiocruz COVID-19 Genomic Surveillance Network
Brazil/GO-FIOCRUZ-13916/2020	EPI_ISL_1181516	2020-06-29	Laboratorio de Imunologia de Transplantes de Goias LTDA (HLAGYN)	Laboratory of Respiratory Viruses and Measles, Oswaldo Cruz Institute, FIOCRUZ	Paola Resende, Luciana Appolinario, Fernando Motta, Anna Carolina Paixao, Ana Carolina Mendonca, Alice Sampaio Rocha, Renata Serrano Lopes , Alessandro Leonardo Alvares Magalhaes, Fernando Antonio Vinhal dos Santos, Erika Lopes Rocha Batista, Marilda Siqueira on behalf of the Fiocruz COVID-19 Genomic Surveillance Network
Brazil/GO-FIOCRUZ-13919/2020	EPI_ISL_1181569	2020-05-29	Laboratorio de Imunologia de Transplantes de Goias LTDA (HLAGYN)	Laboratory of Respiratory Viruses and Measles, Oswaldo Cruz Institute, FIOCRUZ	Paola Resende, Luciana Appolinario, Fernando Motta, Anna Carolina Paixao, Ana Carolina Mendonca, Alice Sampaio Rocha, Renata Serrano Lopes , Alessandro Leonardo Alvares Magalhaes, Fernando Antonio Vinhal dos Santos, Erika Lopes Rocha Batista, Marilda Siqueira on behalf of the Fiocruz COVID-19 Genomic Surveillance Network
Brazil/GO-FIOCRUZ-15830/2020	EPI_ISL_1181452	2020-09-07	Laboratorio de Imunologia de Transplantes de Goias LTDA (HLAGYN)	Laboratory of Respiratory Viruses and Measles, Oswaldo Cruz Institute, FIOCRUZ	Paola Resende, Luciana Appolinario, Fernando Motta, Anna Carolina Paixao, Ana Carolina Mendonca, Alice Sampaio Rocha, Renata Serrano Lopes , Alessandro Leonardo Alvares Magalhaes, Fernando Antonio Vinhal dos Santos, Erika Lopes Rocha Batista, Marilda Siqueira on behalf of the Fiocruz COVID-19 Genomic Surveillance Network
Brazil/GO-FIOCRUZ-15834/2020	EPI_ISL_1181378	2020-09-08	Laboratorio de Imunologia de Transplantes de Goias LTDA (HLAGYN)	Laboratory of Respiratory Viruses and Measles, Oswaldo Cruz Institute, FIOCRUZ	Paola Resende, Luciana Appolinario, Fernando Motta, Anna Carolina Paixao, Ana Carolina Mendonca, Alice Sampaio Rocha, Renata Serrano Lopes , Alessandro Leonardo Alvares Magalhaes, Fernando Antonio Vinhal dos Santos, Erika Lopes Rocha Batista, Marilda Siqueira on behalf of the Fiocruz COVID-19 Genomic Surveillance Network
Brazil/GO-HLAGYN-1013302_R1/2021	EPI_ISL_2188000	2020-08-14	HLAGYN - Laboratorio de Imunologia de Transplantes de Goias	HLAGYN - Laboratorio de Imunologia de Transplantes de Goias	Fernando Antonio Vinhal dos Santos, Erika Lopes Rocha Batista, Alessandro Leonardo Alvares Magalhaes, Frederico Rodrigues Vinhal, Sabrina Sara Moreira Duarte, Lucas Carlos Gomes Pereira, Daniel Ferreira de Sousa
Brazil/GO-HLAGYN-1031607_R1/2020	EPI_ISL_2017281	2020-08-18	HLAGYN - Laboratorio de Imunologia de Transplantes de Goias	HLAGYN - Laboratorio de Imunologia de Transplantes de Goias	Fernando Antonio Vinhal dos Santos, Erika Lopes Rocha Batista, Alessandro Leonardo Alvares Magalhaes, Raphael Bessa Parmigiane, Frederico Rodrigues Vinhal, Sabrina Sara Moreira Duarte, Danielle de Paiva Rezende, Lucas Carlos Gomes Pereira, Paola Cristina Resende Silva
Brazil/GO-HLAGYN-1040658_R1/2020	EPI_ISL_2348593	2020-08-20	HLAGYN - Laboratorio de Imunologia de Transplantes de Goias	HLAGYN - Laboratorio de Imunologia de Transplantes de Goias	Fernando Antonio Vinhal dos Santos, Erika Lopes Rocha Batista, Alessandro Leonardo Alvares Magalhaes, Frederico Rodrigues Vinhal, Sabrina Sara Moreira Duarte, Lucas Carlos Gomes Pereira, Daniel Ferreira de Sousa
Brazil/GO-HLAGYN-1088252_R1/2020	EPI_ISL_2017323	2020-09-01	HLAGYN - Laboratorio de Imunologia de Transplantes de Goias	HLAGYN - Laboratorio de Imunologia de Transplantes de Goias	Fernando Antonio Vinhal dos Santos, Erika Lopes Rocha Batista, Alessandro Leonardo Alvares Magalhaes, Raphael Bessa Parmigiane, Frederico Rodrigues Vinhal, Sabrina Sara Moreira Duarte, Danielle de Paiva Rezende, Lucas Carlos Gomes Pereira, Paola Cristina Resende Silva
Brazil/GO-HLAGYN-1152182/2020	EPI_ISL_2348616	2020-09-18	HLAGYN - Laboratorio de Imunologia de Transplantes de Goias	HLAGYN - Laboratorio de Imunologia de Transplantes de Goias	Fernando Antonio Vinhal dos Santos, Erika Lopes Rocha Batista, Alessandro Leonardo Alvares Magalhaes, Frederico Rodrigues Vinhal, Sabrina Sara Moreira Duarte, Lucas Carlos Gomes Pereira, Daniel Ferreira de Sousa
Brazil/GO-HLAGYN-1169409_R1/2020	EPI_ISL_2102517	2020-09-25	HLAGYN - Laboratorio de Imunologia de Transplantes de Goias	HLAGYN - Laboratorio de Imunologia de Transplantes de Goias	Fernando Antonio Vinhal dos Santos, Erika Lopes Rocha Batista, Alessandro Leonardo Alvares Magalhaes, Frederico Rodrigues Vinhal, Sabrina Sara Moreira Duarte, Danielle de Paiva Rezende, Lucas Carlos Gomes Pereira, Paola Cristina Resende Silva
Brazil/GO-HLAGYN-1223842/2020	EPI_ISL_2017457	2020-10-19	HLAGYN - Laboratorio de Imunologia de Transplantes de Goias	HLAGYN - Laboratorio de Imunologia de Transplantes de Goias	Fernando Antonio Vinhal dos Santos, Erika Lopes Rocha Batista, Alessandro Leonardo Alvares Magalhaes, Frederico Rodrigues Vinhal, Sabrina Sara Moreira Duarte, Danielle de Paiva Rezende, Lucas Carlos Gomes Pereira, Paola Cristina Resende Silva
Brazil/GO-HLAGYN-1237104/2020	EPI_ISL_2348594	2020-10-26	HLAGYN - Laboratorio de Imunologia de Transplantes de Goias	HLAGYN - Laboratorio de Imunologia de Transplantes de Goias	Fernando Antonio Vinhal dos Santos, Erika Lopes Rocha Batista, Alessandro Leonardo Alvares Magalhaes, Frederico Rodrigues Vinhal, Sabrina Sara Moreira Duarte, Lucas Carlos Gomes Pereira, Daniel Ferreira de Sousa
Brazil/GO-HLAGYN-1299079/2020	EPI_ISL_2017275	2020-12-03	HLAGYN - Laboratorio de Imunologia de Transplantes de Goias	HLAGYN - Laboratorio de Imunologia de Transplantes de Goias	Fernando Antonio Vinhal dos Santos, Erika Lopes Rocha Batista, Alessandro Leonardo Alvares Magalhaes, Raphael Bessa Parmigiane, Frederico Rodrigues Vinhal, Sabrina Sara Moreira Duarte, Danielle de Paiva Rezende, Lucas Carlos Gomes Pereira, Paola Cristina Resende Silva
Brazil/GO-HLAGYN-1300009/2020	EPI_ISL_2017253	2020-12-03	HLAGYN - Laboratorio de Imunologia de Transplantes de Goias	HLAGYN - Laboratorio de Imunologia de Transplantes de Goias	Fernando Antonio Vinhal dos Santos, Erika Lopes Rocha Batista, Alessandro Leonardo Alvares Magalhaes, Raphael Bessa Parmigiane, Frederico Rodrigues Vinhal, Sabrina Sara Moreira Duarte, Danielle de Paiva Rezende, Lucas Carlos Gomes Pereira, Paola Cristina Resende Silva
Brazil/GO-HLAGYN-1300033/2020	EPI_ISL_2017251	2020-12-03	HLAGYN - Laboratorio de Imunologia de Transplantes de Goias	HLAGYN - Laboratorio de Imunologia de Transplantes de Goias	Fernando Antonio Vinhal dos Santos, Erika Lopes Rocha Batista, Alessandro Leonardo Alvares Magalhaes, Raphael Bessa Parmigiane, Frederico Rodrigues Vinhal, Sabrina Sara Moreira Duarte, Danielle de Paiva Rezende, Lucas Carlos Gomes Pereira, Paola Cristina Resende Silva
Brazil/GO-HLAGYN-1308660/2020	EPI_ISL_2017264	2020-12-08	HLAGYN - Laboratorio de Imunologia de Transplantes de Goias	HLAGYN - Laboratorio de Imunologia de Transplantes de Goias	Fernando Antonio Vinhal dos Santos, Erika Lopes Rocha Batista, Alessandro Leonardo Alvares Magalhaes, Raphael Bessa Parmigiane, Frederico Rodrigues Vinhal, Sabrina Sara Moreira Duarte, Danielle de Paiva Rezende, Lucas Carlos Gomes Pereira, Paola Cristina Resende Silva
Brazil/GO-HLAGYN-1308717/2020	EPI_ISL_2017247	2020-12-08	HLAGYN - Laboratorio de Imunologia de Transplantes de Goias	HLAGYN - Laboratorio de Imunologia de Transplantes de Goias	Fernando Antonio Vinhal dos Santos, Erika Lopes Rocha Batista, Alessandro Leonardo Alvares Magalhaes, Raphael Bessa Parmigiane, Frederico Rodrigues Vinhal, Sabrina Sara Moreira Duarte, Danielle de Paiva Rezende, Lucas Carlos Gomes Pereira, Paola Cristina Resende Silva
Brazil/GO-HLAGYN-1308719/2020	EPI_ISL_2017254	2020-12-08	HLAGYN - Laboratorio de Imunologia de Transplantes de Goias	HLAGYN - Laboratorio de Imunologia de Transplantes de Goias	Fernando Antonio Vinhal dos Santos, Erika Lopes Rocha Batista, Alessandro Leonardo Alvares Magalhaes, Raphael Bessa Parmigiane, Frederico Rodrigues Vinhal, Sabrina Sara Moreira Duarte, Danielle de Paiva Rezende, Lucas Carlos Gomes Pereira, Paola Cristina Resende Silva
Brazil/GO-HLAGYN-1326647/2020	EPI_ISL_2017259	2020-12-16	HLAGYN - Laboratorio de Imunologia de Transplantes de Goias	HLAGYN - Laboratorio de Imunologia de Transplantes de Goias	Fernando Antonio Vinhal dos Santos, Erika Lopes Rocha Batista, Alessandro Leonardo Alvares Magalhaes, Raphael Bessa Parmigiane, Frederico Rodrigues Vinhal, Sabrina Sara Moreira Duarte, Danielle de Paiva Rezende, Lucas Carlos Gomes Pereira, Paola Cristina Resende Silva
Brazil/GO-HLAGYN-1326657/2020	EPI_ISL_2017276	2020-12-16	HLAGYN - Laboratorio de Imunologia de Transplantes de Goias	HLAGYN - Laboratorio de Imunologia de Transplantes de Goias	Fernando Antonio Vinhal dos Santos, Erika Lopes Rocha Batista, Alessandro Leonardo Alvares Magalhaes, Raphael Bessa Parmigiane, Frederico Rodrigues Vinhal, Sabrina Sara Moreira Duarte, Danielle de Paiva Rezende, Lucas Carlos Gomes Pereira, Paola Cristina Resende Silva
Brazil/GO-HLAGYN-1326662/2020	EPI_ISL_2017243	2020-12-16	HLAGYN - Laboratorio de Imunologia de Transplantes de Goias	HLAGYN - Laboratorio de Imunologia de Transplantes de Goias	Fernando Antonio Vinhal dos Santos, Erika Lopes Rocha Batista, Alessandro Leonardo Alvares Magalhaes, Raphael Bessa Parmigiane, Frederico Rodrigues Vinhal, Sabrina Sara Moreira Duarte, Danielle de Paiva Rezende, Lucas Carlos Gomes Pereira, Paola Cristina Resende Silva
Brazil/GO-HLAGYN-1350310/2020	EPI_ISL_2017271	2020-12-22	HLAGYN - Laboratorio de Imunologia de Transplantes de Goias	HLAGYN - Laboratorio de Imunologia de Transplantes de Goias	Fernando Antonio Vinhal dos Santos, Erika Lopes Rocha Batista, Alessandro Leonardo Alvares Magalhaes, Raphael Bessa Parmigiane, Frederico Rodrigues Vinhal, Sabrina Sara Moreira Duarte, Danielle de Paiva Rezende, Lucas Carlos Gomes Pereira, Paola Cristina Resende Silva
Brazil/GO-HLAGYN-1358137/2020	EPI_ISL_2017266	2020-12-29	HLAGYN - Laboratorio de Imunologia de Transplantes de Goias	HLAGYN - Laboratorio de Imunologia de Transplantes de Goias	Fernando Antonio Vinhal dos Santos, Erika Lopes Rocha Batista, Alessandro Leonardo Alvares Magalhaes, Raphael Bessa Parmigiane, Frederico Rodrigues Vinhal, Sabrina Sara Moreira Duarte, Danielle de Paiva Rezende, Lucas Carlos Gomes Pereira, Paola Cristina Resende Silva
Brazil/GO-HLAGYN-1358142/2020	EPI_ISL_2017258	2020-12-29	HLAGYN - Laboratorio de Imunologia de Transplantes de Goias	HLAGYN - Laboratorio de Imunologia de Transplantes de Goias	Fernando Antonio Vinhal dos Santos, Erika Lopes Rocha Batista, Alessandro Leonardo Alvares Magalhaes, Raphael Bessa Parmigiane, Frederico Rodrigues Vinhal, Sabrina Sara Moreira Duarte, Danielle de Paiva Rezende, Lucas Carlos Gomes Pereira, Paola Cristina Resende Silva
Brazil/GO-HLAGYN-1360396/2020	EPI_ISL_2017268	2020-12-29	HLAGYN - Laboratorio de Imunologia de Transplantes de Goias	HLAGYN - Laboratorio de Imunologia de Transplantes de Goias	Fernando Antonio Vinhal dos Santos, Erika Lopes Rocha Batista, Alessandro Leonardo Alvares Magalhaes, Raphael Bessa Parmigiane, Frederico Rodrigues Vinhal, Sabrina Sara Moreira Duarte, Danielle de Paiva Rezende, Lucas Carlos Gomes Pereira, Paola Cristina Resende Silva
Brazil/GO-HLAGYN-1371344/2021	EPI_ISL_2187684	2021-01-04	HLAGYN - Laboratorio de Imunologia de Transplantes de Goias	HLAGYN - Laboratorio de Imunologia de Transplantes de Goias	Fernando Antonio Vinhal dos Santos, Erika Lopes Rocha Batista, Alessandro Leonardo Alvares Magalhaes, Frederico Rodrigues Vinhal, Sabrina Sara Moreira Duarte, Lucas Carlos Gomes Pereira, Daniel Ferreira de Sousa
Brazil/GO-HLAGYN-1375468/2021	EPI_ISL_2017309	2021-01-05	HLAGYN - Laboratorio de Imunologia de Transplantes de Goias	HLAGYN - Laboratorio de Imunologia de Transplantes de Goias	Fernando Antonio Vinhal dos Santos, Erika Lopes Rocha Batista, Alessandro Leonardo Alvares Magalhaes, Raphael Bessa Parmigiane, Frederico Rodrigues Vinhal, Sabrina Sara Moreira Duarte, Danielle de Paiva Rezende, Lucas Carlos Gomes Pereira, Paola Cristina Resende Silva
Brazil/GO-HLAGYN-1394924/2021	EPI_ISL_2187703	2021-01-11	HLAGYN - Laboratorio de Imunologia de Transplantes de Goias	HLAGYN - Laboratorio de Imunologia de Transplantes de Goias	Fernando Antonio Vinhal dos Santos, Erika Lopes Rocha Batista, Alessandro Leonardo Alvares Magalhaes, Frederico Rodrigues Vinhal, Sabrina Sara Moreira Duarte, Lucas Carlos Gomes Pereira, Daniel Ferreira de Sousa
Brazil/GO-HLAGYN-1401623/2021	EPI_ISL_2187714	2021-01-13	HLAGYN - Laboratorio de Imunologia de Transplantes de Goias	HLAGYN - Laboratorio de Imunologia de Transplantes de Goias	Fernando Antonio Vinhal dos Santos, Erika Lopes Rocha Batista, Alessandro Leonardo Alvares Magalhaes, Frederico Rodrigues Vinhal, Sabrina Sara Moreira Duarte, Lucas Carlos Gomes Pereira, Daniel Ferreira de Sousa
Brazil/GO-HLAGYN-1414835/2021	EPI_ISL_2187725	2021-01-19	HLAGYN - Laboratorio de Imunologia de Transplantes de Goias	HLAGYN - Laboratorio de Imunologia de Transplantes de Goias	Fernando Antonio Vinhal dos Santos, Erika Lopes Rocha Batista, Alessandro Leonardo Alvares Magalhaes, Frederico Rodrigues Vinhal, Sabrina Sara Moreira Duarte, Lucas Carlos Gomes Pereira, Daniel Ferreira de Sousa
Brazil/GO-HLAGYN-1415867/2021	EPI_ISL_2187726	2021-01-19	HLAGYN - Laboratorio de Imunologia de Transplantes de Goias	HLAGYN - Laboratorio de Imunologia de Transplantes de Goias	Fernando Antonio Vinhal dos Santos, Erika Lopes Rocha Batista, Alessandro Leonardo Alvares Magalhaes, Frederico Rodrigues Vinhal, Sabrina Sara Moreira Duarte, Lucas Carlos Gomes Pereira, Daniel Ferreira de Sousa
Brazil/GO-HLAGYN-1433472/2021	EPI_ISL_2187746	2021-01-26	HLAGYN - Laboratorio de Imunologia de Transplantes de Goias	HLAGYN - Laboratorio de Imunologia de Transplantes de Goias	Fernando Antonio Vinhal dos Santos, Erika Lopes Rocha Batista, Alessandro Leonardo Alvares Magalhaes, Frederico Rodrigues Vinhal, Sabrina Sara Moreira Duarte, Lucas Carlos Gomes Pereira, Daniel Ferreira de Sousa
Brazil/GO-HLAGYN-1437354/2021	EPI_ISL_2187747	2021-01-27	HLAGYN - Laboratorio de Imunologia de Transplantes de Goias	HLAGYN - Laboratorio de Imunologia de Transplantes de Goias	Fernando Antonio Vinhal dos Santos, Erika Lopes Rocha Batista, Alessandro Leonardo Alvares Magalhaes, Frederico Rodrigues Vinhal, Sabrina Sara Moreira Duarte, Lucas Carlos Gomes Pereira, Daniel Ferreira de Sousa
Brazil/GO-HLAGYN-1451733/2021	EPI_ISL_2227560	2021-02-02	HLAGYN - Laboratorio de Imunologia de Transplantes de Goias	HLAGYN - Laboratorio de Imunologia de Transplantes de Goias	Fernando Antonio Vinhal dos Santos, Erika Lopes Rocha Batista, Alessandro Leonardo Alvares Magalhaes, Frederico Rodrigues Vinhal, Sabrina Sara Moreira Duarte, Lucas Carlos Gomes Pereira, Daniel Ferreira de Sousa
Brazil/GO-HLAGYN-1467861/2021	EPI_ISL_2187783	2021-02-11	HLAGYN - Laboratorio de Imunologia de Transplantes de Goias	HLAGYN - Laboratorio de Imunologia de Transplantes de Goias	Fernando Antonio Vinhal dos Santos, Erika Lopes Rocha Batista, Alessandro Leonardo Alvares Magalhaes, Frederico Rodrigues Vinhal, Sabrina Sara Moreira Duarte, Lucas Carlos Gomes Pereira, Daniel Ferreira de Sousa
Brazil/GO-HLAGYN-1508545/2021	EPI_ISL_2187841	2021-03-02	HLAGYN - Laboratorio de Imunologia de Transplantes de Goias	HLAGYN - Laboratorio de Imunologia de Transplantes de Goias	Fernando Antonio Vinhal dos Santos, Erika Lopes Rocha Batista, Alessandro Leonardo Alvares Magalhaes, Frederico Rodrigues Vinhal, Sabrina Sara Moreira Duarte, Lucas Carlos Gomes Pereira, Daniel Ferreira de Sousa
Brazil/GO-HLAGYN-1603030/2021	EPI_ISL_2187979	2021-04-09	HLAGYN - Laboratorio de Imunologia de Transplantes de Goias	HLAGYN - Laboratorio de Imunologia de Transplantes de Goias	Fernando Antonio Vinhal dos Santos, Erika Lopes Rocha Batista, Alessandro Leonardo Alvares Magalhaes, Frederico Rodrigues Vinhal, Sabrina Sara Moreira Duarte, Lucas Carlos Gomes Pereira, Daniel Ferreira de Sousa
Brazil/GO-HLAGYN-814562/2020	EPI_ISL_2017478	2020-06-19	HLAGYN - Laboratorio de Imunologia de Transplantes de Goias	HLAGYN - Laboratorio de Imunologia de Transplantes de Goias	Fernando Antonio Vinhal dos Santos, Erika Lopes Rocha Batista, Alessandro Leonardo Alvares Magalhaes, Frederico Rodrigues Vinhal, Sabrina Sara Moreira Duarte, Danielle de Paiva Rezende, Lucas Carlos Gomes Pereira, Paola Cristina Resende Silva
Brazil/GO-HLAGYN-826071_R1/2020	EPI_ISL_2497433	2020-06-26	HLAGYN - Laboratorio de Imunologia de Transplantes de Goias	HLAGYN - Laboratorio de Imunologia de Transplantes de Goias	Fernando Antonio Vinhal dos Santos, Erika Lopes Rocha Batista, Alessandro Leonardo Alvares Magalhaes, Frederico Rodrigues Vinhal, Sabrina Sara Moreira Duarte, Lucas Carlos Gomes Pereira, Daniel Ferreira de Sousa
Brazil/GO-HLAGYN-855822_R1/2020	EPI_ISL_2017449	2020-07-05	HLAGYN - Laboratorio de Imunologia de Transplantes de Goias	HLAGYN - Laboratorio de Imunologia de Transplantes de Goias	Fernando Antonio Vinhal dos Santos, Erika Lopes Rocha Batista, Alessandro Leonardo Alvares Magalhaes, Frederico Rodrigues Vinhal, Sabrina Sara Moreira Duarte, Danielle de Paiva Rezende, Lucas Carlos Gomes Pereira, Paola Cristina Resende Silva
Brazil/GO-HLAGYN-870588_R1/2020	EPI_ISL_2497434	2020-07-09	HLAGYN - Laboratorio de Imunologia de Transplantes de Goias	HLAGYN - Laboratorio de Imunologia de Transplantes de Goias	Fernando Antonio Vinhal dos Santos, Erika Lopes Rocha Batista, Alessandro Leonardo Alvares Magalhaes, Frederico Rodrigues Vinhal, Sabrina Sara Moreira Duarte, Lucas Carlos Gomes Pereira, Daniel Ferreira de Sousa
Brazil/GO-HLAGYN-920573_R1/2021	EPI_ISL_2187989	2020-07-22	HLAGYN - Laboratorio de Imunologia de Transplantes de Goias	HLAGYN - Laboratorio de Imunologia de Transplantes de Goias	Fernando Antonio Vinhal dos Santos, Erika Lopes Rocha Batista, Alessandro Leonardo Alvares Magalhaes, Frederico Rodrigues Vinhal, Sabrina Sara Moreira Duarte, Lucas Carlos Gomes Pereira, Daniel Ferreira de Sousa
Brazil/GO-HLAGYN-977307_R1/2020	EPI_ISL_2497435	2020-08-06	HLAGYN - Laboratorio de Imunologia de Transplantes de Goias	HLAGYN - Laboratorio de Imunologia de Transplantes de Goias	Fernando Antonio Vinhal dos Santos, Erika Lopes Rocha Batista, Alessandro Leonardo Alvares Magalhaes, Frederico Rodrigues Vinhal, Sabrina Sara Moreira Duarte, Lucas Carlos Gomes Pereira, Daniel Ferreira de Sousa
Brazil/GO-L19-CD410/2020	EPI_ISL_476333	2020-04-02	DB Diagnósticos do Brasil	Instituto de Medicina Tropical da Univesidade de São Paulo	Samples: Nelson Gaburo Jr; Sequencing: Ingra Morales Claro, Jaqueline Goes de Jesus, Erika Regina Manuli, Flavia Cristina da Silva Sales, Thais de Moura Coletti, Camila Alves Maia da Silva, Mariana Severo Ramundo, Giula Magalhaes Ferreira, Darlan da Silva Candido, Julien Theze, Nuno Faria, Ester Sabino
Brazil/GO-L19-CD413/2020	EPI_ISL_476336	2020-04-02	DB Diagnósticos do Brasil	Instituto de Medicina Tropical da Univesidade de São Paulo	Samples: Nelson Gaburo Jr; Sequencing: Ingra Morales Claro, Jaqueline Goes de Jesus, Erika Regina Manuli, Flavia Cristina da Silva Sales, Thais de Moura Coletti, Camila Alves Maia da Silva, Mariana Severo Ramundo, Giula Magalhaes Ferreira, Darlan da Silva Candido, Julien Theze, Nuno Faria, Ester Sabino
Brazil/GO-L20-CD430/2020	EPI_ISL_476358	2020-04-03	DB Diagnósticos do Brasil	Instituto de Medicina Tropical da Univesidade de São Paulo	Samples: Nelson Gaburo Jr; Sequencing: Ingra Morales Claro, Jaqueline Goes de Jesus, Erika Regina Manuli, Flavia Cristina da Silva Sales, Thais de Moura Coletti, Camila Alves Maia da Silva, Mariana Severo Ramundo, Giula Magalhaes Ferreira, Darlan da Silva Candido, Julien Theze, Nuno Faria, Ester Sabino
Brazil/GO-L27-CD593/2020	EPI_ISL_672665	2020-04-06	DB Diagnosticos do Brasil	Laboratório de Parasitologia Médica - Instituto de Medicina Tropical - Universidade de São Paulo	Brazil-UK Centre for Arbovirus Discovery Diagnosis Genomics and Epidemiology (CADDE) Genomic Network - Instituto de Medicina Tropical
Brazil/GO-L28-CD610/2020	EPI_ISL_722155	2020-04-07	DB Diagnosticos do Brasil	Laboratório de Parasitologia Médica - Instituto de Medicina Tropical - Universidade de São Paulo	Brazil-UK Centre for Arbovirus Discovery Diagnosis Genomics and Epidemiology (CADDE) Genomic Network - Instituto de Medicina Tropical
Brazil/GO-LACEN-57/2021	EPI_ISL_1716489	2021-02-04	LACEN (Laboratorio de Saude Publica Dr. Giovanni Cysneiros)	LGBio (Laboratorio de Genetica & Biodiversidade)	Mariana Pires de Campos Telles, Daniela de Melo e Silva, Elisangela de Paula Silveira Lacerda, Renata de Oliveira Dias, Rhewter Nunes, Cintia Pelegrineti Targueta de Azevedo Brito, Ramilla dos Santos Braga, Thais Guimarães Castro, Thays Millena Alves Pedroso, Amanda Alves de Melo, Aparecido Divino da Cruz, Luiz Augusto Pereira, Thais Cidália Vieira Gigonzac, Marc Alexandre Duarte Gigonzac, Alex H…
Brazil/IAL-NDSS-05/2020	EPI_ISL_1191781	2020-06-01	Virology Center Adolfo Lutz Institute Sao Paulo Brazil	Retrovirus Laboratory Adolfo Lutz Institute	Gabriela Bastos Cabral, Giselle I S Lopez-Lopes, Cintia Ahagon, Audrey Cilli, Paula Morena Guimaraes, Igor Mohamed Hussein, Luis Brigido
Brazil/IALSP-NDSS-6/2020	EPI_ISL_2458065	2020-05-18	Adolfo Lutz Institute Santos Regional Center	Retrovirus Laboratory Adolfo Lutz Institute	Gabriela Bastos Cabral, Giselle I S Lopez-Lopes, Cintia Ahagon, Audrey Cilli, Paula Morena Guimaraes, Igor Mohamed Hussein, Luis Brigido
Brazil/IALSP-NDSS-7/2020	EPI_ISL_2458066	2020-09-11	Retrovirus Laboratory Adolfo Lutz Institute_Sao Paulo	Retrovirus Laboratory Adolfo Lutz Institute	Gabriela Bastos Cabral, Giselle I S Lopez-Lopes, Cintia Ahagon, Audrey Cilli, Paula Morena Guimaraes, Igor Mohamed Hussein, Luis Brigido
Brazil/MA-FIOCRUZ-11477/2021	EPI_ISL_1465225	2021-02-04	Laboratorio Central de Saude Publica do Estado do Maranhao (LACEN-MA)	Laboratory of Respiratory Viruses and Measles, Oswaldo Cruz Institute, FIOCRUZ	Paola Resende, Luciana Appolinario, Fernando Motta, Anna Carolina Paixao, Ana Carolina Mendonca, Alice Sampaio Rocha, Renata Serrano Lopes, Lidio Gonçalves Lima Neto, Marilda Siqueira on behalf of the Fiocruz COVID-19 Genomic Surveillance Network
Brazil/MA-IEC1200-177743/2020	EPI_ISL_2248768	2020-11-17	Laboratório Central de Saúde Pública do Maranhão	Coordenação Geral de Laboratórios de Saúde Pública (CGLAB/DAEVS/SVS/MS)	Vagner Fonseca, et al.
Brazil/MA-IEC1200-177747/2020	EPI_ISL_2248769	2020-11-19	Laboratório Central de Saúde Pública do Maranhão	Coordenação Geral de Laboratórios de Saúde Pública (CGLAB/DAEVS/SVS/MS)	Vagner Fonseca, et al.
Brazil/MA-IEC1200-177749/2020	EPI_ISL_2245084	2020-11-26	Laboratório Central de Saúde Pública do Maranhão	Coordenação Geral de Laboratórios de Saúde Pública (CGLAB/DAEVS/SVS/MS)	Vagner Fonseca, et al.
Brazil/MA-IEC1200-177750/2020	EPI_ISL_2245085	2020-11-30	Laboratório Central de Saúde Pública do Maranhão	Coordenação Geral de Laboratórios de Saúde Pública (CGLAB/DAEVS/SVS/MS)	Vagner Fonseca, et al.
Brazil/MA-IEC1200-177751/2020	EPI_ISL_2248770	2020-11-29	Laboratório Central de Saúde Pública do Maranhão	Coordenação Geral de Laboratórios de Saúde Pública (CGLAB/DAEVS/SVS/MS)	Vagner Fonseca, et al.
Brazil/MA-IEC1200-177766/2021	EPI_ISL_2298750	2021-01-04	Laboratório Central de Saúde Pública do Maranhão	Coordenação Geral de Laboratórios de Saúde Pública (CGLAB/DAEVS/SVS/MS)	Vagner Fonseca, et al.
Brazil/MA-IEC162466/2020	EPI_ISL_524791	2020-04-29	﻿Evandro Chagas Institute	﻿Evandro Chagas Institute	Santos, M.C.; Silva, A.M.; Junior, W.D.C.; Barbagelata, L.S.; Ferreira, J.A.; Sousa, E.M.A.; da Silva, P.S.; Resque, H.R; Martins, L.C.; Sousa Junior, E.C.;Viana, G.M.R
Brazil/MA-IEC163069/2020	EPI_ISL_458149	2020-04-06	﻿Evandro Chagas Institute	﻿Evandro Chagas Institute	Santos et al
Brazil/MA-IEC164827/2020	EPI_ISL_524788	2020-04-24	﻿Evandro Chagas Institute	﻿Evandro Chagas Institute	Santos, M.C.; Silva, A.M.; Junior, W.D.C.; Barbagelata, L.S.; Ferreira, J.A.; Sousa, E.M.A.; da Silva, P.S.; Resque, H.R; Martins, L.C.; Sousa Junior, E.C.;Viana, G.M.R
Brazil/MA-IEC165398/2020	EPI_ISL_524790	2020-04-28	﻿Evandro Chagas Institute	﻿Evandro Chagas Institute	Santos, M.C.; Silva, A.M.; Junior, W.D.C.; Barbagelata, L.S.; Ferreira, J.A.; Sousa, E.M.A.; da Silva, P.S.; Resque, H.R; Martins, L.C.; Sousa Junior, E.C.;Viana, G.M.R
Brazil/MA-IEC165425/2020	EPI_ISL_524794	2020-04-25	﻿Evandro Chagas Institute	﻿Evandro Chagas Institute	Santos, M.C.; Silva, A.M.; Junior, W.D.C.; Barbagelata, L.S.; Ferreira, J.A.; Sousa, E.M.A.; da Silva, P.S.; Resque, H.R; Martins, L.C.; Sousa Junior, E.C.;Viana, G.M.R
Brazil/MA-IEC166716/2020	EPI_ISL_524789	2020-05-05	﻿Evandro Chagas Institute	﻿Evandro Chagas Institute	Santos, M.C.; Silva, A.M.; Junior, W.D.C.; Barbagelata, L.S.; Ferreira, J.A.; Sousa, E.M.A.; da Silva, P.S.; Resque, H.R; Martins, L.C.; Sousa Junior, E.C.;Viana, G.M.R
Brazil/MA-IEC166867/2020	EPI_ISL_524799	2020-05-08	﻿Evandro Chagas Institute	﻿Evandro Chagas Institute	Santos, M.C.; Silva, A.M.; Junior, W.D.C.; Barbagelata, L.S.; Ferreira, J.A.; Sousa, E.M.A.; da Silva, P.S.; Resque, H.R; Martins, L.C.; Sousa Junior, E.C.;Viana, G.M.R
Brazil/MA-IEC166966/2020	EPI_ISL_848580	2020-05-13	﻿Evandro Chagas Institute	﻿Evandro Chagas Institute	Santos, M.C.; Silva, A.M.; Junior, W.D.C.; Barbagelata, L.S.; Ferreira, J.A.; Sousa, E.M.A.; da Silva, P.S.; Pinheiro, K.C.; L.C.; Sousa Junior, E.C.
Brazil/MA-IEC166980/2020	EPI_ISL_848581	2020-05-13	﻿Evandro Chagas Institute	﻿Evandro Chagas Institute	Santos, M.C.; Silva, A.M.; Junior, W.D.C.; Barbagelata, L.S.; Ferreira, J.A.; Sousa, E.M.A.; da Silva, P.S.; Pinheiro, K.C.; L.C.; Sousa Junior, E.C.
Brazil/MA-IEC177462/2021	EPI_ISL_1086373	2021-01-04	LACEN - Laboratório Central de Saúde Pública do Maranhao	﻿Evandro Chagas Institute	Santos et al
Brazil/MA-IEC177469/2021	EPI_ISL_1086374	2021-01-04	LACEN - Laboratório Central de Saúde Pública do Maranhao	﻿Evandro Chagas Institute	Santos et al
Brazil/MA-L17-CD363/2020	EPI_ISL_476309	2020-03-31	DB Diagnósticos do Brasil	Instituto de Medicina Tropical da Univesidade de São Paulo	Samples: Nelson Gaburo Jr et al
Brazil/MA-L19-CD403/2020	EPI_ISL_476327	2020-04-02	DB Diagnósticos do Brasil	Instituto de Medicina Tropical da Univesidade de São Paulo	Samples: Nelson Gaburo Jr; Sequencing: Ingra Morales Claro, Jaqueline Goes de Jesus, Erika Regina Manuli, Flavia Cristina da Silva Sales, Thais de Moura Coletti, Camila Alves Maia da Silva, Mariana Severo Ramundo, Giula Magalhaes Ferreira, Darlan da Silva Candido, Julien Theze, Nuno Faria, Ester Sabino
Brazil/MA-L19-CD405/2020	EPI_ISL_476328	2020-04-02	DB Diagnósticos do Brasil	Instituto de Medicina Tropical da Univesidade de São Paulo	Samples: Nelson Gaburo Jr; Sequencing: Ingra Morales Claro, Jaqueline Goes de Jesus, Erika Regina Manuli, Flavia Cristina da Silva Sales, Thais de Moura Coletti, Camila Alves Maia da Silva, Mariana Severo Ramundo, Giula Magalhaes Ferreira, Darlan da Silva Candido, Julien Theze, Nuno Faria, Ester Sabino
Brazil/MA-L19-CD406/2020	EPI_ISL_476329	2020-04-02	DB Diagnósticos do Brasil	Instituto de Medicina Tropical da Univesidade de São Paulo	Samples: Nelson Gaburo Jr; Sequencing: Ingra Morales Claro, Jaqueline Goes de Jesus, Erika Regina Manuli, Flavia Cristina da Silva Sales, Thais de Moura Coletti, Camila Alves Maia da Silva, Mariana Severo Ramundo, Giula Magalhaes Ferreira, Darlan da Silva Candido, Julien Theze, Nuno Faria, Ester Sabino
Brazil/MA-L19-CD407/2020	EPI_ISL_476330	2020-04-02	DB Diagnósticos do Brasil	Instituto de Medicina Tropical da Univesidade de São Paulo	Samples: Nelson Gaburo Jr; Sequencing: Ingra Morales Claro, Jaqueline Goes de Jesus, Erika Regina Manuli, Flavia Cristina da Silva Sales, Thais de Moura Coletti, Camila Alves Maia da Silva, Mariana Severo Ramundo, Giula Magalhaes Ferreira, Darlan da Silva Candido, Julien Theze, Nuno Faria, Ester Sabino
Brazil/MA-L27-CD588/2020	EPI_ISL_672666	2020-04-06	DB Diagnosticos do Brasil	Laboratório de Parasitologia Médica - Instituto de Medicina Tropical - Universidade de São Paulo	Brazil-UK Centre for Arbovirus Discovery Diagnosis Genomics and Epidemiology (CADDE) Genomic Network - Instituto de Medicina Tropical
Brazil/MA-L27-CD591/2020	EPI_ISL_672667	2020-04-06	DB Diagnosticos do Brasil	Laboratório de Parasitologia Médica - Instituto de Medicina Tropical - Universidade de São Paulo	Brazil-UK Centre for Arbovirus Discovery Diagnosis Genomics and Epidemiology (CADDE) Genomic Network - Instituto de Medicina Tropical
Brazil/MA-L27-CD592/2020	EPI_ISL_672668	2020-04-06	DB Diagnosticos do Brasil	Laboratório de Parasitologia Médica - Instituto de Medicina Tropical - Universidade de São Paulo	Brazil-UK Centre for Arbovirus Discovery Diagnosis Genomics and Epidemiology (CADDE) Genomic Network - Instituto de Medicina Tropical
Brazil/MA-L28-CD616/2020	EPI_ISL_722146	2020-04-08	DB Diagnosticos do Brasil	Laboratório de Parasitologia Médica - Instituto de Medicina Tropical - Universidade de São Paulo	Brazil-UK Centre for Arbovirus Discovery Diagnosis Genomics and Epidemiology (CADDE) Genomic Network - Instituto de Medicina Tropical
Brazil/MA-L28-CD617/2020	EPI_ISL_722156	2020-04-08	DB Diagnosticos do Brasil	Laboratório de Parasitologia Médica - Instituto de Medicina Tropical - Universidade de São Paulo	Brazil-UK Centre for Arbovirus Discovery Diagnosis Genomics and Epidemiology (CADDE) Genomic Network - Instituto de Medicina Tropical
Brazil/MA-L28-CD618/2020	EPI_ISL_722140	2020-04-09	DB Diagnosticos do Brasil	Laboratório de Parasitologia Médica - Instituto de Medicina Tropical - Universidade de São Paulo	Brazil-UK Centre for Arbovirus Discovery Diagnosis Genomics and Epidemiology (CADDE) Genomic Network - Instituto de Medicina Tropical
Brazil/MA-L29-CD734/2020	EPI_ISL_722152	2020-04-13	DB Diagnosticos do Brasil	Laboratório de Parasitologia Médica - Instituto de Medicina Tropical - Universidade de São Paulo	Brazil-UK Centre for Arbovirus Discovery Diagnosis Genomics and Epidemiology (CADDE) Genomic Network - Instituto de Medicina Tropical
Brazil/MA-L30-CD772/2020	EPI_ISL_722160	2020-04-15	DB Diagnosticos do Brasil	Laboratório de Parasitologia Médica - Instituto de Medicina Tropical - Universidade de São Paulo	Brazil-UK Centre for Arbovirus Discovery Diagnosis Genomics and Epidemiology (CADDE) Genomic Network - Instituto de Medicina Tropical
Brazil/MG-00301/2020	EPI_ISL_623104	2020-03-18	Simile Medicina Diagnóstica	Bioinformatics Laboratory / LNCC	Carolina M Voloch et al
Brazil/MG-00302/2020	EPI_ISL_623105	2020-04-13	Simile Medicina Diagnóstica	Bioinformatics Laboratory / LNCC	Carolina M Voloch, Ronaldo S Francisco Jr, Luiz G P de Almeida, Otavio J. Brustolini, Cynthia C Cardoso, Alexandra L Gerber, Ana Paula de C Guimarães, Diana Mariani, Covid19-UFRJ Workgroup, Luís Cristóvão Pôrto, Renato S Aguiar, Terezinha M P P Castiñeiras, Orlando C. Ferreira, Amilcar Tanuri, Ana Tereza R de Vasconcelos
Brazil/MG-0219/2020	EPI_ISL_470585	2020-04-03	Hermes Pardini	Bioinformatics Laboratory / LNCC	Alexandra Gerber, Ana Paula Guimarães, Luiz Gonzaga Paula de Almeida, Ronaldo da Silva Francisco Junior, Mariane Talon, Filipe Romero, Átila Duque Rossi, Terezinha Marta Pereira, working group UFRJ, Jaqueline Goes de Jesus, Ingra Morales Claro, Ester Cerdeira Sabino, Nuno Rodrigues Faria, CADDE-group, Laboratorio Hermes Pardini, Laboratorio Simile, working group UFMG, Amilcar Tanuri, Carolina Vol…
Brazil/MG-0220/2020	EPI_ISL_470586	2020-04-04	Hermes Pardini	Bioinformatics Laboratory / LNCC	Alexandra Gerber, Ana Paula Guimarães, Luiz Gonzaga Paula de Almeida, Ronaldo da Silva Francisco Junior, Mariane Talon, Filipe Romero, Átila Duque Rossi, Terezinha Marta Pereira, working group UFRJ, Jaqueline Goes de Jesus, Ingra Morales Claro, Ester Cerdeira Sabino, Nuno Rodrigues Faria, CADDE-group, Laboratorio Hermes Pardini, Laboratorio Simile, working group UFMG, Amilcar Tanuri, Carolina Vol…
Brazil/MG-0221/2020	EPI_ISL_470587	2020-04-05	Hermes Pardini	Bioinformatics Laboratory / LNCC	Alexandra Gerber, Ana Paula Guimarães, Luiz Gonzaga Paula de Almeida, Ronaldo da Silva Francisco Junior, Mariane Talon, Filipe Romero, Átila Duque Rossi, Terezinha Marta Pereira, working group UFRJ, Jaqueline Goes de Jesus, Ingra Morales Claro, Ester Cerdeira Sabino, Nuno Rodrigues Faria, CADDE-group, Laboratorio Hermes Pardini, Laboratorio Simile, working group UFMG, Amilcar Tanuri, Carolina Vol…
Brazil/MG-0222/2020	EPI_ISL_470588	2020-04-06	Hermes Pardini	Bioinformatics Laboratory / LNCC	Alexandra Gerber, Ana Paula Guimarães, Luiz Gonzaga Paula de Almeida, Ronaldo da Silva Francisco Junior, Mariane Talon, Filipe Romero, Átila Duque Rossi, Terezinha Marta Pereira, working group UFRJ, Jaqueline Goes de Jesus, Ingra Morales Claro, Ester Cerdeira Sabino, Nuno Rodrigues Faria, CADDE-group, Laboratorio Hermes Pardini, Laboratorio Simile, working group UFMG, Amilcar Tanuri, Carolina Vol…
Brazil/MG-0258/2020	EPI_ISL_470589	2020-04-13	Simile	Bioinformatics Laboratory / LNCC	Alexandra Gerber et al
Brazil/MG-0285/2020	EPI_ISL_470590	2020-04-08	Simile	Bioinformatics Laboratory / LNCC	Alexandra Gerber, Ana Paula Guimarães, Luiz Gonzaga Paula de Almeida, Ronaldo da Silva Francisco Junior, Mariane Talon, Filipe Romero, Átila Duque Rossi, Terezinha Marta Pereira, working group UFRJ, Jaqueline Goes de Jesus, Ingra Morales Claro, Ester Cerdeira Sabino, Nuno Rodrigues Faria, CADDE-group, Laboratorio Hermes Pardini, Laboratorio Simile, working group UFMG, Amilcar Tanuri, Carolina Vol…
Brazil/MG-0286/2020	EPI_ISL_470591	2020-04-17	Simile	Bioinformatics Laboratory / LNCC	Alexandra Gerber, Ana Paula Guimarães, Luiz Gonzaga Paula de Almeida, Ronaldo da Silva Francisco Junior, Mariane Talon, Filipe Romero, Átila Duque Rossi, Terezinha Marta Pereira, working group UFRJ, Jaqueline Goes de Jesus, Ingra Morales Claro, Ester Cerdeira Sabino, Nuno Rodrigues Faria, CADDE-group, Laboratorio Hermes Pardini, Laboratorio Simile, working group UFMG, Amilcar Tanuri, Carolina Vol…
Brazil/MG-0287/2020	EPI_ISL_470592	2020-04-15	Simile	Bioinformatics Laboratory / LNCC	Alexandra Gerber, Ana Paula Guimarães, Luiz Gonzaga Paula de Almeida, Ronaldo da Silva Francisco Junior, Mariane Talon, Filipe Romero, Átila Duque Rossi, Terezinha Marta Pereira, working group UFRJ, Jaqueline Goes de Jesus, Ingra Morales Claro, Ester Cerdeira Sabino, Nuno Rodrigues Faria, CADDE-group, Laboratorio Hermes Pardini, Laboratorio Simile, working group UFMG, Amilcar Tanuri, Carolina Vol…
Brazil/MG-0288/2020	EPI_ISL_470593	2020-04-09	Simile	Bioinformatics Laboratory / LNCC	Alexandra Gerber, Ana Paula Guimarães, Luiz Gonzaga Paula de Almeida, Ronaldo da Silva Francisco Junior, Mariane Talon, Filipe Romero, Átila Duque Rossi, Terezinha Marta Pereira, working group UFRJ, Jaqueline Goes de Jesus, Ingra Morales Claro, Ester Cerdeira Sabino, Nuno Rodrigues Faria, CADDE-group, Laboratorio Hermes Pardini, Laboratorio Simile, working group UFMG, Amilcar Tanuri, Carolina Vol…
Brazil/MG-0289/2020	EPI_ISL_470594	2020-04-08	Simile	Bioinformatics Laboratory / LNCC	Alexandra Gerber, Ana Paula Guimarães, Luiz Gonzaga Paula de Almeida, Ronaldo da Silva Francisco Junior, Mariane Talon, Filipe Romero, Átila Duque Rossi, Terezinha Marta Pereira, working group UFRJ, Jaqueline Goes de Jesus, Ingra Morales Claro, Ester Cerdeira Sabino, Nuno Rodrigues Faria, CADDE-group, Laboratorio Hermes Pardini, Laboratorio Simile, working group UFMG, Amilcar Tanuri, Carolina Vol…
Brazil/MG-0290/2020	EPI_ISL_470595	2020-04-03	Simile	Bioinformatics Laboratory / LNCC	Alexandra Gerber, Ana Paula Guimarães, Luiz Gonzaga Paula de Almeida, Ronaldo da Silva Francisco Junior, Mariane Talon, Filipe Romero, Átila Duque Rossi, Terezinha Marta Pereira, working group UFRJ, Jaqueline Goes de Jesus, Ingra Morales Claro, Ester Cerdeira Sabino, Nuno Rodrigues Faria, CADDE-group, Laboratorio Hermes Pardini, Laboratorio Simile, working group UFMG, Amilcar Tanuri, Carolina Vol…
[truncated: 6,764 more rows]
