# Supplementary material for: Emergence of the novel SARS-CoV-2 lineage VUI-NP13L and massive spread of P.2 in South Brazil
Source: Emerg Microbes Infect. 2021 Jul 15;10(1):1431–40. doi: 10.1080/22221751.2021.1949948 (PMC8284128; doi:10.1080/22221751.2021.1949948)
Supplement: supp_data_3_b1128_21jun21.xlsx [file TEMI_A_1949948_SM7924.xlsx]

## Sheet: Sheet1
strain	gisaid_epi_isl	date	region	country	division	location	region_exposure	country_exposure	division_exposure
Argentina/INEI100410/2021	EPI_ISL_2105570	2021-01-21	South America	Argentina	Misiones		South America	Argentina	Misiones
Argentina/INEI102883/2021	EPI_ISL_2135292	2021-03-19	South America	Argentina	Formosa		South America	Argentina	Formosa
Argentina/INEI102888/2021	EPI_ISL_2135296	2021-03-12	South America	Argentina	Formosa		South America	Argentina	Formosa
Argentina/INEI102889/2021	EPI_ISL_2135297	2021-03-12	South America	Argentina	Formosa		South America	Argentina	Formosa
Argentina/INEI102890/2021	EPI_ISL_2135298	2021-03-14	South America	Argentina	Formosa		South America	Argentina	Formosa
Argentina/INEI102895/2021	EPI_ISL_2135301	2021-03-14	South America	Argentina	Formosa		South America	Argentina	Formosa
Argentina/INEI102897/2021	EPI_ISL_2135303	2021-03-15	South America	Argentina	Formosa		South America	Argentina	Formosa
Argentina/INEI104359/2021	EPI_ISL_2140081	2021-04-09	South America	Argentina	Formosa		South America	Argentina	Formosa
Argentina/PAIS-H0035/2020	EPI_ISL_1396459	2020-09-23	South America	Argentina	Santa Fe	Rueda	South America	Argentina	Santa Fe
Australia/NSW1035/2020	EPI_ISL_593687	2020-07-02	Oceania	Australia	New South Wales	Sydney	Oceania	Australia	New South Wales
Australia/NSW1046/2020	EPI_ISL_593698	2020-07-04	Oceania	Australia	New South Wales	Sydney	Oceania	Australia	New South Wales
Australia/NSW1077/2020	EPI_ISL_593711	2020-07-31	Oceania	Australia	New South Wales	Sydney	Oceania	Australia	New South Wales
Australia/NSW2126/2020	EPI_ISL_509500	2020-04-29	Oceania	Australia	New South Wales		Oceania	Australia	New South Wales
Australia/NSW2473/2020	EPI_ISL_527019	2020-07-02	Oceania	Australia	New South Wales		Oceania	Australia	New South Wales
Australia/NSW2512/2020	EPI_ISL_527032	2020-07-04	Oceania	Australia	New South Wales		Oceania	Australia	New South Wales
Australia/NSW2603/2020	EPI_ISL_678320	2020-06-12	Oceania	Australia	New South Wales	Sydney	Oceania	Australia	New South Wales
Australia/NSW617/2020	EPI_ISL_490026	2020-06-12	Oceania	Australia	New South Wales	Sydney	Oceania	Australia	New South Wales
Australia/QLD1254/2020	EPI_ISL_693257	2020-03-23	Oceania	Australia			Oceania	Australia
Australia/QLD1277/2020	EPI_ISL_693278	2020-03-21	Oceania	Australia			Oceania	Australia
Australia/QLD1327/2020	EPI_ISL_849680	2020-03-27	Oceania	Australia			Oceania	Australia
Australia/WA405/2020	EPI_ISL_605879	2020-10-13	Oceania	Australia	Western Australia		Oceania	Australia	Western Australia
Australia/WA451/2020	EPI_ISL_708745	2020-03-29	Oceania	Australia	Western Australia		Oceania	Australia	Western Australia
Belgium/rega-0801923/2020	EPI_ISL_734865	2020-08-01	Europe	Belgium	Overijse		Europe	Belgium	Overijse
Belgium/rega-1698/2021	EPI_ISL_890322	2021-01-03	Europe	Belgium	Sint-Stevens-Woluwe		Europe	Belgium	Sint-Stevens-Woluwe
Belgium/rega-4963/2021	EPI_ISL_1382789	2021-02-25	Europe	Belgium	Liège		Europe	Belgium	Liège
Brazil/2PWLHCPA/2021	EPI_ISL_1163530	2021-02	South America	Brazil	Rio Grande do Sul		South America	Brazil	Rio Grande do Sul
Brazil/31GGPHCPA/2020	EPI_ISL_1163736	2020-10	South America	Brazil	Rio Grande do Sul		South America	Brazil	Rio Grande do Sul
Brazil/AL-BA1200-270012592/2020	EPI_ISL_2308452	2020-11-23	South America	Brazil	Alagoas	Rio Largo	South America	Brazil	Alagoas
Brazil/AL-BA1200-270020229/2020	EPI_ISL_2308469	2020-12-16	South America	Brazil	Alagoas	Maceio	South America	Brazil	Alagoas
Brazil/AL-FIOCRUZ-30271/2020	EPI_ISL_792643	2020-04-27	South America	Brazil	Alagoas		South America	Brazil	Alagoas
Brazil/AL-FIOCRUZ-837/2020	EPI_ISL_427292	2020-03-18	South America	Brazil	Alagoas	Maceio	South America	Brazil	Alagoas
Brazil/AM-988/2020	EPI_ISL_833168	2020-12-23	South America	Brazil	Amazonas		South America	Brazil	Amazonas
Brazil/AM-FIOCRUZ-20140437IA/2020	EPI_ISL_1068082	2020-04-20	South America	Brazil	Amazonas	Manaus	South America	Brazil	Amazonas
Brazil/AM-FIOCRUZ-20141355VB/2020	EPI_ISL_1068089	2020-08-18	South America	Brazil	Amazonas	Manaus	South America	Brazil	Amazonas
Brazil/AM-FIOCRUZ-20141399MC/2020	EPI_ISL_1068090	2020-08-28	South America	Brazil	Amazonas	Manaus	South America	Brazil	Amazonas
Brazil/AM-FIOCRUZ-20141562YS/2020	EPI_ISL_1068093	2020-09-01	South America	Brazil	Amazonas	Manaus	South America	Brazil	Amazonas
Brazil/AM-FIOCRUZ-20141671CB/2020	EPI_ISL_1068095	2020-09-15	South America	Brazil	Amazonas	Manaus	South America	Brazil	Amazonas
Brazil/AM-FIOCRUZ-20141721RM/2020	EPI_ISL_1068096	2020-09-17	South America	Brazil	Amazonas	Manaus	South America	Brazil	Amazonas
Brazil/AM-FIOCRUZ-20141882LT/2020	EPI_ISL_801386	2020-09-24	South America	Brazil	Amazonas	Manaus	South America	Brazil	Amazonas
Brazil/AM-FIOCRUZ-20141937RS/2020	EPI_ISL_801387	2020-09-12	South America	Brazil	Amazonas	Labrea	South America	Brazil	Amazonas
Brazil/AM-FIOCRUZ-20141978DR/2020	EPI_ISL_801388	2020-09-12	South America	Brazil	Amazonas	Tapaua	South America	Brazil	Amazonas
Brazil/AM-FIOCRUZ-20142116AS/2020	EPI_ISL_801389	2020-10-05	South America	Brazil	Amazonas	Manaus	South America	Brazil	Amazonas
Brazil/AM-FIOCRUZ-20142153MO/2020	EPI_ISL_1068101	2020-10-08	South America	Brazil	Amazonas	Manaus	South America	Brazil	Amazonas
Brazil/AM-FIOCRUZ-20142189LL/2020	EPI_ISL_1068102	2020-10-13	South America	Brazil	Amazonas	Manaus	South America	Brazil	Amazonas
Brazil/AM-FIOCRUZ-20142279MP/2020	EPI_ISL_801390	2020-10-23	South America	Brazil	Amazonas	Manaus	South America	Brazil	Amazonas
Brazil/AM-FIOCRUZ-20142424SS/2020	EPI_ISL_1068107	2020-10-28	South America	Brazil	Amazonas	Manaus	South America	Brazil	Amazonas
Brazil/AM-FIOCRUZ-20142492MG/2020	EPI_ISL_801391	2020-11-12	South America	Brazil	Amazonas	Manaus	South America	Brazil	Amazonas
Brazil/AM-FIOCRUZ-20142493RO/2020	EPI_ISL_801392	2020-11-12	South America	Brazil	Amazonas	Manaus	South America	Brazil	Amazonas
Brazil/AM-FIOCRUZ-20142761FC/2020	EPI_ISL_833131	2020-12-01	South America	Brazil	Amazonas	Manaus	South America	Brazil	Amazonas
Brazil/AM-FIOCRUZ-20842350OC/2020	EPI_ISL_801393	2020-10-29	South America	Brazil	Amazonas	Manaus	South America	Brazil	Amazonas
Brazil/AM-FIOCRUZ-20842378LB/2020	EPI_ISL_801394	2020-10-29	South America	Brazil	Amazonas	Manaus	South America	Brazil	Amazonas
Brazil/AM-FIOCRUZ-20842393GA/2020	EPI_ISL_801395	2020-11-03	South America	Brazil	Amazonas	Manaus	South America	Brazil	Amazonas
Brazil/AM-FIOCRUZ-20842451CN/2020	EPI_ISL_1068127	2020-11-04	South America	Brazil	Amazonas	Manaus	South America	Brazil	Amazonas
Brazil/AM-FIOCRUZ-20842519JC/2020	EPI_ISL_1661251	2020-11-09	South America	Brazil	Amazonas	Manaus	South America	Brazil	Amazonas
Brazil/AM-FIOCRUZ-20842532JA/2020	EPI_ISL_1068129	2020-11-11	South America	Brazil	Amazonas	Manaus	South America	Brazil	Amazonas
Brazil/AM-FIOCRUZ-20842533AP/2020	EPI_ISL_1068130	2020-11-11	South America	Brazil	Amazonas	Manaus	South America	Brazil	Amazonas
Brazil/AM-FIOCRUZ-20842568SB/2020	EPI_ISL_801396	2020-11-12	South America	Brazil	Amazonas	Manaus	South America	Brazil	Amazonas
Brazil/AM-FIOCRUZ-20842572LS/2020	EPI_ISL_1068132	2020-11-13	South America	Brazil	Amazonas	Manaus	South America	Brazil	Amazonas
Brazil/AM-FIOCRUZ-20842652AF/2020	EPI_ISL_1068134	2020-11-17	South America	Brazil	Amazonas	Manaus	South America	Brazil	Amazonas
Brazil/AM-FIOCRUZ-20842657BJ/2020	EPI_ISL_1068135	2020-11-17	South America	Brazil	Amazonas	Manaus	South America	Brazil	Amazonas
Brazil/AM-FIOCRUZ-20842695EA/2020	EPI_ISL_1068137	2020-11-19	South America	Brazil	Amazonas	Manaus	South America	Brazil	Amazonas
Brazil/AM-FIOCRUZ-20842986CO/2020	EPI_ISL_1068146	2020-12-09	South America	Brazil	Amazonas	Manaus	South America	Brazil	Amazonas
Brazil/AM-FIOCRUZ-20843023JA/2020	EPI_ISL_1068148	2020-12-11	South America	Brazil	Amazonas	Manaus	South America	Brazil	Amazonas
Brazil/AM-FIOCRUZ-20843242IB/2020	EPI_ISL_1068152	2020-12-23	South America	Brazil	Amazonas	Manaus	South America	Brazil	Amazonas
Brazil/AM-FIOCRUZ-20843383RG/2020	EPI_ISL_1068161	2020-12-29	South America	Brazil	Amazonas	Manaus	South America	Brazil	Amazonas
Brazil/AM-FIOCRUZ-20890012JJ/2020	EPI_ISL_801397	2020-08-24	South America	Brazil	Amazonas	Caapiranga	South America	Brazil	Amazonas
Brazil/AM-FIOCRUZ-20890013MB/2020	EPI_ISL_801398	2020-08-24	South America	Brazil	Amazonas	Caapiranga	South America	Brazil	Amazonas
Brazil/AM-FIOCRUZ-20890022AB/2020	EPI_ISL_801399	2020-06-09	South America	Brazil	Amazonas	Manaquiri	South America	Brazil	Amazonas
Brazil/AM-FIOCRUZ-20890046AA/2020	EPI_ISL_1068168	2020-05-17	South America	Brazil	Amazonas	Manicore	South America	Brazil	Amazonas
Brazil/AM-FIOCRUZ-20890083OP/2020	EPI_ISL_1068172	2020-06-06	South America	Brazil	Amazonas	Manicore	South America	Brazil	Amazonas
Brazil/AM-FIOCRUZ-20890091VS/2020	EPI_ISL_1068175	2020-05-17	South America	Brazil	Amazonas	Manaquiri	South America	Brazil	Amazonas
Brazil/AM-FIOCRUZ-20890114ED/2020	EPI_ISL_801400	2020-09-14	South America	Brazil	Amazonas	Carauari	South America	Brazil	Amazonas
Brazil/AM-FIOCRUZ-20890117JP/2020	EPI_ISL_801401	2020-09-15	South America	Brazil	Amazonas	Carauari	South America	Brazil	Amazonas
Brazil/AM-FIOCRUZ-20890173FB/2020	EPI_ISL_1068182	2020-06-09	South America	Brazil	Amazonas	Manaquiri	South America	Brazil	Amazonas
Brazil/AM-FIOCRUZ-20890261MV/2020	EPI_ISL_801402	2020-05-03	South America	Brazil	Amazonas	Iranduba	South America	Brazil	Amazonas
Brazil/AM-FIOCRUZ-20890297AX/2020	EPI_ISL_1068190	2020-07-25	South America	Brazil	Amazonas	Manaus	South America	Brazil	Amazonas
Brazil/AM-FIOCRUZ-20890511ME/2020	EPI_ISL_1068192	2020-10-19	South America	Brazil	Amazonas	São Gabriel da Cachoeira	South America	Brazil	Amazonas
Brazil/AM-FIOCRUZ-20890702BS/2020	EPI_ISL_1068197	2020-05-24	South America	Brazil	Amazonas	Iranduba	South America	Brazil	Amazonas
Brazil/AM-FIOCRUZ-20891452AC/2020	EPI_ISL_1068205	2020-07-12	South America	Brazil	Amazonas	Manaus	South America	Brazil	Amazonas
Brazil/AM-FIOCRUZ-20891505PT/2020	EPI_ISL_1068206	2020-07-23	South America	Brazil	Amazonas	Manaus	South America	Brazil	Amazonas
Brazil/AM-FIOCRUZ-20891515LA/2020	EPI_ISL_1068208	2020-07-24	South America	Brazil	Amazonas	Manaus	South America	Brazil	Amazonas
Brazil/AM-FIOCRUZ-20891550FA/2020	EPI_ISL_1068209	2020-07-29	South America	Brazil	Amazonas	Manaus	South America	Brazil	Amazonas
Brazil/AM-FIOCRUZ-20891585IS/2020	EPI_ISL_1068210	2020-04-13	South America	Brazil	Amazonas	Manaus	South America	Brazil	Amazonas
Brazil/AM-FIOCRUZ-20891643FA/2020	EPI_ISL_1068211	2020-06-08	South America	Brazil	Amazonas	Careiro	South America	Brazil	Amazonas
Brazil/AM-FIOCRUZ-20891680JR/2020	EPI_ISL_1068213	2020-06-10	South America	Brazil	Amazonas	Manaquiri	South America	Brazil	Amazonas
Brazil/AM-FIOCRUZ-20891688MN/2020	EPI_ISL_1068214	2020-06-09	South America	Brazil	Amazonas	Manaquiri	South America	Brazil	Amazonas
Brazil/AM-FIOCRUZ-20891898RL/2020	EPI_ISL_1068217	2020-05-19	South America	Brazil	Amazonas	Manaus	South America	Brazil	Amazonas
Brazil/AM-FIOCRUZ-20891904JB/2020	EPI_ISL_1068218	2020-05-19	South America	Brazil	Amazonas	Autazes	South America	Brazil	Amazonas
Brazil/AM-FIOCRUZ-20892948LS/2020	EPI_ISL_801403	2020-05-12	South America	Brazil	Amazonas	Manacapuru	South America	Brazil	Amazonas
Brazil/AM-FIOCRUZ-20893858ML/2020	EPI_ISL_1068242	2020-05-21	South America	Brazil	Amazonas	Manacapuru	South America	Brazil	Amazonas
Brazil/AM-FIOCRUZ-20894176SC/2020	EPI_ISL_1068244	2020-05-26	South America	Brazil	Amazonas	Manacapuru	South America	Brazil	Amazonas
Brazil/AM-FIOCRUZ-20894648MM/2020	EPI_ISL_1068245	2020-06-10	South America	Brazil	Amazonas	Manacapuru	South America	Brazil	Amazonas
Brazil/AM-FIOCRUZ-20894654WF/2020	EPI_ISL_1068246	2020-06-11	South America	Brazil	Amazonas	Manacapuru	South America	Brazil	Amazonas
Brazil/AM-FIOCRUZ-20894660LA/2020	EPI_ISL_1068247	2020-06-11	South America	Brazil	Amazonas	Manacapuru	South America	Brazil	Amazonas
Brazil/AM-FIOCRUZ-20895258MP/2020	EPI_ISL_1068250	2020-06-22	South America	Brazil	Amazonas	Manaus	South America	Brazil	Amazonas
Brazil/AM-FIOCRUZ-20895570KS/2020	EPI_ISL_1068253	2020-09-16	South America	Brazil	Amazonas	Manaus	South America	Brazil	Amazonas
Brazil/AM-FIOCRUZ-20895654ID/2020	EPI_ISL_1068254	2020-07-21	South America	Brazil	Amazonas	Manaus	South America	Brazil	Amazonas
Brazil/AM-FIOCRUZ-20898137RM/2020	EPI_ISL_1068257	2020-12-19	South America	Brazil	Amazonas	Manacapuru	South America	Brazil	Amazonas
Brazil/AM-IEC-177299/2020	EPI_ISL_925916	2020-12-21	South America	Brazil	Amazonas		South America	Brazil	Amazonas
Brazil/AM-IEC-177300/2020	EPI_ISL_918512	2020-12-21	South America	Brazil	Amazonas		South America	Brazil	Amazonas
Brazil/AM-IEC-177302/2020	EPI_ISL_926446	2020-12-21	South America	Brazil	Amazonas		South America	Brazil	Amazonas
Brazil/AM-IEC1200-178756/2020	EPI_ISL_2298865	2020-12-01	South America	Brazil	Amazonas	Manaus	South America	Brazil	Amazonas
Brazil/AM-L70-71-CD1715/2020	EPI_ISL_1060920	2020-12-15	South America	Brazil	Amazonas	Manaus	South America	Brazil	Amazonas
Brazil/AM-L70-71-CD1731/2020	EPI_ISL_1060887	2020-12-17	South America	Brazil	Amazonas	Manaus	South America	Brazil	Amazonas
Brazil/AM-L70-CD1715/2020	EPI_ISL_804825	2020-12-15	South America	Brazil	Amazonas		South America	Brazil	Amazonas
Brazil/AM-L70-CD1731/2020	EPI_ISL_804817	2020-12-17	South America	Brazil	Amazonas		South America	Brazil	Amazonas
Brazil/AM-L77-CD2294/2021	EPI_ISL_1060883	2021-01-04	South America	Brazil	Amazonas	Manaus	South America	Brazil	Amazonas
Brazil/AM-L84-CD2464/2020	EPI_ISL_1060908	2020-12-12	South America	Brazil	Amazonas	Manaus	South America	Brazil	Amazonas
Brazil/AM-L87-CD2702/2020	EPI_ISL_1060916	2020-11-06	South America	Brazil	Amazonas	Manaus	South America	Brazil	Amazonas
Brazil/AM-L87-CD2704/2020	EPI_ISL_1060903	2020-11-16	South America	Brazil	Amazonas	Manaus	South America	Brazil	Amazonas
Brazil/AM-L87-CD2708/2020	EPI_ISL_1060893	2020-11-11	South America	Brazil	Amazonas	Manaus	South America	Brazil	Amazonas
Brazil/AP-IEC1200-178191/2020	EPI_ISL_2245069	2020-12-06	South America	Brazil	Amapa	Macapá	South America	Brazil	Amapa
Brazil/BA-00707/2021	EPI_ISL_1213226	2021-02-10	South America	Brazil	Bahia	Camacan	South America	Brazil	Bahia
Brazil/BA-00712/2021	EPI_ISL_1213294	2021-01-31	South America	Brazil	Bahia	Floresta azul	South America	Brazil	Bahia
Brazil/BA-00713/2021	EPI_ISL_1213401	2021-01-21	South America	Brazil	Bahia	Floresta azul	South America	Brazil	Bahia
Brazil/BA-00750/2021	EPI_ISL_1213220	2021-02-15	South America	Brazil	Bahia	Itajuipe	South America	Brazil	Bahia
Brazil/BA-00751/2021	EPI_ISL_1213237	2021-02-08	South America	Brazil	Bahia	Itajuipe	South America	Brazil	Bahia
Brazil/BA-00753/2021	EPI_ISL_1213269	2021-02-03	South America	Brazil	Bahia	Itapitanga	South America	Brazil	Bahia
Brazil/BA-05/2020	EPI_ISL_1068319	2020-05-21	South America	Brazil	Bahia		South America	Brazil	Bahia
Brazil/BA-111/2020	EPI_ISL_1068394	2020-04-16	South America	Brazil	Bahia		South America	Brazil	Bahia
Brazil/BA-13/2020	EPI_ISL_978498	2020-07-23	South America	Brazil	Bahia		South America	Brazil	Bahia
Brazil/BA-21/2020	EPI_ISL_978506	2020-03-28	South America	Brazil	Bahia		South America	Brazil	Bahia
Brazil/BA-30/2020	EPI_ISL_978515	2020-03-09	South America	Brazil	Bahia		South America	Brazil	Bahia
Brazil/BA-32/2020	EPI_ISL_978517	2020-03-22	South America	Brazil	Bahia		South America	Brazil	Bahia
Brazil/BA-33/2020	EPI_ISL_978518	2020-03-28	South America	Brazil	Bahia		South America	Brazil	Bahia
Brazil/BA-40/2020	EPI_ISL_978525	2020-04-19	South America	Brazil	Bahia		South America	Brazil	Bahia
Brazil/BA-44/2020	EPI_ISL_978529	2020-11-13	South America	Brazil	Bahia		South America	Brazil	Bahia
Brazil/BA-80/2020	EPI_ISL_1068363	2020-05-05	South America	Brazil	Bahia		South America	Brazil	Bahia
Brazil/BA-81/2020	EPI_ISL_1068364	2020-05-17	South America	Brazil	Bahia		South America	Brazil	Bahia
Brazil/BA-86/2020	EPI_ISL_1068369	2020-05-19	South America	Brazil	Bahia		South America	Brazil	Bahia
Brazil/BA-88/2020	EPI_ISL_1068371	2020-05-11	South America	Brazil	Bahia		South America	Brazil	Bahia
Brazil/BA-90/2020	EPI_ISL_1068373	2020-05-25	South America	Brazil	Bahia		South America	Brazil	Bahia
Brazil/BA-93/2020	EPI_ISL_1068376	2020-05-27	South America	Brazil	Bahia		South America	Brazil	Bahia
Brazil/BA-94/2020	EPI_ISL_1068377	2020-05-24	South America	Brazil	Bahia		South America	Brazil	Bahia
Brazil/BA-95/2020	EPI_ISL_1068378	2020-05-03	South America	Brazil	Bahia		South America	Brazil	Bahia
Brazil/BA-97/2020	EPI_ISL_1068380	2020-04-22	South America	Brazil	Bahia		South America	Brazil	Bahia
Brazil/BA-BA1200-290653313/2021	EPI_ISL_2241528	2021-02-09	South America	Brazil	Bahia	Nazaré	South America	Brazil	Bahia
Brazil/BA-LACEN-114/2020	EPI_ISL_1583642	2020-06-15	South America	Brazil	Bahia		South America	Brazil	Bahia
Brazil/BA-LACEN-115/2020	EPI_ISL_1583643	2020-06-03	South America	Brazil	Bahia		South America	Brazil	Bahia
Brazil/BA-LACEN-120/2020	EPI_ISL_1583648	2020-06-17	South America	Brazil	Bahia		South America	Brazil	Bahia
Brazil/BA-LACEN-121/2020	EPI_ISL_1583649	2020-06-10	South America	Brazil	Bahia		South America	Brazil	Bahia
Brazil/BA-LACEN-123/2020	EPI_ISL_1583651	2020-06-18	South America	Brazil	Bahia		South America	Brazil	Bahia
Brazil/BA-LACEN-129/2021	EPI_ISL_1583657	2021-02-03	South America	Brazil	Bahia		South America	Brazil	Bahia
Brazil/BA-LACEN-130/2021	EPI_ISL_1583658	2021-02-04	South America	Brazil	Bahia		South America	Brazil	Bahia
Brazil/BA-LACEN-131/2020	EPI_ISL_1583659	2020-12-29	South America	Brazil	Bahia		South America	Brazil	Bahia
Brazil/BA-LACEN-132/2020	EPI_ISL_1583660	2020-12-29	South America	Brazil	Bahia		South America	Brazil	Bahia
Brazil/BA-LACEN-140/2020	EPI_ISL_1583668	2020-06-15	South America	Brazil	Bahia		South America	Brazil	Bahia
Brazil/BA-LACEN-143/2021	EPI_ISL_1583671	2021-02-09	South America	Brazil	Bahia		South America	Brazil	Bahia
Brazil/BA-LACEN-156/2021	EPI_ISL_1583686	2021-02-04	South America	Brazil	Bahia		South America	Brazil	Bahia
Brazil/BA-LACEN-173/2021	EPI_ISL_1583727	2021-03-01	South America	Brazil	Bahia		South America	Brazil	Bahia
Brazil/CE-IEC-177644/2020	EPI_ISL_1164995	2020-12-30	South America	Brazil	Ceara		South America	Brazil	Ceara
Brazil/DF-1331/2020	EPI_ISL_1196287	2020-09-28	South America	Brazil	Distrito Federal	Brasilia	South America	Brazil	Distrito Federal
Brazil/DF-1332/2020	EPI_ISL_1196288	2020-09-28	South America	Brazil	Distrito Federal	Brasilia	South America	Brazil	Distrito Federal
Brazil/DF-1338/2020	EPI_ISL_1196291	2020-10-26	South America	Brazil	Distrito Federal	Brasilia	South America	Brazil	Distrito Federal
Brazil/DF-1340/2020	EPI_ISL_1196293	2020-10-26	South America	Brazil	Distrito Federal	Brasilia	South America	Brazil	Distrito Federal
Brazil/DF-L110-CD3017/2020	EPI_ISL_2344245	2020-11-16	South America	Brazil	Distrito Federal	Brasilia	South America	Brazil	Distrito Federal
Brazil/DF-L124-CD3015/2020	EPI_ISL_2344445	2020-10-21	South America	Brazil	Distrito Federal	Brasilia	South America	Brazil	Distrito Federal
Brazil/DF-L124-CD4042/2020	EPI_ISL_2344438	2020-12-01	South America	Brazil	Distrito Federal	Brasilia	South America	Brazil	Distrito Federal
Brazil/ES-AFIP_20_2020/2021	EPI_ISL_1499297	2020-10-13	South America	Brazil	Espirito Santo	Cariacica	South America	Brazil	Espirito Santo
Brazil/ES-FUNED-320180395/2020	EPI_ISL_1239117	2020-11-27	South America	Brazil	Espirito Santo	Guarapari	South America	Brazil	Espirito Santo
Brazil/GO-1022/2020	EPI_ISL_882661	2020-12-24	South America	Brazil	Goias	Santa Barbara de Goias	South America	Brazil	Goias
Brazil/GO-1023/2020	EPI_ISL_882662	2020-12-24	South America	Brazil	Goias	Santa Barbara de Goias	South America	Brazil	Goias
Brazil/GO-1190R1/2020	EPI_ISL_943988	2020-06-24	South America	Brazil	Goias	Ceres	South America	Brazil	Goias
Brazil/GO-HLAGYN-1040658_R1/2020	EPI_ISL_2348593	2020-08-20	South America	Brazil	Goias	Goiania	South America	Brazil	Goias
Brazil/GO-HLAGYN-1169409_R1/2020	EPI_ISL_2102517	2020-09-25	South America	Brazil	Goias	Aparecida de Goiania	South America	Brazil	Goias
Brazil/GO-HLAGYN-1223842/2020	EPI_ISL_2017457	2020-10-19	South America	Brazil	Goias	Aparecida de Goiania	South America	Brazil	Goias
Brazil/GO-HLAGYN-1299079/2020	EPI_ISL_2017275	2020-12-03	South America	Brazil	Goias	Aparecida de Goiania	South America	Brazil	Goias
Brazil/GO-HLAGYN-1300009/2020	EPI_ISL_2017253	2020-12-03	South America	Brazil	Goias	Aparecida de Goiania	South America	Brazil	Goias
Brazil/GO-HLAGYN-1300033/2020	EPI_ISL_2017251	2020-12-03	South America	Brazil	Goias	Aparecida de Goiania	South America	Brazil	Goias
Brazil/GO-HLAGYN-1308660/2020	EPI_ISL_2017264	2020-12-08	South America	Brazil	Goias	Aparecida de Goiania	South America	Brazil	Goias
Brazil/GO-HLAGYN-1308717/2020	EPI_ISL_2017247	2020-12-08	South America	Brazil	Goias	Aparecida de Goiania	South America	Brazil	Goias
Brazil/GO-HLAGYN-1308719/2020	EPI_ISL_2017254	2020-12-08	South America	Brazil	Goias	Aparecida de Goiania	South America	Brazil	Goias
Brazil/GO-HLAGYN-1326647/2020	EPI_ISL_2017259	2020-12-16	South America	Brazil	Goias	Aparecida de Goiania	South America	Brazil	Goias
Brazil/GO-HLAGYN-1326657/2020	EPI_ISL_2017276	2020-12-16	South America	Brazil	Goias	Aparecida de Goiania	South America	Brazil	Goias
Brazil/GO-HLAGYN-1326662/2020	EPI_ISL_2017243	2020-12-16	South America	Brazil	Goias	Aparecida de Goiania	South America	Brazil	Goias
Brazil/GO-HLAGYN-1350310/2020	EPI_ISL_2017271	2020-12-22	South America	Brazil	Goias	Aparecida de Goiania	South America	Brazil	Goias
Brazil/GO-HLAGYN-1358137/2020	EPI_ISL_2017266	2020-12-29	South America	Brazil	Goias	Aparecida de Goiania	South America	Brazil	Goias
Brazil/GO-HLAGYN-1358142/2020	EPI_ISL_2017258	2020-12-29	South America	Brazil	Goias	Aparecida de Goiania	South America	Brazil	Goias
Brazil/GO-HLAGYN-1360396/2020	EPI_ISL_2017268	2020-12-29	South America	Brazil	Goias	Aparecida de Goiania	South America	Brazil	Goias
Brazil/GO-HLAGYN-1371344/2021	EPI_ISL_2187684	2021-01-04	South America	Brazil	Goias	Aparecida de Goiania	South America	Brazil	Goias
Brazil/GO-HLAGYN-1375468/2021	EPI_ISL_2017309	2021-01-05	South America	Brazil	Goias	Aparecida de Goiania	South America	Brazil	Goias
Brazil/GO-HLAGYN-1394924/2021	EPI_ISL_2187703	2021-01-11	South America	Brazil	Goias	Aparecida de Goiania	South America	Brazil	Goias
Brazil/GO-HLAGYN-1401623/2021	EPI_ISL_2187714	2021-01-13	South America	Brazil	Goias	Aparecida de Goiania	South America	Brazil	Goias
Brazil/GO-HLAGYN-1414835/2021	EPI_ISL_2187725	2021-01-19	South America	Brazil	Goias	Aparecida de Goiania	South America	Brazil	Goias
Brazil/GO-HLAGYN-1415867/2021	EPI_ISL_2187726	2021-01-19	South America	Brazil	Goias	Aparecida de Goiania	South America	Brazil	Goias
Brazil/GO-HLAGYN-1433472/2021	EPI_ISL_2187746	2021-01-26	South America	Brazil	Goias	Aparecida de Goiania	South America	Brazil	Goias
Brazil/GO-HLAGYN-1437354/2021	EPI_ISL_2187747	2021-01-27	South America	Brazil	Goias	Aparecida de Goiania	South America	Brazil	Goias
Brazil/GO-HLAGYN-1451733/2021	EPI_ISL_2227560	2021-02-02	South America	Brazil	Goias	Aparecida de Goiania	South America	Brazil	Goias
Brazil/GO-HLAGYN-1467861/2021	EPI_ISL_2187783	2021-02-11	South America	Brazil	Goias	Aparecida de Goiania	South America	Brazil	Goias
Brazil/GO-HLAGYN-1508545/2021	EPI_ISL_2187841	2021-03-02	South America	Brazil	Goias	Aparecida de Goiania	South America	Brazil	Goias
Brazil/GO-HLAGYN-1603030/2021	EPI_ISL_2187979	2021-04-09	South America	Brazil	Goias	Aparecida de Goiania	South America	Brazil	Goias
Brazil/GO-LACEN-57/2021	EPI_ISL_1716489	2021-02-04	South America	Brazil	Goias	Rio Verde	South America	Brazil	Goias
Brazil/MA-FIOCRUZ-11477/2021	EPI_ISL_1465225	2021-02-04	South America	Brazil	Maranhao	Caxias	South America	Brazil	Maranhao
Brazil/MA-IEC1200-177751/2020	EPI_ISL_2248770	2020-11-29	South America	Brazil	Maranhao	São Luis	South America	Brazil	Maranhao
Brazil/MA-IEC1200-177766/2021	EPI_ISL_2298750	2021-01-04	South America	Brazil	Maranhao	Sao Luis	South America	Brazil	Maranhao
Brazil/MG-FUNED-09-210/2020	EPI_ISL_1182550	2020-05-21	South America	Brazil	Minas Gerais	Sabara	South America	Brazil	Minas Gerais
Brazil/MG-FUNED-55407-20/2020	EPI_ISL_1182602	2020-12-05	South America	Brazil	Minas Gerais	Guaira	South America	Brazil	Minas Gerais
Brazil/MG-FUNED-759-20US/2020	EPI_ISL_1182612	2020-11-26	South America	Brazil	Minas Gerais	Alfenas	South America	Brazil	Minas Gerais
Brazil/MG-FUNED-790-20US/2020	EPI_ISL_1182609	2020-12-02	South America	Brazil	Minas Gerais	Uberaba	South America	Brazil	Minas Gerais
Brazil/MG-FUNED-829-20US/2020	EPI_ISL_1182601	2020-12-06	South America	Brazil	Minas Gerais	Muriae	South America	Brazil	Minas Gerais
Brazil/MG-FUNED-96287-20/2020	EPI_ISL_1182587	2020-12-20	South America	Brazil	Minas Gerais	Muriae	South America	Brazil	Minas Gerais
Brazil/MG-L2-MG04/2020	EPI_ISL_904018	2020-03-30	South America	Brazil	Minas Gerais		South America	Brazil	Minas Gerais
Brazil/MG-L93-CD3041/2020	EPI_ISL_2344250	2020-11-10	South America	Brazil	Minas Gerais	Belo Horizonte	South America	Brazil	Minas Gerais
Brazil/MG-LBI146/2020	EPI_ISL_1494970	2020-12-11	South America	Brazil	Minas Gerais	Belo Horizonte	South America	Brazil	Minas Gerais
Brazil/MG-LBI150/2020	EPI_ISL_1494972	2020-11-26	South America	Brazil	Minas Gerais	Belo Horizonte	South America	Brazil	Minas Gerais
Brazil/MG-LBI213/2021	EPI_ISL_1495004	2021-02-27	South America	Brazil	Minas Gerais	Belo Horizonte	South America	Brazil	Minas Gerais
Brazil/MS-1249/2020	EPI_ISL_1040825	2020-10-28	South America	Brazil	Mato Grosso do Sul	Ponta Pora	South America	Brazil	Mato Grosso do Sul
Brazil/MS-1250/2020	EPI_ISL_1040826	2020-10-28	South America	Brazil	Mato Grosso do Sul	Maracaju	South America	Brazil	Mato Grosso do Sul
Brazil/MS-1251/2020	EPI_ISL_1171621	2020-10-08	South America	Brazil	Mato Grosso do Sul	Sete Quedas	South America	Brazil	Mato Grosso do Sul
Brazil/MS-1252/2020	EPI_ISL_1040832	2020-10-01	South America	Brazil	Mato Grosso do Sul	Aquidauana	South America	Brazil	Mato Grosso do Sul
Brazil/MS-1253/2020	EPI_ISL_1040830	2020-10-02	South America	Brazil	Mato Grosso do Sul	Campo Grande	South America	Brazil	Mato Grosso do Sul
Brazil/MS-1255/2020	EPI_ISL_1040827	2020-10-05	South America	Brazil	Mato Grosso do Sul	Agua Clara	South America	Brazil	Mato Grosso do Sul
Brazil/MS-1256/2020	EPI_ISL_1040828	2020-10-05	South America	Brazil	Mato Grosso do Sul	Sonora	South America	Brazil	Mato Grosso do Sul
Brazil/MS-1260/2020	EPI_ISL_1040834	2020-09-19	South America	Brazil	Mato Grosso do Sul	Dourados	South America	Brazil	Mato Grosso do Sul
Brazil/MS-1264/2020	EPI_ISL_1040838	2020-09-18	South America	Brazil	Mato Grosso do Sul	Ponta Pora	South America	Brazil	Mato Grosso do Sul
Brazil/MS-1268/2020	EPI_ISL_1040841	2020-08-28	South America	Brazil	Mato Grosso do Sul	Rondonopolis	South America	Brazil	Mato Grosso do Sul
Brazil/MS-1271/2020	EPI_ISL_1040847	2020-07-31	South America	Brazil	Mato Grosso do Sul	Campo Grande	South America	Brazil	Mato Grosso do Sul
Brazil/MS-1273/2020	EPI_ISL_1040846	2020-08-17	South America	Brazil	Mato Grosso do Sul	Dourados	South America	Brazil	Mato Grosso do Sul
Brazil/MS-1277/2020	EPI_ISL_1040850	2020-07-22	South America	Brazil	Mato Grosso do Sul	Campo Grande	South America	Brazil	Mato Grosso do Sul
Brazil/MS-1279/2020	EPI_ISL_1040849	2020-07-23	South America	Brazil	Mato Grosso do Sul	Jardim	South America	Brazil	Mato Grosso do Sul
Brazil/MS-1285/2020	EPI_ISL_1121329	2020-07-03	South America	Brazil	Mato Grosso do Sul	Campo Grande	South America	Brazil	Mato Grosso do Sul
Brazil/MS-1294/2020	EPI_ISL_1139052	2020-06-27	South America	Brazil	Mato Grosso do Sul	Itaquirai	South America	Brazil	Mato Grosso do Sul
Brazil/MS-1298/2020	EPI_ISL_1139054	2020-05-17	South America	Brazil	Mato Grosso do Sul	Campo Grande	South America	Brazil	Mato Grosso do Sul
Brazil/MS-1303/2020	EPI_ISL_1139056	2020-05-14	South America	Brazil	Mato Grosso do Sul	Guia Lopes da Laguna	South America	Brazil	Mato Grosso do Sul
Brazil/MS-1304/2020	EPI_ISL_1139057	2020-05-14	South America	Brazil	Mato Grosso do Sul	Bonito	South America	Brazil	Mato Grosso do Sul
Brazil/MS-1309/2020	EPI_ISL_1139060	2020-04-03	South America	Brazil	Mato Grosso do Sul	Tres Lagoas	South America	Brazil	Mato Grosso do Sul
Brazil/MS-1321/2020	EPI_ISL_1139067	2020-03-31	South America	Brazil	Mato Grosso do Sul	Dourados	South America	Brazil	Mato Grosso do Sul
Brazil/MS-1948/2021	EPI_ISL_1358307	2021-02-09	South America	Brazil	Mato Grosso do Sul	Selviria	South America	Brazil	Mato Grosso do Sul
Brazil/MS-1951/2021	EPI_ISL_1358305	2021-03-02	South America	Brazil	Mato Grosso do Sul	Iguatemi	South America	Brazil	Mato Grosso do Sul
Brazil/MS-1952/2021	EPI_ISL_1358309	2021-02-03	South America	Brazil	Mato Grosso do Sul	Campo Grande	South America	Brazil	Mato Grosso do Sul
Brazil/MS-1954/2021	EPI_ISL_1358308	2021-02-09	South America	Brazil	Mato Grosso do Sul	Iguatemi	South America	Brazil	Mato Grosso do Sul
Brazil/MS-1963/2021	EPI_ISL_1358311	2021-01-22	South America	Brazil	Mato Grosso do Sul	Tres Lagoas	South America	Brazil	Mato Grosso do Sul
Brazil/MS-1968/2021	EPI_ISL_1358314	2021-01-21	South America	Brazil	Mato Grosso do Sul	Amambai	South America	Brazil	Mato Grosso do Sul
Brazil/MS-2029/2021	EPI_ISL_1468437	2021-01-10	South America	Brazil	Mato Grosso do Sul	Amambai	South America	Brazil	Mato Grosso do Sul
Brazil/MT-21774/2020	EPI_ISL_1550878	2020	South America	Brazil	Mato Grosso		South America	Brazil	Mato Grosso
Brazil/MT-FIOCRUZ-21774/2020	EPI_ISL_1219138	2020-06-19	South America	Brazil	Mato Grosso	Cuiaba	South America	Brazil	Mato Grosso
Brazil/PA-0226/2020	EPI_ISL_470600	2020-04-01	South America	Brazil	Pará		South America	Brazil	Pará
Brazil/PA-0228/2020	EPI_ISL_470602	2020-04-01	South America	Brazil	Pará		South America	Brazil	Pará
Brazil/PA-0230/2020	EPI_ISL_470604	2020-04-02	South America	Brazil	Pará		South America	Brazil	Pará
Brazil/PA-0231/2020	EPI_ISL_470605	2020-04-02	South America	Brazil	Pará		South America	Brazil	Pará
Brazil/PA-0234/2020	EPI_ISL_470608	2020-04-03	South America	Brazil	Pará		South America	Brazil	Pará
Brazil/PA-0236/2020	EPI_ISL_470610	2020-04-03	South America	Brazil	Pará		South America	Brazil	Pará
Brazil/PA-IEC-176888/2020	EPI_ISL_918515	2020-11-18	South America	Brazil	Para		South America	Brazil	Para
Brazil/PA-IEC-176946/2020	EPI_ISL_918518	2020-12-15	South America	Brazil	Para		South America	Brazil	Para
Brazil/PA-IEC-177368/2021	EPI_ISL_918550	2021-01-11	South America	Brazil	Para		South America	Brazil	Para
Brazil/PA-IEC1200-177708/2020	EPI_ISL_2245088	2020-11-23	South America	Brazil	Para	Belém	South America	Brazil	Para
Brazil/PA-IEC162802/2020	EPI_ISL_458140	2020-04-07	South America	Brazil	Para		South America	Brazil	Para
Brazil/PA-IEC163185/2020	EPI_ISL_848624	2020-03-31	South America	Brazil	Para		South America	Brazil	Para
Brazil/PA-IEC163469/2020	EPI_ISL_524787	2020-04-15	South America	Brazil	Para		South America	Brazil	Para
Brazil/PA-IEC164173/2020	EPI_ISL_458146	2020-04-23	South America	Brazil	Para		South America	Brazil	Para
Brazil/PA-IEC164218/2020	EPI_ISL_458147	2020-04-24	South America	Brazil	Para		South America	Brazil	Para
Brazil/PA-IEC164239/2020	EPI_ISL_458141	2020-04-26	South America	Brazil	Para		South America	Brazil	Para
Brazil/PA-IEC164747/2020	EPI_ISL_524783	2020-04-28	South America	Brazil	Para		South America	Brazil	Para
Brazil/PA-IEC165302/2020	EPI_ISL_524786	2020-05-01	South America	Brazil	Para		South America	Brazil	Para
Brazil/PA-IEC165313/2020	EPI_ISL_524785	2020-05-05	South America	Brazil	Para		South America	Brazil	Para
Brazil/PA-IEC169757/2020	EPI_ISL_1063789	2020-06-23	South America	Brazil	Para		South America	Brazil	Para
Brazil/PA-IEC169758/2020	EPI_ISL_848589	2020-04-22	South America	Brazil	Para		South America	Brazil	Para
Brazil/PA-IEC172959/2020	EPI_ISL_848595	2020-04-06	South America	Brazil	Para		South America	Brazil	Para
Brazil/PA-IEC172961/2020	EPI_ISL_848622	2020-04-15	South America	Brazil	Para		South America	Brazil	Para
Brazil/PA-IEC172962/2020	EPI_ISL_848592	2020-04-15	South America	Brazil	Para		South America	Brazil	Para
Brazil/PA-IEC172999/2020	EPI_ISL_848628	2020-03-19	South America	Brazil	Para		South America	Brazil	Para
Brazil/PA-IEC173011/2020	EPI_ISL_848617	2020-04-25	South America	Brazil	Para		South America	Brazil	Para
Brazil/PA-IEC173012/2020	EPI_ISL_848618	2020-04-25	South America	Brazil	Para		South America	Brazil	Para
Brazil/PA-IEC173013/2020	EPI_ISL_848587	2020-04-24	South America	Brazil	Para		South America	Brazil	Para
Brazil/PA-IEC173014/2020	EPI_ISL_848619	2020-04-25	South America	Brazil	Para		South America	Brazil	Para
Brazil/PA-IEC173015/2020	EPI_ISL_848620	2020-04-24	South America	Brazil	Para		South America	Brazil	Para
Brazil/PA-IEC173028/2020	EPI_ISL_848593	2020-04-15	South America	Brazil	Para		South America	Brazil	Para
Brazil/PA-IEC173029/2020	EPI_ISL_848623	2020-04-15	South America	Brazil	Para		South America	Brazil	Para
Brazil/PA-IEC173030/2020	EPI_ISL_848621	2020-04-16	South America	Brazil	Para		South America	Brazil	Para
Brazil/PA-IEC173044/2020	EPI_ISL_848588	2020-04-23	South America	Brazil	Para		South America	Brazil	Para
Brazil/PA-IEC173045/2020	EPI_ISL_848590	2020-04-17	South America	Brazil	Para		South America	Brazil	Para
Brazil/PA-IEC173135/2020	EPI_ISL_848571	2020-05-29	South America	Brazil	Para		South America	Brazil	Para
Brazil/PA-IEC173136/2020	EPI_ISL_848583	2020-05-04	South America	Brazil	Para		South America	Brazil	Para
Brazil/PA-IEC173137/2020	EPI_ISL_848615	2020-05-05	South America	Brazil	Para		South America	Brazil	Para
Brazil/PA-IEC173140/2020	EPI_ISL_848585	2020-04-28	South America	Brazil	Para		South America	Brazil	Para
Brazil/PA-IEC173143/2020	EPI_ISL_848582	2020-05-05	South America	Brazil	Para		South America	Brazil	Para
Brazil/PA-IEC173145/2020	EPI_ISL_848611	2020-06-11	South America	Brazil	Para		South America	Brazil	Para
Brazil/PA-IEC173151/2020	EPI_ISL_848566	2020-06-26	South America	Brazil	Para		South America	Brazil	Para
Brazil/PA-IEC173158/2020	EPI_ISL_848565	2020-07-03	South America	Brazil	Para		South America	Brazil	Para
Brazil/PA-IEC173159/2020	EPI_ISL_848562	2020-07-10	South America	Brazil	Para		South America	Brazil	Para
Brazil/PA-IEC173164/2020	EPI_ISL_848563	2020-07-10	South America	Brazil	Para		South America	Brazil	Para
Brazil/PB-00763/2021	EPI_ISL_1213433	2021-01-12	South America	Brazil	Paraíba	Alagoa grande	South America	Brazil	Paraíba
Brazil/PB-00773/2020	EPI_ISL_1213454	2020-12-03	South America	Brazil	Paraíba	Campina grande	South America	Brazil	Paraíba
Brazil/PB-00777/2020	EPI_ISL_1213461	2020-12-02	South America	Brazil	Paraíba	Itabaiana	South America	Brazil	Paraíba
Brazil/PB-00780/2020	EPI_ISL_1213443	2020-12-10	South America	Brazil	Paraíba	Joao pessoa	South America	Brazil	Paraíba
Brazil/PB-00783/2021	EPI_ISL_1213429	2021-01-13	South America	Brazil	Paraíba	Joao pessoa	South America	Brazil	Paraíba
Brazil/PB-00784/2020	EPI_ISL_1213453	2020-12-04	South America	Brazil	Paraíba	Joao pessoa	South America	Brazil	Paraíba
Brazil/PB-00791/2020	EPI_ISL_1213458	2020-12-03	South America	Brazil	Paraíba	Monteiro	South America	Brazil	Paraíba
Brazil/PB-00792/2020	EPI_ISL_1213459	2020-12-03	South America	Brazil	Paraíba	Monteiro	South America	Brazil	Paraíba
Brazil/PB-AFIP_14_2020/2021	EPI_ISL_1499114	2020-11-17	South America	Brazil	Paraiba	Joao Pessoa	South America	Brazil	Paraiba
Brazil/PB-BA1200-250028130/2020	EPI_ISL_2241529	2020-11-18	South America	Brazil	Paraiba	João Pessoa	South America	Brazil	Paraiba
Brazil/PB-BA1200-250032126/2020	EPI_ISL_2241497	2020-11-24	South America	Brazil	Paraiba	Itaporanga	South America	Brazil	Paraiba
Brazil/PB-BA1200-250037490/2020	EPI_ISL_2241572	2020-11-30	South America	Brazil	Paraiba	Cuite	South America	Brazil	Paraiba
Brazil/PB-BA1200-250060497/2020	EPI_ISL_2241566	2020-12-28	South America	Brazil	Paraiba	João Pessoa	South America	Brazil	Paraiba
Brazil/PB-BA1200-250062344/2021	EPI_ISL_2241514	2021-01-02	South America	Brazil	Paraiba	Sousa	South America	Brazil	Paraiba
Brazil/PB-BA1200-250069375/2021	EPI_ISL_2241498	2021-01-14	South America	Brazil	Paraiba	Cuité	South America	Brazil	Paraiba
Brazil/PB-BA1200-250072905/2021	EPI_ISL_2241567	2021-01-19	South America	Brazil	Paraiba	Amparo	South America	Brazil	Paraiba
Brazil/PB-BA1200-250087795/2021	EPI_ISL_2241596	2021-02-11	South America	Brazil	Paraiba	Catolé do Rocha	South America	Brazil	Paraiba
Brazil/PB-FIOCRUZ-18338/2021	EPI_ISL_2157578	2021-01-12	South America	Brazil	Paraiba	Joao Pessoa	South America	Brazil	Paraiba
Brazil/PB-FIOCRUZ-18341/2021	EPI_ISL_2157550	2021-01-12	South America	Brazil	Paraiba	Joao Pessoa	South America	Brazil	Paraiba
Brazil/PB-FIOCRUZ-29611/2020	EPI_ISL_792605	2020-08-10	South America	Brazil	Paraiba		South America	Brazil	Paraiba
Brazil/PB-FIOCRUZ-29642/2020	EPI_ISL_792631	2020-11-09	South America	Brazil	Paraiba		South America	Brazil	Paraiba
Brazil/PB-FIOCRUZ-29645/2020	EPI_ISL_792633	2020-11-09	South America	Brazil	Paraiba		South America	Brazil	Paraiba
Brazil/PB-IEC-177526/2020	EPI_ISL_1164994	2020-12-30	South America	Brazil	Paraiba		South America	Brazil	Paraiba
Brazil/PB-IEC177532/2020	EPI_ISL_1086377	2020-12-15	South America	Brazil	Paraiba		South America	Brazil	Paraiba
Brazil/PE-COV0260/2020	EPI_ISL_502875	2020-06-24	South America	Brazil	Pernambuco	Recife	South America	Brazil	Pernambuco
Brazil/PE-FIOCRUZ-IAM1126/2020	EPI_ISL_572379	2020-05-07	South America	Brazil	Pernambuco	Carpina	South America	Brazil	Pernambuco
Brazil/PE-FIOCRUZ-IAM356/2020	EPI_ISL_500875	2020-04-13	South America	Brazil	Pernambuco	Paulista	South America	Brazil	Pernambuco
Brazil/PE-FIOCRUZ-IAM67/2020	EPI_ISL_500483	2020-04-08	South America	Brazil	Pernambuco	Recife	South America	Brazil	Pernambuco
Brazil/PE-FIOCRUZ-IAM991/2020	EPI_ISL_572371	2020-05-06	South America	Brazil	Pernambuco	Recife	South America	Brazil	Pernambuco
Brazil/PE-HIAE-ID50/2020	EPI_ISL_861914	2020-04-14	South America	Brazil	Pernambuco		South America	Brazil	Pernambuco
Brazil/PE-IEC-178262/2021	EPI_ISL_1261698	2021-01-16	South America	Brazil	Pernambuco		South America	Brazil	Pernambuco
Brazil/PE-UFPE002/2020	EPI_ISL_1117388	2020-06-24	South America	Brazil	Pernambuco	Caruaru	South America	Brazil	Pernambuco
Brazil/PE-UFPE032/2020	EPI_ISL_1117384	2020-07-02	South America	Brazil	Pernambuco	Araripina	South America	Brazil	Pernambuco
Brazil/PE-UFPE050/2020	EPI_ISL_1117429	2020-07-03	South America	Brazil	Pernambuco	Sao Bento do Una	South America	Brazil	Pernambuco
Brazil/PE-UFPE052/2020	EPI_ISL_1117408	2020-06-02	South America	Brazil	Pernambuco	Recife	South America	Brazil	Pernambuco
Brazil/PI-BA1200-220002733/2020	EPI_ISL_2241607	2020-10-18	South America	Brazil	Piaui	Teresina	South America	Brazil	Piaui
Brazil/PI-BA1200-220010401/2020	EPI_ISL_2241593	2020-10-24	South America	Brazil	Piaui	Canto do Buriti	South America	Brazil	Piaui
Brazil/PI-BA1200-220038122/2020	EPI_ISL_2246287	2020-11-24	South America	Brazil	Piaui	Prata do Piauí	South America	Brazil	Piaui
Brazil/PR-FIOCRUZ-19057/2021	EPI_ISL_2157343	2021-03-06	South America	Brazil	Parana	Diamante Do Sul	South America	Brazil	Parana
Brazil/PR-FIOCRUZ-28603/2020	EPI_ISL_792647	2020-11-09	South America	Brazil	Parana	Curitiba	South America	Brazil	Parana
Brazil/PR-FIOCRUZ-28605/2020	EPI_ISL_792649	2020-11-17	South America	Brazil	Parana	Marechal Candido Rondon	South America	Brazil	Parana
Brazil/PR-FIOCRUZ-28609/2020	EPI_ISL_792653	2020-11-09	South America	Brazil	Parana	Ponta Grossa	South America	Brazil	Parana
Brazil/PR-FIOCRUZ-28610/2020	EPI_ISL_792654	2020-11-23	South America	Brazil	Parana	Londrina	South America	Brazil	Parana
Brazil/PR-FIOCRUZ-34071-R1/2020	EPI_ISL_2196362	2020-06-18	South America	Brazil	Parana	Curitiba	South America	Brazil	Parana
Brazil/PR-FIOCRUZ-5620/2020	EPI_ISL_541343	2020-03-20	South America	Brazil	Parana	Maringa	South America	Brazil	Parana
Brazil/PR-FIOCRUZ-5621/2020	EPI_ISL_541344	2020-03-19	South America	Brazil	Parana	Vere	South America	Brazil	Parana
Brazil/PR-FUNED-2235-21/2021	EPI_ISL_1182567	2021-01-12	South America	Brazil	Parana	Irati	South America	Brazil	Parana
Brazil/PR-FUNED-3145-21/2021	EPI_ISL_1182562	2021-01-17	South America	Brazil	Parana	Carambei	South America	Brazil	Parana
Brazil/PR-FUNED-50581-20/2020	EPI_ISL_1182542	2020-11-15	South America	Brazil	Parana	Araucaria	South America	Brazil	Parana
Brazil/PR-FUNED-52591-20/2020	EPI_ISL_1182613	2020-11-25	South America	Brazil	Parana	Terra boa	South America	Brazil	Parana
Brazil/PR-FUNED-52611-20/2020	EPI_ISL_1182614	2020-11-25	South America	Brazil	Parana	Francisco Beltrao	South America	Brazil	Parana
Brazil/PR-FUNED-55508-20/2020	EPI_ISL_1182603	2020-12-05	South America	Brazil	Parana	Mangueirinha	South America	Brazil	Parana
Brazil/PR-FUNED-56405-20/2020	EPI_ISL_1182595	2020-12-09	South America	Brazil	Parana	Colombo	South America	Brazil	Parana
Brazil/PR-FUNED-58126-20/2020	EPI_ISL_1182584	2020-12-21	South America	Brazil	Parana	Lapa	South America	Brazil	Parana
Brazil/PR-L110-CD3060/2020	EPI_ISL_2344450	2020-09-17	South America	Brazil	Parana	Curitiba	South America	Brazil	Parana
Brazil/PR-L116-CD7034/2020	EPI_ISL_2344272	2020-11-19	South America	Brazil	Parana	Curitiba	South America	Brazil	Parana
Brazil/PR-L117-CD7580/2020	EPI_ISL_2344431	2020-12-09	South America	Brazil	Parana	Curitiba	South America	Brazil	Parana
Brazil/PR-L117-CD7581/2020	EPI_ISL_2344244	2020-12-09	South America	Brazil	Parana	Curitiba	South America	Brazil	Parana
Brazil/PR-L117-CD7583/2020	EPI_ISL_2344260	2020-12-22	South America	Brazil	Parana	Curitiba	South America	Brazil	Parana
Brazil/PR-L119-CD7766/2020	EPI_ISL_2344258	2020-09-25	South America	Brazil	Parana	Curitiba	South America	Brazil	Parana
Brazil/PR-L119-CD7776/2020	EPI_ISL_2344421	2020-11-26	South America	Brazil	Parana	Curitiba	South America	Brazil	Parana
Brazil/PR-L119-CD7777/2020	EPI_ISL_2344451	2020-12-01	South America	Brazil	Parana	Curitiba	South America	Brazil	Parana
Brazil/PR-L119-CD7779/2020	EPI_ISL_2344457	2020-11-26	South America	Brazil	Parana	Curitiba	South America	Brazil	Parana
Brazil/PR-L119-CD7780/2020	EPI_ISL_2344271	2020-11-30	South America	Brazil	Parana	Curitiba	South America	Brazil	Parana
Brazil/PR-L119-CD7791/2020	EPI_ISL_2344265	2020-10-01	South America	Brazil	Parana	Curitiba	South America	Brazil	Parana
Brazil/PR-L119-CD7793/2020	EPI_ISL_2344426	2020-11-13	South America	Brazil	Parana	Curitiba	South America	Brazil	Parana
Brazil/PR-L120-CD7823/2020	EPI_ISL_2344233	2020-11-19	South America	Brazil	Parana	Curitiba	South America	Brazil	Parana
Brazil/PR-L124-CD7768/2020	EPI_ISL_2344242	2020-11-17	South America	Brazil	Parana	Curitiba	South America	Brazil	Parana
Brazil/PR-L16-CD333/2020	EPI_ISL_476282	2020-03-28	South America	Brazil	Paraná		South America	Brazil	Paraná
Brazil/PR-L17-CD366/2020	EPI_ISL_476312	2020-03-31	South America	Brazil	Paraná		South America	Brazil	Paraná
Brazil/PR-L17-CD367/2020	EPI_ISL_476313	2020-03-31	South America	Brazil	Paraná		South America	Brazil	Paraná
Brazil/PR-L19-CD389/2020	EPI_ISL_476318	2020-04-01	South America	Brazil	Paraná		South America	Brazil	Paraná
Brazil/PR-L21-CD448/2020	EPI_ISL_476370	2020-04-06	South America	Brazil	Paraná		South America	Brazil	Paraná
Brazil/PR-L28-CD608/2020	EPI_ISL_722134	2020-04-08	South America	Brazil	São Paulo		South America	Brazil	São Paulo
Brazil/PR-L30-CD760/2020	EPI_ISL_722135	2020-04-14	South America	Brazil	Paraná		South America	Brazil	Paraná
Brazil/PR-L93-CD3061/2020	EPI_ISL_2344262	2020-12-07	South America	Brazil	Parana	Curitiba	South America	Brazil	Parana
Brazil/RJ-00327/2020	EPI_ISL_623130	2020-04-22	South America	Brazil	Rio de Janeiro		South America	Brazil	Rio de Janeiro
Brazil/RJ-00328/2020	EPI_ISL_623131	2020-05-14	South America	Brazil	Rio de Janeiro		South America	Brazil	Rio de Janeiro
Brazil/RJ-00404/2020	EPI_ISL_717807	2020-11-05	South America	Brazil	Rio de Janeiro	São João de Meriti	South America	Brazil	Rio de Janeiro
Brazil/RJ-00405/2020	EPI_ISL_717808	2020-11-03	South America	Brazil	Rio de Janeiro	Rio de Janeiro	South America	Brazil	Rio de Janeiro
Brazil/RJ-00408/2020	EPI_ISL_717810	2020-04-14	South America	Brazil	Rio de Janeiro	Rio de Janeiro	South America	Brazil	Rio de Janeiro
Brazil/RJ-00409/2020	EPI_ISL_717811	2020-04-16	South America	Brazil	Rio de Janeiro	Rio de Janeiro	South America	Brazil	Rio de Janeiro
Brazil/RJ-00410/2020	EPI_ISL_717812	2020-06-01	South America	Brazil	Rio de Janeiro	Rio de Janeiro	South America	Brazil	Rio de Janeiro
Brazil/RJ-00411/2020	EPI_ISL_717813	2020-06-01	South America	Brazil	Rio de Janeiro	Rio de Janeiro	South America	Brazil	Rio de Janeiro
Brazil/RJ-00412/2020	EPI_ISL_717814	2020-09-03	South America	Brazil	Rio de Janeiro	Nilópolis	South America	Brazil	Rio de Janeiro
Brazil/RJ-00413/2020	EPI_ISL_717815	2020-09-03	South America	Brazil	Rio de Janeiro	Rio de Janeiro	South America	Brazil	Rio de Janeiro
Brazil/RJ-00416/2020	EPI_ISL_717818	2020-10-08	South America	Brazil	Rio de Janeiro	Rio de Janeiro	South America	Brazil	Rio de Janeiro
Brazil/RJ-00417/2020	EPI_ISL_717819	2020-10-09	South America	Brazil	Rio de Janeiro	Rio de Janeiro	South America	Brazil	Rio de Janeiro
Brazil/RJ-00418/2020	EPI_ISL_717820	2020-10-26	South America	Brazil	Rio de Janeiro	Duque de Caxias	South America	Brazil	Rio de Janeiro
Brazil/RJ-00419/2020	EPI_ISL_717821	2020-10-26	South America	Brazil	Rio de Janeiro	Rio de Janeiro	South America	Brazil	Rio de Janeiro
Brazil/RJ-00420/2020	EPI_ISL_717822	2020-10-26	South America	Brazil	Rio de Janeiro	Duque de Caxias	South America	Brazil	Rio de Janeiro
Brazil/RJ-00421/2020	EPI_ISL_717823	2020-10-29	South America	Brazil	Rio de Janeiro	Rio de Janeiro	South America	Brazil	Rio de Janeiro
Brazil/RJ-00422/2020	EPI_ISL_717824	2020-10-29	South America	Brazil	Rio de Janeiro	Rio de Janeiro	South America	Brazil	Rio de Janeiro
Brazil/RJ-00423/2020	EPI_ISL_717825	2020-11-03	South America	Brazil	Rio de Janeiro	Nova Iguaçu	South America	Brazil	Rio de Janeiro
Brazil/RJ-00424/2020	EPI_ISL_717826	2020-11-03	South America	Brazil	Rio de Janeiro	Rio de Janeiro	South America	Brazil	Rio de Janeiro
Brazil/RJ-00425/2020	EPI_ISL_717827	2020-11-03	South America	Brazil	Rio de Janeiro	Rio de Janeiro	South America	Brazil	Rio de Janeiro
Brazil/RJ-00426/2020	EPI_ISL_717828	2020-11-04	South America	Brazil	Rio de Janeiro	Rio de Janeiro	South America	Brazil	Rio de Janeiro
Brazil/RJ-00427/2020	EPI_ISL_717829	2020-11-04	South America	Brazil	Rio de Janeiro	Rio de Janeiro	South America	Brazil	Rio de Janeiro
Brazil/RJ-00428/2020	EPI_ISL_717830	2020-11-05	South America	Brazil	Rio de Janeiro	Rio de Janeiro	South America	Brazil	Rio de Janeiro
Brazil/RJ-00430/2020	EPI_ISL_717794	2020-07-29	South America	Brazil	Rio de Janeiro	Itaperuna	South America	Brazil	Rio de Janeiro
Brazil/RJ-00815/2021	EPI_ISL_1213309	2021-01-29	South America	Brazil	Rio de Janeiro	Rio de janeiro	South America	Brazil	Rio de Janeiro
Brazil/RJ-00831/2021	EPI_ISL_1213397	2021-01-22	South America	Brazil	Rio de Janeiro	Rio de janeiro	South America	Brazil	Rio de Janeiro
Brazil/RJ-0272/2020	EPI_ISL_470638	2020-04-17	South America	Brazil	Rio de Janeiro		South America	Brazil	Rio de Janeiro
Brazil/RJ-FIOCRUZ-1719/2020	EPI_ISL_456088	2020-04-06	South America	Brazil	Rio de Janeiro	Itaborai	South America	Brazil	Rio de Janeiro
Brazil/RJ-FIOCRUZ-2155/2020	EPI_ISL_541354	2020-04-07	South America	Brazil	Rio de Janeiro	Niteroi	South America	Brazil	Rio de Janeiro
Brazil/RJ-FIOCRUZ-2192/2020	EPI_ISL_541355	2020-04-13	South America	Brazil	Rio de Janeiro	Rio de Janeiro	South America	Brazil	Rio de Janeiro
Brazil/RJ-FIOCRUZ-2369/2020	EPI_ISL_541359	2020-04-20	South America	Brazil	Rio de Janeiro	Rio de Janeiro	South America	Brazil	Rio de Janeiro
Brazil/RJ-FIOCRUZ-2682/2020	EPI_ISL_467356	2020-04-24	South America	Brazil	Rio de Janeiro		South America	Brazil	Rio de Janeiro
Brazil/RJ-FIOCRUZ-2717/2020	EPI_ISL_467359	2020-04-24	South America	Brazil	Rio de Janeiro		South America	Brazil	Rio de Janeiro
Brazil/RJ-FIOCRUZ-2812/2020	EPI_ISL_467366	2020-04-27	South America	Brazil	Rio de Janeiro		South America	Brazil	Rio de Janeiro
Brazil/RJ-FUNED-330108278/2020	EPI_ISL_2249405	2020-11-20	South America	Brazil	Rio de Janeiro	Pirai	South America	Brazil	Rio de Janeiro
Brazil/RJ-FUNED-330112938/2020	EPI_ISL_2249404	2020-11-24	South America	Brazil	Rio de Janeiro	Rio de Janeiro	South America	Brazil	Rio de Janeiro
Brazil/RJ-FUNED-330123094/2020	EPI_ISL_2249407	2020-11-26	South America	Brazil	Rio de Janeiro	Pirai	South America	Brazil	Rio de Janeiro
Brazil/RJ-FUNED-330124357/2020	EPI_ISL_2249409	2020-11-27	South America	Brazil	Rio de Janeiro	Pirai	South America	Brazil	Rio de Janeiro
Brazil/RJ-FUNED-330231257/2021	EPI_ISL_2249426	2021-01-18	South America	Brazil	Rio de Janeiro	Sao Fidelis	South America	Brazil	Rio de Janeiro
Brazil/RJ-FUNED-330257308/2021	EPI_ISL_1182554	2021-02-01	South America	Brazil	Rio de Janeiro	Porto Real	South America	Brazil	Rio de Janeiro
Brazil/RJ-FUNED-330292473/2021	EPI_ISL_2249428	2021-02-26	South America	Brazil	Rio de Janeiro	Resende	South America	Brazil	Rio de Janeiro
Brazil/RJ-INCA-C07/2020	EPI_ISL_513514	2020-04-08	South America	Brazil	Rio de Janeiro		South America	Brazil	Rio de Janeiro
Brazil/RJ-INCA-C24/2020	EPI_ISL_513532	2020-04-16	South America	Brazil	Rio de Janeiro		South America	Brazil	Rio de Janeiro
Brazil/RJ-INCA-C38/2020	EPI_ISL_513546	2020-04-17	South America	Brazil	Rio de Janeiro		South America	Brazil	Rio de Janeiro
Brazil/RJ-INCA-C64/2020	EPI_ISL_513557	2020-04-22	South America	Brazil	Rio de Janeiro		South America	Brazil	Rio de Janeiro
Brazil/RJ-INCA-I39/2020	EPI_ISL_513578	2020-05-04	South America	Brazil	Rio de Janeiro		South America	Brazil	Rio de Janeiro
Brazil/RJ-LNN00783/2021	EPI_ISL_2101742	2021-04-25	South America	Brazil	Rio de Janeiro	Porto Real	South America	Brazil	Rio de Janeiro
Brazil/RJ-LNN00784/2021	EPI_ISL_2101743	2021-04-23	South America	Brazil	Rio de Janeiro	Porto Real	South America	Brazil	Rio de Janeiro
Brazil/RJ-LNN00787/2021	EPI_ISL_2101746	2021-04-23	South America	Brazil	Rio de Janeiro	Porto Real	South America	Brazil	Rio de Janeiro
Brazil/RJ-UFRJ-9331/2020	EPI_ISL_492036	2020-06-01	South America	Brazil	Rio de Janeiro	Resende	South America	Brazil	Rio de Janeiro
Brazil/RN-00854/2021	EPI_ISL_1213317	2021-01-29	South America	Brazil	Rio Grande do Norte	Natal	South America	Brazil	Rio Grande do Norte
Brazil/RN-BA1200-240103813/2020	EPI_ISL_2241543	2020-11-15	South America	Brazil	Rio Grande do Norte	São José de Mipibu	South America	Brazil	Rio Grande do Norte
Brazil/RN-BA1200-240245103/2021	EPI_ISL_2241508	2021-02-06	South America	Brazil	Rio Grande do Norte	Natal	South America	Brazil	Rio Grande do Norte
Brazil/RN-IEC-177491/2021	EPI_ISL_1164977	2021-01-19	South America	Brazil	Rio Grande do Norte		South America	Brazil	Rio Grande do Norte
Brazil/RN-IEC-177495/2020	EPI_ISL_1164997	2020-12-28	South America	Brazil	Rio Grande do Norte		South America	Brazil	Rio Grande do Norte
Brazil/RN-IEC177493/2020	EPI_ISL_1086376	2020-12-28	South America	Brazil	Rio Grande do Norte		South America	Brazil	Rio Grande do Norte
Brazil/RO-1363/2021	EPI_ISL_1293052	2021-01-16	South America	Brazil	Rondonia	Sao Miguel do Guapore	South America	Brazil	Rondonia
Brazil/RO-1369/2021	EPI_ISL_1303499	2021-01-18	South America	Brazil	Rondonia	Porto Velho	South America	Brazil	Rondonia
Brazil/RR-IEC1200-177597/2020	EPI_ISL_2298748	2020-11-25	South America	Brazil	Roraima	Boa Vista	South America	Brazil	Roraima
Brazil/RS-00310HM_LMM52636/2020	EPI_ISL_1799499	2020-07-28	South America	Brazil	Rio Grande do Sul		South America	Brazil	Rio Grande do Sul
Brazil/RS-00602/2020	EPI_ISL_779156	2020-11-23	South America	Brazil	Rio Grande do Sul	Carlos Barbosa	South America	Brazil	Rio Grande do Sul
Brazil/RS-00603/2020	EPI_ISL_770555	2020-11-23	South America	Brazil	Rio Grande do Sul	Sapiranga	South America	Brazil	Rio Grande do Sul
Brazil/RS-00606/2020	EPI_ISL_770558	2020-11-24	South America	Brazil	Rio Grande do Sul	Porto Alegre	South America	Brazil	Rio Grande do Sul
Brazil/RS-00610/2020	EPI_ISL_770562	2020-11-24	South America	Brazil	Rio Grande do Sul	Garibaldi	South America	Brazil	Rio Grande do Sul
Brazil/RS-00617/2020	EPI_ISL_770569	2020-11-25	South America	Brazil	Rio Grande do Sul	Carlos Barbosa	South America	Brazil	Rio Grande do Sul
Brazil/RS-00617HM_LMM52648/2020	EPI_ISL_1799505	2020-08-10	South America	Brazil	Rio Grande do Sul		South America	Brazil	Rio Grande do Sul
Brazil/RS-00620/2020	EPI_ISL_770572	2020-11-24	South America	Brazil	Rio Grande do Sul	Carlos Barbosa	South America	Brazil	Rio Grande do Sul
Brazil/RS-00622/2020	EPI_ISL_770573	2020-11-23	South America	Brazil	Rio Grande do Sul	Taquara	South America	Brazil	Rio Grande do Sul
Brazil/RS-00626/2020	EPI_ISL_770576	2020-11-23	South America	Brazil	Rio Grande do Sul	Taquara	South America	Brazil	Rio Grande do Sul
Brazil/RS-00627/2020	EPI_ISL_770577	2020-11-24	South America	Brazil	Rio Grande do Sul	Canoas	South America	Brazil	Rio Grande do Sul
Brazil/RS-00634/2020	EPI_ISL_770582	2020-11-24	South America	Brazil	Rio Grande do Sul	Porto Alegre	South America	Brazil	Rio Grande do Sul
Brazil/RS-00637/2020	EPI_ISL_770585	2020-11-24	South America	Brazil	Rio Grande do Sul	Canoas	South America	Brazil	Rio Grande do Sul
Brazil/RS-00638/2020	EPI_ISL_770586	2020-11-25	South America	Brazil	Rio Grande do Sul	Butia	South America	Brazil	Rio Grande do Sul
Brazil/RS-00640/2020	EPI_ISL_770588	2020-11-24	South America	Brazil	Rio Grande do Sul	Novo Hamburgo	South America	Brazil	Rio Grande do Sul
Brazil/RS-00641/2020	EPI_ISL_779160	2020-11-25	South America	Brazil	Rio Grande do Sul	Taquara	South America	Brazil	Rio Grande do Sul
Brazil/RS-00643/2020	EPI_ISL_770590	2020-11-25	South America	Brazil	Rio Grande do Sul	Garibaldi	South America	Brazil	Rio Grande do Sul
Brazil/RS-00644/2020	EPI_ISL_779161	2020-11-25	South America	Brazil	Rio Grande do Sul	Garibaldi	South America	Brazil	Rio Grande do Sul
Brazil/RS-00652/2020	EPI_ISL_770597	2020-11-25	South America	Brazil	Rio Grande do Sul	Novo Hamburgo	South America	Brazil	Rio Grande do Sul
Brazil/RS-00654/2020	EPI_ISL_770599	2020-11-25	South America	Brazil	Rio Grande do Sul	Morro Reuter	South America	Brazil	Rio Grande do Sul
Brazil/RS-00656/2020	EPI_ISL_770600	2020-11-26	South America	Brazil	Rio Grande do Sul	Alto Feliz	South America	Brazil	Rio Grande do Sul
Brazil/RS-00657/2020	EPI_ISL_770601	2020-11-25	South America	Brazil	Rio Grande do Sul	Tupandi	South America	Brazil	Rio Grande do Sul
Brazil/RS-00658/2020	EPI_ISL_779162	2020-11-26	South America	Brazil	Rio Grande do Sul	Sao Sebastiao Do Cai	South America	Brazil	Rio Grande do Sul
Brazil/RS-00664/2020	EPI_ISL_779163	2020-11-26	South America	Brazil	Rio Grande do Sul	Garibaldi	South America	Brazil	Rio Grande do Sul
Brazil/RS-00666/2020	EPI_ISL_770608	2020-11-26	South America	Brazil	Rio Grande do Sul	Taquara	South America	Brazil	Rio Grande do Sul
Brazil/RS-00667/2020	EPI_ISL_770609	2020-11-26	South America	Brazil	Rio Grande do Sul	Taquara	South America	Brazil	Rio Grande do Sul
Brazil/RS-00668/2020	EPI_ISL_770610	2020-11-26	South America	Brazil	Rio Grande do Sul	Taquara	South America	Brazil	Rio Grande do Sul
Brazil/RS-00669/2020	EPI_ISL_770611	2020-11-26	South America	Brazil	Rio Grande do Sul	Taquara	South America	Brazil	Rio Grande do Sul
Brazil/RS-00673/2020	EPI_ISL_770614	2020-11-27	South America	Brazil	Rio Grande do Sul	Nanuque	South America	Brazil	Rio Grande do Sul
Brazil/RS-00674/2020	EPI_ISL_770615	2020-11-27	South America	Brazil	Rio Grande do Sul	Morro Reuter	South America	Brazil	Rio Grande do Sul
Brazil/RS-00677/2020	EPI_ISL_779165	2020-11-27	South America	Brazil	Rio Grande do Sul	Butia	South America	Brazil	Rio Grande do Sul
Brazil/RS-00678/2020	EPI_ISL_779166	2020-11-27	South America	Brazil	Rio Grande do Sul	Butia	South America	Brazil	Rio Grande do Sul
Brazil/RS-00685/2020	EPI_ISL_770623	2020-11-27	South America	Brazil	Rio Grande do Sul	Garibaldi	South America	Brazil	Rio Grande do Sul
Brazil/RS-00687/2020	EPI_ISL_779167	2020-11-27	South America	Brazil	Rio Grande do Sul	Garibaldi	South America	Brazil	Rio Grande do Sul
Brazil/RS-00688/2020	EPI_ISL_779168	2020-11-27	South America	Brazil	Rio Grande do Sul	Garibaldi	South America	Brazil	Rio Grande do Sul
Brazil/RS-00690/2020	EPI_ISL_770626	2020-11-27	South America	Brazil	Rio Grande do Sul	Garibaldi	South America	Brazil	Rio Grande do Sul
Brazil/RS-00691/2020	EPI_ISL_770627	2020-11-27	South America	Brazil	Rio Grande do Sul	Garibaldi	South America	Brazil	Rio Grande do Sul
Brazil/RS-00693/2020	EPI_ISL_770629	2020-11-27	South America	Brazil	Rio Grande do Sul	Canoas	South America	Brazil	Rio Grande do Sul
Brazil/RS-0242/2020	EPI_ISL_470651	2020-03-20	South America	Brazil	Rio Grande do Sul		South America	Brazil	Rio Grande do Sul
Brazil/RS-0886CVL/2020	EPI_ISL_1469561	2020-05-25	South America	Brazil	Rio Grande do Sul	Sapucaia do Sul	South America	Brazil	Rio Grande do Sul
Brazil/RS-10594CVL/2020	EPI_ISL_1469615	2020-07-29	South America	Brazil	Rio Grande do Sul	Campo Bom	South America	Brazil	Rio Grande do Sul
Brazil/RS-11262/2020	EPI_ISL_831645	2020-06-15	South America	Brazil	Rio Grande do Sul	Esteio	South America	Brazil	Rio Grande do Sul
Brazil/RS-11574/2020	EPI_ISL_831660	2020-06-17	South America	Brazil	Rio Grande do Sul	Esteio	South America	Brazil	Rio Grande do Sul
Brazil/RS-11625CVL/2020	EPI_ISL_1469835	2020-08-01	South America	Brazil	Rio Grande do Sul	Canoas	South America	Brazil	Rio Grande do Sul
Brazil/RS-11645CVL/2020	EPI_ISL_1469609	2020-07-31	South America	Brazil	Rio Grande do Sul	Canoas	South America	Brazil	Rio Grande do Sul
Brazil/RS-11684CVL/2020	EPI_ISL_1469560	2020-08-02	South America	Brazil	Rio Grande do Sul	Porto Alegre	South America	Brazil	Rio Grande do Sul
Brazil/RS-1259CVL/2020	EPI_ISL_1469616	2020-06-02	South America	Brazil	Rio Grande do Sul	Canoas	South America	Brazil	Rio Grande do Sul
Brazil/RS-12830/2020	EPI_ISL_943597	2020-05-22	South America	Brazil	Rio Grande do Sul	Tramandai	South America	Brazil	Rio Grande do Sul
Brazil/RS-13095CVL/2020	EPI_ISL_1469845	2020-08-07	South America	Brazil	Rio Grande do Sul	Porto Alegre	South America	Brazil	Rio Grande do Sul
Brazil/RS-13263CVL/2020	EPI_ISL_1469647	2020-08-08	South America	Brazil	Rio Grande do Sul	Taquara	South America	Brazil	Rio Grande do Sul
Brazil/RS-13343CVL/2020	EPI_ISL_1469576	2020-08-10	South America	Brazil	Rio Grande do Sul	Igrejinha	South America	Brazil	Rio Grande do Sul
Brazil/RS-13420CVL/2020	EPI_ISL_1469669	2020-08-07	South America	Brazil	Rio Grande do Sul	Canoas	South America	Brazil	Rio Grande do Sul
Brazil/RS-13468CVL/2020	EPI_ISL_1469623	2020-08-10	South America	Brazil	Rio Grande do Sul	Canoas	South America	Brazil	Rio Grande do Sul
Brazil/RS-14766CVL/2020	EPI_ISL_1469563	2020-08-17	South America	Brazil	Rio Grande do Sul	Riozinho	South America	Brazil	Rio Grande do Sul
Brazil/RS-15273CVL/2020	EPI_ISL_1469696	2020-08-19	South America	Brazil	Rio Grande do Sul	Sapucaia do Sul	South America	Brazil	Rio Grande do Sul
Brazil/RS-15371/2020	EPI_ISL_831688	2020-07-15	South America	Brazil	Rio Grande do Sul	Esteio	South America	Brazil	Rio Grande do Sul
Brazil/RS-15455CVL/2020	EPI_ISL_1469713	2020-08-20	South America	Brazil	Rio Grande do Sul	Sapucaia do Sul	South America	Brazil	Rio Grande do Sul
Brazil/RS-15744CVL/2020	EPI_ISL_1469783	2020-08-24	South America	Brazil	Rio Grande do Sul	Porto Alegre	South America	Brazil	Rio Grande do Sul
Brazil/RS-15883CVL/2020	EPI_ISL_1469593	2020-08-21	South America	Brazil	Rio Grande do Sul	Sapiranga	South America	Brazil	Rio Grande do Sul
Brazil/RS-15968CVL/2020	EPI_ISL_1469749	2020-08-24	South America	Brazil	Rio Grande do Sul	Sapiranga	South America	Brazil	Rio Grande do Sul
Brazil/RS-15RSLHCPA/2021	EPI_ISL_1161401	2021-01	South America	Brazil	Rio Grande do Sul		South America	Brazil	Rio Grande do Sul
Brazil/RS-16090CVL/2020	EPI_ISL_1469803	2020-08-25	South America	Brazil	Rio Grande do Sul	Três Coroas	South America	Brazil	Rio Grande do Sul
Brazil/RS-16305CVL/2020	EPI_ISL_1469714	2020-08-26	South America	Brazil	Rio Grande do Sul	Parobé	South America	Brazil	Rio Grande do Sul
Brazil/RS-16736CVL/2020	EPI_ISL_1469778	2020-08-28	South America	Brazil	Rio Grande do Sul	Estância Velha	South America	Brazil	Rio Grande do Sul
Brazil/RS-1782CVL/2020	EPI_ISL_1469792	2020-06-10	South America	Brazil	Rio Grande do Sul	Cachoeirinha	South America	Brazil	Rio Grande do Sul
Brazil/RS-1801CVL/2020	EPI_ISL_1469708	2020-06-10	South America	Brazil	Rio Grande do Sul	Canoas	South America	Brazil	Rio Grande do Sul
Brazil/RS-18191CVL/2020	EPI_ISL_1469731	2020-09-08	South America	Brazil	Rio Grande do Sul	Canoas	South America	Brazil	Rio Grande do Sul
Brazil/RS-18198CVL/2020	EPI_ISL_1469784	2020-09-08	South America	Brazil	Rio Grande do Sul	Canoas	South America	Brazil	Rio Grande do Sul
Brazil/RS-1831CVL/2020	EPI_ISL_1469664	2020-06-12	South America	Brazil	Rio Grande do Sul	Parobé	South America	Brazil	Rio Grande do Sul
Brazil/RS-18354CVL/2020	EPI_ISL_1469684	2020-09-09	South America	Brazil	Rio Grande do Sul	Canoas	South America	Brazil	Rio Grande do Sul
Brazil/RS-18377CVL/2020	EPI_ISL_1469620	2020-09-10	South America	Brazil	Rio Grande do Sul	Novo Hamburgo	South America	Brazil	Rio Grande do Sul
Brazil/RS-1841CVL/2020	EPI_ISL_1469571	2020-06-14	South America	Brazil	Rio Grande do Sul	Sapucaia do Sul	South America	Brazil	Rio Grande do Sul
Brazil/RS-18743CVL/2020	EPI_ISL_1469692	2020-09-11	South America	Brazil	Rio Grande do Sul	Porto Alegre	South America	Brazil	Rio Grande do Sul
Brazil/RS-19014CVL/2020	EPI_ISL_1469629	2020-09-15	South America	Brazil	Rio Grande do Sul	Rolante	South America	Brazil	Rio Grande do Sul
Brazil/RS-19218CVL/2020	EPI_ISL_1469579	2020-09-16	South America	Brazil	Rio Grande do Sul	Canoas	South America	Brazil	Rio Grande do Sul
Brazil/RS-19337/2020	EPI_ISL_831689	2020-08-03	South America	Brazil	Rio Grande do Sul	Esteio	South America	Brazil	Rio Grande do Sul
Brazil/RS-19368CVL/2020	EPI_ISL_1469572	2020-09-16	South America	Brazil	Rio Grande do Sul	Novo Hamburgo	South America	Brazil	Rio Grande do Sul
Brazil/RS-19441CVL/2020	EPI_ISL_1469754	2020-09-18	South America	Brazil	Rio Grande do Sul	Estância Velha	South America	Brazil	Rio Grande do Sul
Brazil/RS-19456CVL/2020	EPI_ISL_1469768	2020-09-19	South America	Brazil	Rio Grande do Sul	Sapucaia do Sul	South America	Brazil	Rio Grande do Sul
Brazil/RS-19733CVL/2020	EPI_ISL_1469775	2020-09-22	South America	Brazil	Rio Grande do Sul	Canoas	South America	Brazil	Rio Grande do Sul
Brazil/RS-19973CVL/2020	EPI_ISL_1469633	2020-09-22	South America	Brazil	Rio Grande do Sul	Nova Santa Rita	South America	Brazil	Rio Grande do Sul
Brazil/RS-20017CVL/2020	EPI_ISL_1469584	2020-09-23	South America	Brazil	Rio Grande do Sul	Rolante	South America	Brazil	Rio Grande do Sul
Brazil/RS-21098CVL/2020	EPI_ISL_1469631	2020-09-30	South America	Brazil	Rio Grande do Sul	Estância Velha	South America	Brazil	Rio Grande do Sul
Brazil/RS-21113CVL/2020	EPI_ISL_1469738	2020-09-30	South America	Brazil	Rio Grande do Sul	Parobé	South America	Brazil	Rio Grande do Sul
Brazil/RS-21234CVL/2020	EPI_ISL_1469604	2020-10-01	South America	Brazil	Rio Grande do Sul	Porto Alegre	South America	Brazil	Rio Grande do Sul
Brazil/RS-21276CVL/2020	EPI_ISL_1469745	2020-10-01	South America	Brazil	Rio Grande do Sul	Sapucaia do Sul	South America	Brazil	Rio Grande do Sul
Brazil/RS-21331CVL/2020	EPI_ISL_1469687	2020-10-01	South America	Brazil	Rio Grande do Sul	Taquara	South America	Brazil	Rio Grande do Sul
Brazil/RS-21394CVL/2020	EPI_ISL_1469781	2020-10-02	South America	Brazil	Rio Grande do Sul	Canoas	South America	Brazil	Rio Grande do Sul
Brazil/RS-21812CVL/2020	EPI_ISL_1469661	2020-10-04	South America	Brazil	Rio Grande do Sul	Novo Hamburgo	South America	Brazil	Rio Grande do Sul
Brazil/RS-22236CVL/2020	EPI_ISL_1469802	2020-10-07	South America	Brazil	Rio Grande do Sul	Porto Alegre	South America	Brazil	Rio Grande do Sul
Brazil/RS-22325CVL/2020	EPI_ISL_1195293	2020-10-07	South America	Brazil	Rio Grande do Sul		South America	Brazil	Rio Grande do Sul
Brazil/RS-2243CVL/2020	EPI_ISL_1469580	2020-06-15	South America	Brazil	Rio Grande do Sul	Canoas	South America	Brazil	Rio Grande do Sul
Brazil/RS-22763CVL/2020	EPI_ISL_1469677	2020-10-08	South America	Brazil	Rio Grande do Sul	Canoas	South America	Brazil	Rio Grande do Sul
Brazil/RS-23270CVL/2020	EPI_ISL_1469690	2020-10-11	South America	Brazil	Rio Grande do Sul	São Leopoldo	South America	Brazil	Rio Grande do Sul
Brazil/RS-23278CVL/2020	EPI_ISL_1469624	2020-10-13	South America	Brazil	Rio Grande do Sul	Porto Alegre	South America	Brazil	Rio Grande do Sul
Brazil/RS-23365CVL/2020	EPI_ISL_1469683	2020-10-12	South America	Brazil	Rio Grande do Sul	Gravataí	South America	Brazil	Rio Grande do Sul
Brazil/RS-23455CVL/2020	EPI_ISL_1469675	2020-10-13	South America	Brazil	Rio Grande do Sul	Canoas	South America	Brazil	Rio Grande do Sul
Brazil/RS-23727CVL/2020	EPI_ISL_1469637	2020-10-15	South America	Brazil	Rio Grande do Sul	Porto Alegre	South America	Brazil	Rio Grande do Sul
Brazil/RS-23MBSHCPA/2020	EPI_ISL_1163704	2020-07	South America	Brazil	Rio Grande do Sul		South America	Brazil	Rio Grande do Sul
Brazil/RS-24316CVL/2020	EPI_ISL_1469642	2020-10-17	South America	Brazil	Rio Grande do Sul	Sapiranga	South America	Brazil	Rio Grande do Sul
Brazil/RS-2438CVL/2020	EPI_ISL_1469823	2020-06-16	South America	Brazil	Rio Grande do Sul	Gravataí	South America	Brazil	Rio Grande do Sul
Brazil/RS-24565/2020	EPI_ISL_831938	2020-08-27	South America	Brazil	Rio Grande do Sul	Esteio	South America	Brazil	Rio Grande do Sul
Brazil/RS-24944CVL/2020	EPI_ISL_1469573	2020-10-20	South America	Brazil	Rio Grande do Sul	Novo Hamburgo	South America	Brazil	Rio Grande do Sul
Brazil/RS-25202CVL/2020	EPI_ISL_1469733	2020-10-21	South America	Brazil	Rio Grande do Sul	Sapucaia do Sul	South America	Brazil	Rio Grande do Sul
Brazil/RS-25360CVL/2020	EPI_ISL_1469730	2020-10-21	South America	Brazil	Rio Grande do Sul	Sapiranga	South America	Brazil	Rio Grande do Sul
Brazil/RS-25732CVL/2020	EPI_ISL_1469765	2020-10-24	South America	Brazil	Rio Grande do Sul	Igrejinha	South America	Brazil	Rio Grande do Sul
Brazil/RS-25734CVL/2020	EPI_ISL_1469722	2020-10-24	South America	Brazil	Rio Grande do Sul	Igrejinha	South America	Brazil	Rio Grande do Sul
Brazil/RS-26120CVL/2020	EPI_ISL_1479121	2020-10-25	South America	Brazil	Rio Grande do Sul	Canoas	South America	Brazil	Rio Grande do Sul
Brazil/RS-2614CVL/2020	EPI_ISL_1469632	2020-06-17	South America	Brazil	Rio Grande do Sul	Canoas	South America	Brazil	Rio Grande do Sul
Brazil/RS-26231CVL/2020	EPI_ISL_1469586	2020-10-26	South America	Brazil	Rio Grande do Sul	Cambará do Sul	South America	Brazil	Rio Grande do Sul
Brazil/RS-26394CVL/2020	EPI_ISL_1195273	2020-10-26	South America	Brazil	Rio Grande do Sul		South America	Brazil	Rio Grande do Sul
Brazil/RS-26493CVL/2020	EPI_ISL_1469721	2020-10-28	South America	Brazil	Rio Grande do Sul	Porto Alegre	South America	Brazil	Rio Grande do Sul
Brazil/RS-26873CVL/2020	EPI_ISL_1195279	2020-10-29	South America	Brazil	Rio Grande do Sul		South America	Brazil	Rio Grande do Sul
Brazil/RS-27045CVL/2020	EPI_ISL_1195280	2020-10-29	South America	Brazil	Rio Grande do Sul		South America	Brazil	Rio Grande do Sul
Brazil/RS-27081CVL/2020	EPI_ISL_1195292	2020-10-29	South America	Brazil	Rio Grande do Sul		South America	Brazil	Rio Grande do Sul
Brazil/RS-27333CVL/2020	EPI_ISL_1469720	2020-11-03	South America	Brazil	Rio Grande do Sul	Igrejinha	South America	Brazil	Rio Grande do Sul
Brazil/RS-27623/2020	EPI_ISL_832009	2020-09-16	South America	Brazil	Rio Grande do Sul	Esteio	South America	Brazil	Rio Grande do Sul
Brazil/RS-27HRAFHCPA/2021	EPI_ISL_1161410	2021-01	South America	Brazil	Rio Grande do Sul		South America	Brazil	Rio Grande do Sul
Brazil/RS-28044CVL/2020	EPI_ISL_1195291	2020-11-04	South America	Brazil	Rio Grande do Sul		South America	Brazil	Rio Grande do Sul
Brazil/RS-28198CVL/2020	EPI_ISL_1469723	2020-11-05	South America	Brazil	Rio Grande do Sul	Porto Alegre	South America	Brazil	Rio Grande do Sul
Brazil/RS-28433CVL/2020	EPI_ISL_1195290	2020-11-06	South America	Brazil	Rio Grande do Sul		South America	Brazil	Rio Grande do Sul
Brazil/RS-28DBCHCPA/2020	EPI_ISL_1163709	2020-09	South America	Brazil	Rio Grande do Sul		South America	Brazil	Rio Grande do Sul
Brazil/RS-29445CVL/2020	EPI_ISL_1195278	2020-11-10	South America	Brazil	Rio Grande do Sul		South America	Brazil	Rio Grande do Sul
Brazil/RS-29517CVL/2020	EPI_ISL_1469740	2020-11-11	South America	Brazil	Rio Grande do Sul	Três Coroas	South America	Brazil	Rio Grande do Sul
Brazil/RS-29850CVL/2020	EPI_ISL_1469555	2020-11-11	South America	Brazil	Rio Grande do Sul	Novo Hamburgo	South America	Brazil	Rio Grande do Sul
Brazil/RS-29VDCHCPA/2020	EPI_ISL_1163710	2020-09	South America	Brazil	Rio Grande do Sul		South America	Brazil	Rio Grande do Sul
Brazil/RS-30175CVL/2020	EPI_ISL_1195289	2020-11-12	South America	Brazil	Rio Grande do Sul		South America	Brazil	Rio Grande do Sul
Brazil/RS-30252CVL/2020	EPI_ISL_1469719	2020-11-13	South America	Brazil	Rio Grande do Sul	Sapucaia do Sul	South America	Brazil	Rio Grande do Sul
Brazil/RS-3026CVL/2020	EPI_ISL_1469822	2020-06-20	South America	Brazil	Rio Grande do Sul	Parobé	South America	Brazil	Rio Grande do Sul
Brazil/RS-30366CVL/2020	EPI_ISL_1469704	2020-11-16	South America	Brazil	Rio Grande do Sul	Porto Alegre	South America	Brazil	Rio Grande do Sul
Brazil/RS-30556CVL/2020	EPI_ISL_1195288	2020-11-14	South America	Brazil	Rio Grande do Sul		South America	Brazil	Rio Grande do Sul
Brazil/RS-30570CVL/2020	EPI_ISL_1469638	2020-11-15	South America	Brazil	Rio Grande do Sul	Porto Alegre	South America	Brazil	Rio Grande do Sul
Brazil/RS-30960CVL/2020	EPI_ISL_1195277	2020-11-16	South America	Brazil	Rio Grande do Sul		South America	Brazil	Rio Grande do Sul
Brazil/RS-30DGSHCPA/2021	EPI_ISL_1161412	2021-01	South America	Brazil	Rio Grande do Sul		South America	Brazil	Rio Grande do Sul
Brazil/RS-30HGGHCPA/2020	EPI_ISL_1163711	2020-09	South America	Brazil	Rio Grande do Sul		South America	Brazil	Rio Grande do Sul
Brazil/RS-31118CVL/2020	EPI_ISL_1469774	2020-11-16	South America	Brazil	Rio Grande do Sul	Glorinha	South America	Brazil	Rio Grande do Sul
Brazil/RS-3114CVL/2020	EPI_ISL_1469808	2020-05-21	South America	Brazil	Rio Grande do Sul	Canoas	South America	Brazil	Rio Grande do Sul
Brazil/RS-31430CVL/2020	EPI_ISL_1195287	2020-11-17	South America	Brazil	Rio Grande do Sul		South America	Brazil	Rio Grande do Sul
Brazil/RS-31481CVL/2020	EPI_ISL_1195274	2020-11-18	South America	Brazil	Rio Grande do Sul		South America	Brazil	Rio Grande do Sul
Brazil/RS-31603CVL/2020	EPI_ISL_1469658	2020-11-18	South America	Brazil	Rio Grande do Sul	Triunfo	South America	Brazil	Rio Grande do Sul
Brazil/RS-31786/2020	EPI_ISL_832011	2020-10-13	South America	Brazil	Rio Grande do Sul	Esteio	South America	Brazil	Rio Grande do Sul
Brazil/RS-32MBSHCPA/2021	EPI_ISL_1161413	2021-02	South America	Brazil	Rio Grande do Sul		South America	Brazil	Rio Grande do Sul
Brazil/RS-3369CVL/2020	EPI_ISL_1469570	2020-06-23	South America	Brazil	Rio Grande do Sul	Gravataí	South America	Brazil	Rio Grande do Sul
Brazil/RS-33704/2020	EPI_ISL_930857	2020-07-23	South America	Brazil	Rio Grande do Sul	Marau	South America	Brazil	Rio Grande do Sul
Brazil/RS-33998CVL/2020	EPI_ISL_1195284	2020-11-27	South America	Brazil	Rio Grande do Sul		South America	Brazil	Rio Grande do Sul
Brazil/RS-34366CVL/2020	EPI_ISL_1195285	2020-11-26	South America	Brazil	Rio Grande do Sul		South America	Brazil	Rio Grande do Sul
Brazil/RS-34379CVL/2020	EPI_ISL_1195286	2020-11-26	South America	Brazil	Rio Grande do Sul		South America	Brazil	Rio Grande do Sul
Brazil/RS-34405CVL/2020	EPI_ISL_1469641	2020-11-29	South America	Brazil	Rio Grande do Sul	Porto Alegre	South America	Brazil	Rio Grande do Sul
Brazil/RS-34416CVL/2020	EPI_ISL_1469636	2020-11-29	South America	Brazil	Rio Grande do Sul	Porto Alegre	South America	Brazil	Rio Grande do Sul
Brazil/RS-34418CVL/2020	EPI_ISL_1469608	2020-11-29	South America	Brazil	Rio Grande do Sul	Porto Alegre	South America	Brazil	Rio Grande do Sul
Brazil/RS-34490CVL/2020	EPI_ISL_1195282	2020-11-29	South America	Brazil	Rio Grande do Sul		South America	Brazil	Rio Grande do Sul
Brazil/RS-34519CVL/2020	EPI_ISL_1195272	2020-11-29	South America	Brazil	Rio Grande do Sul		South America	Brazil	Rio Grande do Sul
Brazil/RS-34562CVL/2020	EPI_ISL_1195281	2020-11-30	South America	Brazil	Rio Grande do Sul		South America	Brazil	Rio Grande do Sul
Brazil/RS-34589CVL/2020	EPI_ISL_1469746	2020-11-29	South America	Brazil	Rio Grande do Sul	Montenegro	South America	Brazil	Rio Grande do Sul
Brazil/RS-34614CVL/2020	EPI_ISL_1195275	2020-11-29	South America	Brazil	Rio Grande do Sul		South America	Brazil	Rio Grande do Sul
Brazil/RS-34618CVL/2020	EPI_ISL_1195276	2020-11-28	South America	Brazil	Rio Grande do Sul		South America	Brazil	Rio Grande do Sul
Brazil/RS-34631CVL/2020	EPI_ISL_1469737	2020-11-29	South America	Brazil	Rio Grande do Sul	Sapiranga	South America	Brazil	Rio Grande do Sul
Brazil/RS-34738CVL/2020	EPI_ISL_1195283	2020-11-29	South America	Brazil	Rio Grande do Sul		South America	Brazil	Rio Grande do Sul
Brazil/RS-34JVSCHCPA/2020	EPI_ISL_1163713	2020-11	South America	Brazil	Rio Grande do Sul		South America	Brazil	Rio Grande do Sul
Brazil/RS-36255/2020	EPI_ISL_942896	2020-07-31	South America	Brazil	Rio Grande do Sul	Marau	South America	Brazil	Rio Grande do Sul
Brazil/RS-3647CVL/2020	EPI_ISL_1469627	2020-06-24	South America	Brazil	Rio Grande do Sul	Canoas	South America	Brazil	Rio Grande do Sul
Brazil/RS-36765/2020	EPI_ISL_943581	2020-08-03	South America	Brazil	Rio Grande do Sul	Rio Grande	South America	Brazil	Rio Grande do Sul
Brazil/RS-36850/2020	EPI_ISL_943584	2020-08-04	South America	Brazil	Rio Grande do Sul	Rio Grande	South America	Brazil	Rio Grande do Sul
Brazil/RS-3711CVL/2020	EPI_ISL_1469758	2020-06-25	South America	Brazil	Rio Grande do Sul	Três Coroas	South America	Brazil	Rio Grande do Sul
Brazil/RS-3730CVL/2020	EPI_ISL_1469812	2020-06-25	South America	Brazil	Rio Grande do Sul	Cambará do Sul	South America	Brazil	Rio Grande do Sul
Brazil/RS-3820CVL/2020	EPI_ISL_1469841	2020-06-25	South America	Brazil	Rio Grande do Sul	Novo Hamburgo	South America	Brazil	Rio Grande do Sul
Brazil/RS-38343/2020	EPI_ISL_942898	2020-08-07	South America	Brazil	Rio Grande do Sul	Guaiba	South America	Brazil	Rio Grande do Sul
Brazil/RS-38TCBHCPA/2020	EPI_ISL_1163715	2020-12	South America	Brazil	Rio Grande do Sul		South America	Brazil	Rio Grande do Sul
Brazil/RS-39BRMHCPA/2020	EPI_ISL_1163716	2020-12	South America	Brazil	Rio Grande do Sul		South America	Brazil	Rio Grande do Sul
Brazil/RS-40FCZVHCPA/2021	EPI_ISL_1161415	2021-02	South America	Brazil	Rio Grande do Sul		South America	Brazil	Rio Grande do Sul
Brazil/RS-4344CVL/2020	EPI_ISL_1469588	2020-06-30	South America	Brazil	Rio Grande do Sul	Taquara	South America	Brazil	Rio Grande do Sul
Brazil/RS-4590CVL/2020	EPI_ISL_1469610	2020-06-30	South America	Brazil	Rio Grande do Sul	Canoas	South America	Brazil	Rio Grande do Sul
Brazil/RS-4772CVL/2020	EPI_ISL_1469748	2020-07-01	South America	Brazil	Rio Grande do Sul	Porto Alegre	South America	Brazil	Rio Grande do Sul
Brazil/RS-5587CVL/2020	EPI_ISL_1469656	2020-07-06	South America	Brazil	Rio Grande do Sul	Canoas	South America	Brazil	Rio Grande do Sul
Brazil/RS-5596CVL/2020	EPI_ISL_1469796	2020-07-06	South America	Brazil	Rio Grande do Sul	Camaquã	South America	Brazil	Rio Grande do Sul
Brazil/RS-6309CVL/2020	EPI_ISL_1469780	2020-07-10	South America	Brazil	Rio Grande do Sul	Taquara	South America	Brazil	Rio Grande do Sul
Brazil/RS-7291CVL/2020	EPI_ISL_1469851	2020-07-14	South America	Brazil	Rio Grande do Sul	Cachoeirinha	South America	Brazil	Rio Grande do Sul
Brazil/RS-7892CVL/2020	EPI_ISL_1469657	2020-07-17	South America	Brazil	Rio Grande do Sul	Campo Bom	South America	Brazil	Rio Grande do Sul
Brazil/RS-8066CVL/2020	EPI_ISL_1469750	2020-07-18	South America	Brazil	Rio Grande do Sul	Parobé	South America	Brazil	Rio Grande do Sul
Brazil/RS-82912/2020	EPI_ISL_943606	2020-11-18	South America	Brazil	Rio Grande do Sul	Passo Fundo	South America	Brazil	Rio Grande do Sul
Brazil/RS-82994/2020	EPI_ISL_943602	2020-11-19	South America	Brazil	Rio Grande do Sul	Caxias do Sul	South America	Brazil	Rio Grande do Sul
Brazil/RS-82997/2020	EPI_ISL_943603	2020-11-19	South America	Brazil	Rio Grande do Sul	Caxias do Sul	South America	Brazil	Rio Grande do Sul
Brazil/RS-83041/2020	EPI_ISL_943609	2020-11-20	South America	Brazil	Rio Grande do Sul	Lajeado	South America	Brazil	Rio Grande do Sul
Brazil/RS-83109/2020	EPI_ISL_943611	2020-11-20	South America	Brazil	Rio Grande do Sul	Viamao	South America	Brazil	Rio Grande do Sul
Brazil/RS-8679/2021	EPI_ISL_983869	2021-02-01	South America	Brazil	Rio Grande do Sul	Taquari	South America	Brazil	Rio Grande do Sul
Brazil/RS-8698CVL/2020	EPI_ISL_1469625	2020-07-22	South America	Brazil	Rio Grande do Sul	Porto Alegre	South America	Brazil	Rio Grande do Sul
Brazil/RS-8711/2021	EPI_ISL_983868	2021-02-02	South America	Brazil	Rio Grande do Sul	Santa Rosa	South America	Brazil	Rio Grande do Sul
Brazil/RS-8800/2021	EPI_ISL_983866	2021-02-01	South America	Brazil	Rio Grande do Sul	Novo Cabrais	South America	Brazil	Rio Grande do Sul
Brazil/RS-8818CVL/2020	EPI_ISL_1469718	2020-07-22	South America	Brazil	Rio Grande do Sul	Sapucaia do Sul	South America	Brazil	Rio Grande do Sul
Brazil/RS-FIOCRUZ-15270/2020	EPI_ISL_729801	2020-07-13	South America	Brazil	Rio Grande do Sul	Passo Fundo	South America	Brazil	Rio Grande do Sul
Brazil/RS-FIOCRUZ-15275/2020	EPI_ISL_729856	2020-07-18	South America	Brazil	Rio Grande do Sul	Pelotas	South America	Brazil	Rio Grande do Sul
Brazil/RS-FIOCRUZ-15279/2020	EPI_ISL_729845	2020-07-28	South America	Brazil	Rio Grande do Sul	Nova Brescia	South America	Brazil	Rio Grande do Sul
Brazil/RS-FIOCRUZ-15281/2020	EPI_ISL_729852	2020-08-07	South America	Brazil	Rio Grande do Sul	Farroupilha	South America	Brazil	Rio Grande do Sul
Brazil/RS-FIOCRUZ-15284/2020	EPI_ISL_729853	2020-08-12	South America	Brazil	Rio Grande do Sul	Ijui	South America	Brazil	Rio Grande do Sul
Brazil/RS-FIOCRUZ-15286/2020	EPI_ISL_729803	2020-08-14	South America	Brazil	Rio Grande do Sul	Sao Borja	South America	Brazil	Rio Grande do Sul
Brazil/RS-FIOCRUZ-15289/2020	EPI_ISL_729854	2020-08-14	South America	Brazil	Rio Grande do Sul	Porto Alegre	South America	Brazil	Rio Grande do Sul
Brazil/RS-FIOCRUZ-15290/2020	EPI_ISL_729799	2020-08-15	South America	Brazil	Rio Grande do Sul	Osorio	South America	Brazil	Rio Grande do Sul
Brazil/RS-FIOCRUZ-15292/2020	EPI_ISL_729861	2020-08-16	South America	Brazil	Rio Grande do Sul	Porto Alegre	South America	Brazil	Rio Grande do Sul
Brazil/RS-FIOCRUZ-2528/2020	EPI_ISL_729805	2020-03-17	South America	Brazil	Rio Grande do Sul	Erechim	South America	Brazil	Rio Grande do Sul
Brazil/RS-FIOCRUZ-2529/2020	EPI_ISL_729806	2020-03-16	South America	Brazil	Rio Grande do Sul	Santana Do Livramento	South America	Brazil	Rio Grande do Sul
Brazil/RS-FIOCRUZ-2539/2020	EPI_ISL_729808	2020-03-19	South America	Brazil	Rio Grande do Sul	Santa Maria	South America	Brazil	Rio Grande do Sul
Brazil/RS-FIOCRUZ-2553/2020	EPI_ISL_729813	2020-03-25	South America	Brazil	Rio Grande do Sul	Sao Domingos Do Sul	South America	Brazil	Rio Grande do Sul
Brazil/RS-FIOCRUZ-6232/2020	EPI_ISL_729840	2020-05-28	South America	Brazil	Rio Grande do Sul	Lavras Do Sul	South America	Brazil	Rio Grande do Sul
Brazil/RS-FUNED-10065-21/2021	EPI_ISL_2249386	2021-02-05	South America	Brazil	Rio Grande do Sul	Sapucaia do Sul	South America	Brazil	Rio Grande do Sul
Brazil/RS-FUNED-104235-21/2020	EPI_ISL_2249348	2020-12-22	South America	Brazil	Rio Grande do Sul	Sapucaia do Sul	South America	Brazil	Rio Grande do Sul
Brazil/RS-FUNED-1120-21/2021	EPI_ISL_2249382	2021-01-05	South America	Brazil	Rio Grande do Sul	Tramandai	South America	Brazil	Rio Grande do Sul
Brazil/RS-FUNED-14704-21/2021	EPI_ISL_2249362	2021-02-18	South America	Brazil	Rio Grande do Sul	Pelotas	South America	Brazil	Rio Grande do Sul
Brazil/RS-FUNED-2858-21/2021	EPI_ISL_2249379	2021-01-10	South America	Brazil	Rio Grande do Sul	Alegrete	South America	Brazil	Rio Grande do Sul
Brazil/RS-FUNED-401-21/2021	EPI_ISL_2249355	2021-01-03	South America	Brazil	Rio Grande do Sul	Porto Alegre	South America	Brazil	Rio Grande do Sul
Brazil/RS-FUNED-828330/2020	EPI_ISL_1182621	2020-11-20	South America	Brazil	Rio Grande do Sul	Xangri-la	South America	Brazil	Rio Grande do Sul
Brazil/RS-FUNED-831330/2020	EPI_ISL_1182623	2020-11-19	South America	Brazil	Rio Grande do Sul	Porto Alegre	South America	Brazil	Rio Grande do Sul
Brazil/RS-FUNED-904220/2020	EPI_ISL_1182610	2020-12-01	South America	Brazil	Rio Grande do Sul	Santo Angelo	South America	Brazil	Rio Grande do Sul
Brazil/RS-FUNED-936440/2020	EPI_ISL_1182599	2020-12-06	South America	Brazil	Rio Grande do Sul	Lageado	South America	Brazil	Rio Grande do Sul
Brazil/RS-FUNED-96918-21/2020	EPI_ISL_2249353	2020-12-10	South America	Brazil	Rio Grande do Sul	Sao Borja	South America	Brazil	Rio Grande do Sul
Brazil/RS-FUNED-98672-21/2020	EPI_ISL_2249352	2020-12-14	South America	Brazil	Rio Grande do Sul	Guapore	South America	Brazil	Rio Grande do Sul
Brazil/RS-HBM-39471/2021	EPI_ISL_2139497	2021-03-10	South America	Brazil	Rio Grande do Sul	Porto Alegre	South America	Brazil	Rio Grande do Sul
Brazil/RS-L101-CD4037/2020	EPI_ISL_2344454	2020-10-13	South America	Brazil	Rio Grande do Sul	Porto Alegre	South America	Brazil	Rio Grande do Sul
Brazil/RS-L111-CD4046/2020	EPI_ISL_2344429	2020-11-30	South America	Brazil	Rio Grande do Sul	Porto Alegre	South America	Brazil	Rio Grande do Sul
Brazil/RS-L119-CD7804/2021	EPI_ISL_2344268	2021-04-01	South America	Brazil	Rio Grande do Sul	Pelotas	South America	Brazil	Rio Grande do Sul
Brazil/RS-L94-CD3012/2020	EPI_ISL_2344433	2020-08-29	South America	Brazil	Rio Grande do Sul	Porto Alegre	South America	Brazil	Rio Grande do Sul
Brazil/RS-LABRESIS-75/2021	EPI_ISL_2086763	2021-02	South America	Brazil	Rio Grande do Sul		South America	Brazil	Rio Grande do Sul
Brazil/SC-0244/2020	EPI_ISL_470653	2020-03-18	South America	Brazil	Santa Catarina		South America	Brazil	Santa Catarina
Brazil/SC-0245/2020	EPI_ISL_470654	2020-03-18	South America	Brazil	Santa Catarina		South America	Brazil	Santa Catarina
Brazil/SC-FIOCRUZ-19119/2021	EPI_ISL_2157592	2021-03-04	South America	Brazil	Santa Catarina	Rio Do Sul	South America	Brazil	Santa Catarina
Brazil/SC-FIOCRUZ-34069/2020	EPI_ISL_2157572	2020-11-20	South America	Brazil	Santa Catarina	Blumenau	South America	Brazil	Santa Catarina
Brazil/SC-FIOCRUZ-34070-R1/2020	EPI_ISL_2196360	2020-08-12	South America	Brazil	Santa Catarina	Florianopolis	South America	Brazil	Santa Catarina
Brazil/SC-FUNED-420168437/2020	EPI_ISL_2293009	2020-11-16	South America	Brazil	Santa Catarina	Joinville	South America	Brazil	Santa Catarina
Brazil/SC-FUNED-420386849/2021	EPI_ISL_2292996	2021-01-25	South America	Brazil	Santa Catarina	Presidente Getulio	South America	Brazil	Santa Catarina
Brazil/SC-FUNED-46-3/2020	EPI_ISL_2249387	2020-12-08	South America	Brazil	Santa Catarina	Salete	South America	Brazil	Santa Catarina
Brazil/SC-L15-CD265/2020	EPI_ISL_476259	2020-03-29	South America	Brazil	Santa Catarina		South America	Brazil	Santa Catarina
Brazil/SE-BA1200-280121525/2021	EPI_ISL_2241609	2021-01-06	South America	Brazil	Sergipe	Aracaju	South America	Brazil	Sergipe
Brazil/SE-BA1200-280128057/2021	EPI_ISL_2241557	2021-01-12	South America	Brazil	Sergipe	Nossa senhora do Socorro	South America	Brazil	Sergipe
Brazil/SE-BA1200-280131802/2021	EPI_ISL_2241535	2021-01-15	South America	Brazil	Sergipe	Aracaju	South America	Brazil	Sergipe
Brazil/SE-FIOCRUZ-17941/2021	EPI_ISL_2196238	2021-02-25	South America	Brazil	Sergipe	Caninde de Sao Francisco	South America	Brazil	Sergipe
Brazil/SE-FIOCRUZ-17983/2021	EPI_ISL_2157587	2021-02-27	South America	Brazil	Sergipe	Aquidaba	South America	Brazil	Sergipe
Brazil/SE-FIOCRUZ-6529/2020	EPI_ISL_541372	2020-03-27	South America	Brazil	Sergipe	Aracaju	South America	Brazil	Sergipe
Brazil/SE-FIOCRUZ-6567/2020	EPI_ISL_541386	2020-04-24	South America	Brazil	Sergipe	Aracaju	South America	Brazil	Sergipe
Brazil/SP-1002/2020	EPI_ISL_861680	2020-12-26	South America	Brazil	Sao Paulo	Sao Paulo	South America	Brazil	Sao Paulo
Brazil/SP-1003/2021	EPI_ISL_861681	2021-01-01	South America	Brazil	Sao Paulo	Americana	South America	Brazil	Sao Paulo
Brazil/SP-1004/2020	EPI_ISL_861682	2020-12-20	South America	Brazil	Sao Paulo	Sao Paulo	South America	Brazil	Sao Paulo
Brazil/SP-1011/2021	EPI_ISL_882665	2021-01-05	South America	Brazil	Sao Paulo	Cesario Lange	South America	Brazil	Sao Paulo
Brazil/SP-1018/2021	EPI_ISL_882672	2021-01-13	South America	Brazil	Sao Paulo	Poa	South America	Brazil	Sao Paulo
Brazil/SP-1090/2020	EPI_ISL_977471	2020-08-10	South America	Brazil	Sao Paulo	Presidente Prudente	South America	Brazil	Sao Paulo
Brazil/SP-1091/2020	EPI_ISL_977472	2020-08-08	South America	Brazil	Sao Paulo	Sete Barras	South America	Brazil	Sao Paulo
Brazil/SP-1092/2020	EPI_ISL_977473	2020-08-14	South America	Brazil	Sao Paulo	Barueri	South America	Brazil	Sao Paulo
Brazil/SP-1093/2020	EPI_ISL_977474	2020-08-14	South America	Brazil	Sao Paulo	Sao Paulo	South America	Brazil	Sao Paulo
Brazil/SP-1094/2020	EPI_ISL_977475	2020-08-13	South America	Brazil	Sao Paulo	Presidente Prudente	South America	Brazil	Sao Paulo
Brazil/SP-1096/2020	EPI_ISL_985170	2020-08-28	South America	Brazil	Sao Paulo	Estrela do Norte	South America	Brazil	Sao Paulo
Brazil/SP-1097/2020	EPI_ISL_985172	2020-08-19	South America	Brazil	Sao Paulo	Lorena	South America	Brazil	Sao Paulo
Brazil/SP-1098/2020	EPI_ISL_985173	2020-08-19	South America	Brazil	Sao Paulo	Lorena	South America	Brazil	Sao Paulo
Brazil/SP-1100/2020	EPI_ISL_985178	2020-08-15	South America	Brazil	Sao Paulo	Taboao da Serra	South America	Brazil	Sao Paulo
Brazil/SP-1102/2020	EPI_ISL_985175	2020-08-17	South America	Brazil	Sao Paulo	Sao Paulo	South America	Brazil	Sao Paulo
Brazil/SP-1103/2020	EPI_ISL_985171	2020-08-21	South America	Brazil	Sao Paulo	Sao Sebastiao	South America	Brazil	Sao Paulo
Brazil/SP-1104/2020	EPI_ISL_1171620	2020-08-14	South America	Brazil	Sao Paulo	Sao Paulo	South America	Brazil	Sao Paulo
Brazil/SP-1105/2020	EPI_ISL_977476	2020-10-01	South America	Brazil	Sao Paulo	Mogi das Cruzes	South America	Brazil	Sao Paulo
Brazil/SP-1107/2020	EPI_ISL_977477	2020-09-29	South America	Brazil	Sao Paulo	Barueri	South America	Brazil	Sao Paulo
Brazil/SP-1109/2020	EPI_ISL_977478	2020-08-10	South America	Brazil	Sao Paulo	Presidente Prudente	South America	Brazil	Sao Paulo
Brazil/SP-1115/2020	EPI_ISL_984242	2020-08-13	South America	Brazil	Sao Paulo	Sao Paulo	South America	Brazil	Sao Paulo
Brazil/SP-1117/2020	EPI_ISL_984243	2020-08-21	South America	Brazil	Sao Paulo	Ourinhos	South America	Brazil	Sao Paulo
Brazil/SP-1119/2020	EPI_ISL_984245	2020-08-17	South America	Brazil	Sao Paulo	Sao Paulo	South America	Brazil	Sao Paulo
Brazil/SP-1120/2020	EPI_ISL_984246	2020-08-14	South America	Brazil	Sao Paulo	Pariquera-Acu	South America	Brazil	Sao Paulo
Brazil/SP-1126/2020	EPI_ISL_1039696	2020-08-16	South America	Brazil	Sao Paulo	Presidente Prudente	South America	Brazil	Sao Paulo
Brazil/SP-1127/2020	EPI_ISL_1039697	2020-09-26	South America	Brazil	Sao Paulo	Mogi das Cruzes	South America	Brazil	Sao Paulo
Brazil/SP-1128/2020	EPI_ISL_1039698	2020-09-29	South America	Brazil	Sao Paulo	Taboao da Serra	South America	Brazil	Sao Paulo
Brazil/SP-1131/2020	EPI_ISL_1039699	2020-09-28	South America	Brazil	Sao Paulo	Pindamonhangaba	South America	Brazil	Sao Paulo
Brazil/SP-1134/2020	EPI_ISL_1039701	2020-09-25	South America	Brazil	Sao Paulo	Cajati	South America	Brazil	Sao Paulo
Brazil/SP-1135/2020	EPI_ISL_1039702	2020-08-28	South America	Brazil	Sao Paulo	Andradina	South America	Brazil	Sao Paulo
Brazil/SP-1138/2020	EPI_ISL_1039703	2020-10-02	South America	Brazil	Sao Paulo	Caraguatatuba	South America	Brazil	Sao Paulo
Brazil/SP-1139/2020	EPI_ISL_1039704	2020-10-26	South America	Brazil	Sao Paulo	Vargem Grande Paulista	South America	Brazil	Sao Paulo
Brazil/SP-1140/2020	EPI_ISL_1039705	2020-10-06	South America	Brazil	Sao Paulo	Suzano	South America	Brazil	Sao Paulo
Brazil/SP-1142/2020	EPI_ISL_1039706	2020-10-08	South America	Brazil	Sao Paulo	Sete Barras	South America	Brazil	Sao Paulo
Brazil/SP-1144/2020	EPI_ISL_1039707	2020-10-27	South America	Brazil	Sao Paulo	Cotia	South America	Brazil	Sao Paulo
Brazil/SP-1146/2020	EPI_ISL_1039708	2020-10-28	South America	Brazil	Sao Paulo	Osasco	South America	Brazil	Sao Paulo
Brazil/SP-1151/2020	EPI_ISL_1039709	2020-10-25	South America	Brazil	Sao Paulo	Sao Paulo	South America	Brazil	Sao Paulo
Brazil/SP-1154/2020	EPI_ISL_1039710	2020-10-26	South America	Brazil	Sao Paulo	Mogi das Cruzes	South America	Brazil	Sao Paulo
Brazil/SP-1156/2020	EPI_ISL_977480	2020-08-18	South America	Brazil	Sao Paulo	Presidente Prudente	South America	Brazil	Sao Paulo
Brazil/SP-1158/2020	EPI_ISL_977481	2020-08-18	South America	Brazil	Sao Paulo	Ouro Verde	South America	Brazil	Sao Paulo
Brazil/SP-1162/2020	EPI_ISL_977483	2020-08-08	South America	Brazil	Sao Paulo	Sao Paulo	South America	Brazil	Sao Paulo
Brazil/SP-1163/2020	EPI_ISL_977484	2020-08-18	South America	Brazil	Sao Paulo	Santana de Parnaiba	South America	Brazil	Sao Paulo
Brazil/SP-1166/2020	EPI_ISL_977485	2020-08-13	South America	Brazil	Sao Paulo	Presidente Prudente	South America	Brazil	Sao Paulo
Brazil/SP-1168/2020	EPI_ISL_977487	2020-10-26	South America	Brazil	Sao Paulo	Sao Paulo	South America	Brazil	Sao Paulo
Brazil/SP-1170/2020	EPI_ISL_977488	2020-08-13	South America	Brazil	Sao Paulo	Presidente Prudente	South America	Brazil	Sao Paulo
Brazil/SP-118/2020	EPI_ISL_515520	2020-03-30	South America	Brazil	São Paulo	São Paulo	South America	Brazil	São Paulo
Brazil/SP-1246/2021	EPI_ISL_1040823	2021-01-29	South America	Brazil	Sao Paulo	Piracaia	South America	Brazil	Sao Paulo
Brazil/SP-125/2020	EPI_ISL_515524	2020-04-01	South America	Brazil	São Paulo	São Paulo	South America	Brazil	São Paulo
Brazil/SP-126/2020	EPI_ISL_471541	2020-04-02	South America	Brazil	São Paulo	São Paulo	South America	Brazil	São Paulo
Brazil/SP-127/2020	EPI_ISL_471542	2020-04-03	South America	Brazil	São Paulo	Mogi das Cruzes	South America	Brazil	São Paulo
Brazil/SP-128/2020	EPI_ISL_523955	2020-04-02	South America	Brazil	São Paulo	São Paulo	South America	Brazil	São Paulo
Brazil/SP-133/2020	EPI_ISL_523957	2020-04-04	South America	Brazil	São Paulo	São Paulo	South America	Brazil	São Paulo
Brazil/SP-136/2020	EPI_ISL_515542	2020-04-20	South America	Brazil	São Paulo	Peruibe	South America	Brazil	São Paulo
Brazil/SP-138/2020	EPI_ISL_468305	2020-04-08	South America	Brazil	São Paulo	Diadema	South America	Brazil	São Paulo
Brazil/SP-1386/2021	EPI_ISL_1121323	2021-02-02	South America	Brazil	Sao Paulo	Guarulhos	South America	Brazil	Sao Paulo
Brazil/SP-1388/2021	EPI_ISL_1121322	2021-02-03	South America	Brazil	Sao Paulo	Santa Isabel	South America	Brazil	Sao Paulo
Brazil/SP-1395/2021	EPI_ISL_984248	2021-01-11	South America	Brazil	Sao Paulo	Santa Cruz do Rio Pardo	South America	Brazil	Sao Paulo
Brazil/SP-14/2020	EPI_ISL_416036	2020-03-05	South America	Brazil	São Paulo	São Paulo	South America	Brazil	São Paulo
Brazil/SP-140/2020	EPI_ISL_468307	2020-04-08	South America	Brazil	São Paulo	Diadema	South America	Brazil	São Paulo
Brazil/SP-1402/2021	EPI_ISL_984253	2021-01-04	South America	Brazil	Sao Paulo	Marilia	South America	Brazil	Sao Paulo
Brazil/SP-1403/2021	EPI_ISL_984254	2021-01-04	South America	Brazil	Sao Paulo	Marilia	South America	Brazil	Sao Paulo
Brazil/SP-141/2020	EPI_ISL_468308	2020-03-23	South America	Brazil	São Paulo	São Paulo	South America	Brazil	São Paulo
Brazil/SP-1413R1/2020	EPI_ISL_984263	2020-09-29	South America	Brazil	Sao Paulo	Jau	South America	Brazil	Sao Paulo
Brazil/SP-1456R1/2020	EPI_ISL_1121326	2020-08-17	South America	Brazil	Sao Paulo	Uru	South America	Brazil	Sao Paulo
Brazil/SP-146/2020	EPI_ISL_468311	2020-03-26	South America	Brazil	São Paulo	São Paulo	South America	Brazil	São Paulo
Brazil/SP-147/2020	EPI_ISL_468312	2020-03-26	South America	Brazil	São Paulo	São Paulo	South America	Brazil	São Paulo
Brazil/SP-148/2020	EPI_ISL_468313	2020-03-23	South America	Brazil	São Paulo	Sao Bernardo do Campo	South America	Brazil	São Paulo
Brazil/SP-149/2020	EPI_ISL_468314	2020-03-26	South America	Brazil	São Paulo	Caieiras	South America	Brazil	São Paulo
Brazil/SP-1522/2021	EPI_ISL_1092725	2021-02-09	South America	Brazil	Sao Paulo	Araraquara	South America	Brazil	Sao Paulo
Brazil/SP-154/2020	EPI_ISL_515555	2020-03-24	South America	Brazil	São Paulo	São Paulo	South America	Brazil	São Paulo
Brazil/SP-155/2020	EPI_ISL_515559	2020-04-18	South America	Brazil	São Paulo	São Paulo	South America	Brazil	São Paulo
Brazil/SP-156/2020	EPI_ISL_515560	2020-04-19	South America	Brazil	São Paulo	São Paulo	South America	Brazil	São Paulo
Brazil/SP-1569/2021	EPI_ISL_1219032	2021-01-23	South America	Brazil	Sao Paulo	Guarulhos	South America	Brazil	Sao Paulo
Brazil/SP-1572/2021	EPI_ISL_1219028	2021-01-24	South America	Brazil	Sao Paulo	Guarulhos	South America	Brazil	Sao Paulo
Brazil/SP-159/2020	EPI_ISL_515563	2020-04-16	South America	Brazil	São Paulo	São Paulo	South America	Brazil	São Paulo
Brazil/SP-1601/2021	EPI_ISL_1123372	2021-02-12	South America	Brazil	Sao Paulo	Santa Isabel	South America	Brazil	Sao Paulo
Brazil/SP-1604/2021	EPI_ISL_1123374	2021-01-24	South America	Brazil	Sao Paulo	Santos	South America	Brazil	Sao Paulo
Brazil/SP-1611/2021	EPI_ISL_1171623	2021-01-15	South America	Brazil	Sao Paulo	Sao Vicente	South America	Brazil	Sao Paulo
Brazil/SP-1619/2021	EPI_ISL_1171625	2021-01-05	South America	Brazil	Sao Paulo	Itanhaem	South America	Brazil	Sao Paulo
Brazil/SP-162/2020	EPI_ISL_523958	2020-04-15	South America	Brazil	São Paulo	São Paulo	South America	Brazil	São Paulo
Brazil/SP-1622/2021	EPI_ISL_1171627	2021-01-13	South America	Brazil	Sao Paulo	Guaruja	South America	Brazil	Sao Paulo
Brazil/SP-1628/2021	EPI_ISL_1171631	2021-01-08	South America	Brazil	Sao Paulo	Praia Grande	South America	Brazil	Sao Paulo
Brazil/SP-1633/2021	EPI_ISL_1171633	2021-01-11	South America	Brazil	Sao Paulo	Ribeirao Preto	South America	Brazil	Sao Paulo
Brazil/SP-1636/2021	EPI_ISL_1171635	2021-01-05	South America	Brazil	Sao Paulo	Guaruja	South America	Brazil	Sao Paulo
Brazil/SP-1637/2021	EPI_ISL_1171636	2021-01-05	South America	Brazil	Sao Paulo	Porto Ferreira	South America	Brazil	Sao Paulo
Brazil/SP-1643/2021	EPI_ISL_1196297	2021-01-19	South America	Brazil	Sao Paulo	Marilia	South America	Brazil	Sao Paulo
Brazil/SP-1650/2021	EPI_ISL_1196298	2021-02-02	South America	Brazil	Sao Paulo	Marilia	South America	Brazil	Sao Paulo
Brazil/SP-1659/2021	EPI_ISL_1171646	2021-01-21	South America	Brazil	Sao Paulo	Garca	South America	Brazil	Sao Paulo
Brazil/SP-166/2020	EPI_ISL_523965	2020-03-19	South America	Brazil	São Paulo	São Paulo	South America	Brazil	São Paulo
Brazil/SP-1660/2021	EPI_ISL_1171647	2021-01-21	South America	Brazil	Sao Paulo	Sao Pedro do Turvo	South America	Brazil	Sao Paulo
Brazil/SP-170/2020	EPI_ISL_523969	2020-03-31	South America	Brazil	São Paulo	São Paulo	South America	Brazil	São Paulo
Brazil/SP-171/2020	EPI_ISL_523970	2020-04-02	South America	Brazil	São Paulo	São Paulo	South America	Brazil	São Paulo
Brazil/SP-1711/2021	EPI_ISL_1121317	2021-02-09	South America	Brazil	Sao Paulo	Lins	South America	Brazil	Sao Paulo
Brazil/SP-1718/2021	EPI_ISL_1121306	2021-02-05	South America	Brazil	Sao Paulo	Lins	South America	Brazil	Sao Paulo
Brazil/SP-1723/2021	EPI_ISL_1086051	2021-02-10	South America	Brazil	Sao Paulo	Lencois Paulista	South America	Brazil	Sao Paulo
Brazil/SP-1731/2021	EPI_ISL_1086056	2021-02-07	South America	Brazil	Sao Paulo	Lencois Paulista	South America	Brazil	Sao Paulo
Brazil/SP-1739/2021	EPI_ISL_1078981	2021-01-11	South America	Brazil	Sao Paulo	Bauru	South America	Brazil	Sao Paulo
Brazil/SP-174/2020	EPI_ISL_523971	2020-03-25	South America	Brazil	São Paulo	São Paulo	South America	Brazil	São Paulo
Brazil/SP-1740/2021	EPI_ISL_1078983	2021-01-08	South America	Brazil	Sao Paulo	Bauru	South America	Brazil	Sao Paulo
Brazil/SP-1741/2021	EPI_ISL_1078984	2021-01-14	South America	Brazil	Sao Paulo	Bauru	South America	Brazil	Sao Paulo
Brazil/SP-1746/2021	EPI_ISL_1078991	2021-01-22	South America	Brazil	Sao Paulo	Bauru	South America	Brazil	Sao Paulo
Brazil/SP-1749/2021	EPI_ISL_1079158	2021-01-28	South America	Brazil	Sao Paulo	Bauru	South America	Brazil	Sao Paulo
Brazil/SP-1753/2021	EPI_ISL_1079163	2021-02-04	South America	Brazil	Sao Paulo	Bauru	South America	Brazil	Sao Paulo
Brazil/SP-1755/2021	EPI_ISL_1079166	2021-02-06	South America	Brazil	Sao Paulo	Bauru	South America	Brazil	Sao Paulo
Brazil/SP-1757/2021	EPI_ISL_1078996	2021-02-09	South America	Brazil	Sao Paulo	Bauru	South America	Brazil	Sao Paulo
Brazil/SP-1763/2021	EPI_ISL_1079003	2021-02-08	South America	Brazil	Sao Paulo	Bauru	South America	Brazil	Sao Paulo
Brazil/SP-1766/2021	EPI_ISL_1079006	2021-02-08	South America	Brazil	Sao Paulo	Bauru	South America	Brazil	Sao Paulo
Brazil/SP-178/2020	EPI_ISL_523974	2020-04-02	South America	Brazil	São Paulo	São Paulo	South America	Brazil	São Paulo
Brazil/SP-179/2020	EPI_ISL_523975	2020-04-03	South America	Brazil	São Paulo	São Paulo	South America	Brazil	São Paulo
Brazil/SP-182/2020	EPI_ISL_523977	2020-04-10	South America	Brazil	São Paulo	São Paulo	South America	Brazil	São Paulo
Brazil/SP-1820/2021	EPI_ISL_1171664	2021-02-15	South America	Brazil	Sao Paulo	Narandiba	South America	Brazil	Sao Paulo
Brazil/SP-1827/2021	EPI_ISL_1171668	2021-01-11	South America	Brazil	Sao Paulo	Alvares Machado	South America	Brazil	Sao Paulo
Brazil/SP-1828/2021	EPI_ISL_1171669	2021-01-09	South America	Brazil	Sao Paulo	Taciba	South America	Brazil	Sao Paulo
Brazil/SP-1830/2021	EPI_ISL_1171671	2021-01-18	South America	Brazil	Sao Paulo	Martinopolis	South America	Brazil	Sao Paulo
Brazil/SP-1854/2021	EPI_ISL_1293056	2021-02-02	South America	Brazil	Sao Paulo	Tatui	South America	Brazil	Sao Paulo
Brazil/SP-1855/2021	EPI_ISL_1293057	2021-02-01	South America	Brazil	Sao Paulo	Tiete	South America	Brazil	Sao Paulo
Brazil/SP-1863/2021	EPI_ISL_1293064	2021-02-05	South America	Brazil	Sao Paulo	Tatui	South America	Brazil	Sao Paulo
Brazil/SP-1869/2021	EPI_ISL_1293069	2021-02-01	South America	Brazil	Sao Paulo	Itarare	South America	Brazil	Sao Paulo
Brazil/SP-187/2020	EPI_ISL_515564	2020-03-24	South America	Brazil	São Paulo	São Paulo	South America	Brazil	São Paulo
Brazil/SP-1873/2021	EPI_ISL_1293072	2021-01-30	South America	Brazil	Sao Paulo	Sorocaba	South America	Brazil	Sao Paulo
Brazil/SP-188/2020	EPI_ISL_515565	2020-03-24	South America	Brazil	São Paulo	São Paulo	South America	Brazil	São Paulo
Brazil/SP-1884/2021	EPI_ISL_1293081	2021-01-31	South America	Brazil	Sao Paulo	Itabera	South America	Brazil	Sao Paulo
Brazil/SP-190/2020	EPI_ISL_523982	2020-03-25	South America	Brazil	São Paulo	São Paulo	South America	Brazil	São Paulo
Brazil/SP-1903/2021	EPI_ISL_1303527	2021-02-08	South America	Brazil	Sao Paulo	Potirendaba	South America	Brazil	Sao Paulo
Brazil/SP-1905/2021	EPI_ISL_1303528	2021-02-12	South America	Brazil	Sao Paulo	Jales	South America	Brazil	Sao Paulo
Brazil/SP-191/2020	EPI_ISL_523983	2020-04-16	South America	Brazil	São Paulo	São Paulo	South America	Brazil	São Paulo
Brazil/SP-1922/2021	EPI_ISL_1303544	2021-02-15	South America	Brazil	Sao Paulo	Sao Paulo	South America	Brazil	Sao Paulo
Brazil/SP-193/2020	EPI_ISL_523984	2020-04-19	South America	Brazil	São Paulo	São Paulo	South America	Brazil	São Paulo
Brazil/SP-1932/2021	EPI_ISL_1358322	2021-02-23	South America	Brazil	Sao Paulo	Sao Paulo	South America	Brazil	Sao Paulo
Brazil/SP-19486/2021	EPI_ISL_2295387	2021-04-01	South America	Brazil	Sao Paulo	Porto Ferreira	South America	Brazil	Sao Paulo
Brazil/SP-195/2020	EPI_ISL_523978	2020-04-10	South America	Brazil	São Paulo	São Paulo	South America	Brazil	São Paulo
Brazil/SP-1980/2021	EPI_ISL_1358296	2021-02-11	South America	Brazil	Sao Paulo	Diadema	South America	Brazil	Sao Paulo
Brazil/SP-19808/2021	EPI_ISL_2295394	2021-04-05	South America	Brazil	Sao Paulo	Porto Ferreira	South America	Brazil	Sao Paulo
Brazil/SP-1981/2021	EPI_ISL_1358297	2021-02-11	South America	Brazil	Sao Paulo	Diadema	South America	Brazil	Sao Paulo
Brazil/SP-1984/2021	EPI_ISL_1381044	2021-02-10	South America	Brazil	Sao Paulo	Diadema	South America	Brazil	Sao Paulo
Brazil/SP-1986/2021	EPI_ISL_1381046	2021-02-11	South America	Brazil	Sao Paulo	Diadema	South America	Brazil	Sao Paulo
Brazil/SP-1989/2021	EPI_ISL_1381049	2021-02-11	South America	Brazil	Sao Paulo	Diadema	South America	Brazil	Sao Paulo
Brazil/SP-199/2020	EPI_ISL_523980	2020-04-02	South America	Brazil	São Paulo	São Paulo	South America	Brazil	São Paulo
Brazil/SP-200/2020	EPI_ISL_523981	2020-04-10	South America	Brazil	São Paulo	São Paulo	South America	Brazil	São Paulo
Brazil/SP-2009/2021	EPI_ISL_1381064	2021-02-10	South America	Brazil	Sao Paulo	Sao Bernardo do Campo	South America	Brazil	Sao Paulo
Brazil/SP-202/2020	EPI_ISL_523985	2020-04-18	South America	Brazil	São Paulo	São Paulo	South America	Brazil	São Paulo
Brazil/SP-203/2020	EPI_ISL_523986	2020-04-23	South America	Brazil	São Paulo	São Paulo	South America	Brazil	São Paulo
Brazil/SP-2046/2021	EPI_ISL_1468442	2021-02-18	South America	Brazil	Sao Paulo	Birigui	South America	Brazil	Sao Paulo
Brazil/SP-205/2020	EPI_ISL_523988	2020-04-21	South America	Brazil	São Paulo	São Paulo	South America	Brazil	São Paulo
Brazil/SP-2061/2021	EPI_ISL_1468449	2021-02-08	South America	Brazil	Sao Paulo	Aracatuba	South America	Brazil	Sao Paulo
Brazil/SP-2072/2021	EPI_ISL_1468453	2021-01-26	South America	Brazil	Sao Paulo	Pereira Barreto	South America	Brazil	Sao Paulo
Brazil/SP-2073/2021	EPI_ISL_1468454	2021-02-01	South America	Brazil	Sao Paulo	Andradina	South America	Brazil	Sao Paulo
Brazil/SP-208/2020	EPI_ISL_523989	2020-04-20	South America	Brazil	São Paulo	São Paulo	South America	Brazil	São Paulo
Brazil/SP-2082/2021	EPI_ISL_1468459	2021-02-03	South America	Brazil	Sao Paulo	Valparaiso	South America	Brazil	Sao Paulo
Brazil/SP-209/2020	EPI_ISL_523990	2020-04-19	South America	Brazil	São Paulo	São Paulo	South America	Brazil	São Paulo
Brazil/SP-2104/2021	EPI_ISL_1468466	2021-01-28	South America	Brazil	Sao Paulo	Sao Carlos	South America	Brazil	Sao Paulo
Brazil/SP-2118/2021	EPI_ISL_1468469	2021-01-30	South America	Brazil	Sao Paulo	Porto Ferreira	South America	Brazil	Sao Paulo
Brazil/SP-2120/2021	EPI_ISL_1468470	2021-02-06	South America	Brazil	Sao Paulo	Descalvado	South America	Brazil	Sao Paulo
Brazil/SP-2121/2021	EPI_ISL_1468471	2021-02-07	South America	Brazil	Sao Paulo	Descalvado	South America	Brazil	Sao Paulo
Brazil/SP-217/2020	EPI_ISL_523993	2020-04-17	South America	Brazil	São Paulo	São Paulo	South America	Brazil	São Paulo
Brazil/SP-218/2020	EPI_ISL_527865	2020-04-22	South America	Brazil	São Paulo	São Paulo	South America	Brazil	São Paulo
Brazil/SP-2184/2021	EPI_ISL_1520110	2021-02-19	South America	Brazil	Sao Paulo	Cajati	South America	Brazil	Sao Paulo
Brazil/SP-221/2020	EPI_ISL_527866	2020-04-21	South America	Brazil	São Paulo	São Paulo	South America	Brazil	São Paulo
Brazil/SP-2223/2021	EPI_ISL_1520132	2021-02-19	South America	Brazil	Sao Paulo	Mococa	South America	Brazil	Sao Paulo
Brazil/SP-2224/2021	EPI_ISL_1520133	2021-02-19	South America	Brazil	Sao Paulo	Mococa	South America	Brazil	Sao Paulo
Brazil/SP-2225/2021	EPI_ISL_1520134	2021-02-19	South America	Brazil	Sao Paulo	Mococa	South America	Brazil	Sao Paulo
Brazil/SP-2226/2021	EPI_ISL_1520135	2021-02-19	South America	Brazil	Sao Paulo	Mococa	South America	Brazil	Sao Paulo
Brazil/SP-2231/2021	EPI_ISL_1533691	2021-02-19	South America	Brazil	Sao Paulo	Mococa	South America	Brazil	Sao Paulo
Brazil/SP-2232/2021	EPI_ISL_1533692	2021-01-20	South America	Brazil	Sao Paulo	Sao Paulo	South America	Brazil	Sao Paulo
Brazil/SP-2237/2021	EPI_ISL_1533697	2021-01-30	South America	Brazil	Sao Paulo	Sao Paulo	South America	Brazil	Sao Paulo
Brazil/SP-226/2020	EPI_ISL_527868	2020-04-17	South America	Brazil	São Paulo	São Paulo	South America	Brazil	São Paulo
Brazil/SP-2265/2021	EPI_ISL_1533724	2021-02-25	South America	Brazil	Sao Paulo	Ilha Solteira	South America	Brazil	Sao Paulo
Brazil/SP-2281/2021	EPI_ISL_1625982	2021-02-17	South America	Brazil	Sao Paulo	Itirapina	South America	Brazil	Sao Paulo
Brazil/SP-2282/2021	EPI_ISL_1625983	2021-02-18	South America	Brazil	Sao Paulo	Araras	South America	Brazil	Sao Paulo
Brazil/SP-2284/2021	EPI_ISL_1625985	2021-02-18	South America	Brazil	Sao Paulo	Limeira	South America	Brazil	Sao Paulo
Brazil/SP-2297/2021	EPI_ISL_1625996	2021-02-25	South America	Brazil	Sao Paulo	Rio das Pedras	South America	Brazil	Sao Paulo
Brazil/SP-2310/2021	EPI_ISL_1626008	2021-02-28	South America	Brazil	Sao Paulo	Piracicaba	South America	Brazil	Sao Paulo
Brazil/SP-2313/2021	EPI_ISL_1628346	2021-01-01	South America	Brazil	Sao Paulo	Pirassununga	South America	Brazil	Sao Paulo
Brazil/SP-240/2020	EPI_ISL_524468	2020-05-01	South America	Brazil	São Paulo	São Paulo	South America	Brazil	São Paulo
Brazil/SP-2428/2021	EPI_ISL_1821229	2021-01-27	South America	Brazil	Sao Paulo	Santa Cruz do Rio Pardo	South America	Brazil	Sao Paulo
Brazil/SP-243/2020	EPI_ISL_693196	2020-05-02	South America	Brazil	São Paulo	São Paulo	South America	Brazil	São Paulo
Brazil/SP-2430/2021	EPI_ISL_1821231	2021-02-04	South America	Brazil	Sao Paulo	Ourinhos	South America	Brazil	Sao Paulo
Brazil/SP-2441/2021	EPI_ISL_1821238	2021-03-17	South America	Brazil	Sao Paulo	Adamantina	South America	Brazil	Sao Paulo
Brazil/SP-249/2020	EPI_ISL_693198	2020-05-04	South America	Brazil	São Paulo	São Paulo	South America	Brazil	São Paulo
Brazil/SP-253/2020	EPI_ISL_693199	2020-05-20	South America	Brazil	São Paulo	São Paulo	South America	Brazil	São Paulo
Brazil/SP-2533/2021	EPI_ISL_1731593	2021-04-05	South America	Brazil	Sao Paulo	Capao Bonito	South America	Brazil	Sao Paulo
Brazil/SP-254/2020	EPI_ISL_524469	2020-05-05	South America	Brazil	São Paulo	São Paulo	South America	Brazil	São Paulo
Brazil/SP-255/2020	EPI_ISL_534319	2020-05-06	South America	Brazil	São Paulo	São Paulo	South America	Brazil	São Paulo
Brazil/SP-256/2020	EPI_ISL_534320	2020-05-05	South America	Brazil	São Paulo	São Paulo	South America	Brazil	São Paulo
Brazil/SP-26069/2021	EPI_ISL_2295431	2021-05-11	South America	Brazil	Sao Paulo	Porto Ferreira	South America	Brazil	Sao Paulo
Brazil/SP-26077/2021	EPI_ISL_2295433	2021-05-11	South America	Brazil	Sao Paulo	Porto Ferreira	South America	Brazil	Sao Paulo
Brazil/SP-26080/2021	EPI_ISL_2308610	2021-05-11	South America	Brazil	Sao Paulo	Porto Ferreira	South America	Brazil	Sao Paulo
Brazil/SP-2615/2021	EPI_ISL_1731606	2021-04-03	South America	Brazil	Sao Paulo	Guaratingueta	South America	Brazil	Sao Paulo
Brazil/SP-262/2020	EPI_ISL_524466	2020-04-22	South America	Brazil	São Paulo	São Paulo	South America	Brazil	São Paulo
Brazil/SP-26378/2021	EPI_ISL_2295441	2021-05-12	South America	Brazil	Sao Paulo	Porto Ferreira	South America	Brazil	Sao Paulo
Brazil/SP-26656/2021	EPI_ISL_1795401	2021-03-24	South America	Brazil	Sao Paulo	Rio Claro	South America	Brazil	Sao Paulo
Brazil/SP-26729/2021	EPI_ISL_2295443	2021-05-13	South America	Brazil	Sao Paulo	Porto Ferreira	South America	Brazil	Sao Paulo
Brazil/SP-26742/2021	EPI_ISL_2295446	2021-05-13	South America	Brazil	Sao Paulo	Porto Ferreira	South America	Brazil	Sao Paulo
Brazil/SP-26753/2021	EPI_ISL_2295448	2021-05-13	South America	Brazil	Sao Paulo	Porto Ferreira	South America	Brazil	Sao Paulo
Brazil/SP-2680/2020	EPI_ISL_2003156	2020-12-04	South America	Brazil	Sao Paulo	Guarulhos	South America	Brazil	Sao Paulo
Brazil/SP-2687/2020	EPI_ISL_2003160	2020-12-27	South America	Brazil	Sao Paulo	Guararema	South America	Brazil	Sao Paulo
Brazil/SP-26964-20/2020	EPI_ISL_1580504	2020-09-23	South America	Brazil	Sao Paulo	Botucatu	South America	Brazil	Sao Paulo
Brazil/SP-272/2020	EPI_ISL_524462	2020-03-17	South America	Brazil	São Paulo	São Paulo	South America	Brazil	São Paulo
Brazil/SP-275/2020	EPI_ISL_524463	2020-03-20	South America	Brazil	São Paulo	São Paulo	South America	Brazil	São Paulo
Brazil/SP-276/2020	EPI_ISL_524464	2020-03-21	South America	Brazil	São Paulo	Santa Isabel	South America	Brazil	São Paulo
Brazil/SP-282/2020	EPI_ISL_527859	2020-04-21	South America	Brazil	São Paulo	São Paulo	South America	Brazil	São Paulo
Brazil/SP-283/2020	EPI_ISL_527860	2020-04-17	South America	Brazil	São Paulo	São Paulo	South America	Brazil	São Paulo
Brazil/SP-287/2020	EPI_ISL_527863	2020-04-12	South America	Brazil	São Paulo	São Paulo	South America	Brazil	São Paulo
Brazil/SP-292/2020	EPI_ISL_527856	2020-04-16	South America	Brazil	São Paulo	São Paulo	South America	Brazil	São Paulo
Brazil/SP-293/2020	EPI_ISL_527857	2020-04-17	South America	Brazil	São Paulo	Itariri	South America	Brazil	São Paulo
Brazil/SP-294/2020	EPI_ISL_527862	2020-03-30	South America	Brazil	São Paulo	Guarulhos	South America	Brazil	São Paulo
Brazil/SP-298/2020	EPI_ISL_527861	2020-04-20	South America	Brazil	São Paulo	Campinas	South America	Brazil	São Paulo
Brazil/SP-301/2020	EPI_ISL_527870	2020-04-26	South America	Brazil	São Paulo	Campinas	South America	Brazil	São Paulo
Brazil/SP-302/2020	EPI_ISL_534322	2020-04-24	South America	Brazil	São Paulo	São Paulo	South America	Brazil	São Paulo
Brazil/SP-309/2020	EPI_ISL_534311	2020-04-27	South America	Brazil	São Paulo	São Paulo	South America	Brazil	São Paulo
Brazil/SP-317/2020	EPI_ISL_534314	2020-05-04	South America	Brazil	São Paulo	São Paulo	South America	Brazil	São Paulo
Brazil/SP-321/2020	EPI_ISL_534316	2020-05-02	South America	Brazil	São Paulo		South America	Brazil	São Paulo
Brazil/SP-322/2020	EPI_ISL_693197	2020-05-04	South America	Brazil	São Paulo	Nova Odessa	South America	Brazil	São Paulo
Brazil/SP-324/2020	EPI_ISL_534317	2020-05-05	South America	Brazil	São Paulo	Jandira	South America	Brazil	São Paulo
Brazil/SP-325/2020	EPI_ISL_534318	2020-05-03	South America	Brazil	São Paulo	Osasco	South America	Brazil	São Paulo
Brazil/SP-329/2020	EPI_ISL_534321	2020-05-07	South America	Brazil	São Paulo	Barueri	South America	Brazil	São Paulo
Brazil/SP-340/2020	EPI_ISL_534326	2020-05-01	South America	Brazil	São Paulo	Cotia	South America	Brazil	São Paulo
Brazil/SP-342/2020	EPI_ISL_547573	2020-06-01	South America	Brazil	São Paulo	Cajamar	South America	Brazil	São Paulo
Brazil/SP-352/2020	EPI_ISL_693204	2020-06-22	South America	Brazil	São Paulo	Osasco	South America	Brazil	São Paulo
Brazil/SP-353/2020	EPI_ISL_583496	2020-06-20	South America	Brazil	São Paulo	Jandira	South America	Brazil	São Paulo
Brazil/SP-356/2020	EPI_ISL_547575	2020-06-16	South America	Brazil	São Paulo	Jundiai	South America	Brazil	São Paulo
Brazil/SP-358/2020	EPI_ISL_547576	2020-06-23	South America	Brazil	São Paulo	Birigui	South America	Brazil	São Paulo
Brazil/SP-359/2020	EPI_ISL_583497	2020-06-17	South America	Brazil	São Paulo	Campinas	South America	Brazil	São Paulo
Brazil/SP-360/2020	EPI_ISL_583498	2020-06-22	South America	Brazil	São Paulo	Americana	South America	Brazil	São Paulo
Brazil/SP-361/2020	EPI_ISL_693206	2020-06-21	South America	Brazil	São Paulo	Campinas	South America	Brazil	São Paulo
Brazil/SP-366/2020	EPI_ISL_693207	2020-06-24	South America	Brazil	São Paulo	Sumare	South America	Brazil	São Paulo
Brazil/SP-368/2020	EPI_ISL_583499	2020-06-24	South America	Brazil	São Paulo	Campinas	South America	Brazil	São Paulo
Brazil/SP-370/2020	EPI_ISL_583500	2020-06-29	South America	Brazil	São Paulo	Presidente Venceslau	South America	Brazil	São Paulo
Brazil/SP-376/2020	EPI_ISL_603023	2020-06-07	South America	Brazil	São Paulo	Campinas	South America	Brazil	São Paulo
Brazil/SP-383/2020	EPI_ISL_603024	2020-06-20	South America	Brazil	São Paulo	Aracatuba	South America	Brazil	São Paulo
Brazil/SP-389/2020	EPI_ISL_574597	2020-06-18	South America	Brazil	São Paulo	Jarinu	South America	Brazil	São Paulo
Brazil/SP-391/2020	EPI_ISL_574598	2020-06-20	South America	Brazil	São Paulo	Jundiai	South America	Brazil	São Paulo
Brazil/SP-393/2020	EPI_ISL_583502	2020-06-21	South America	Brazil	São Paulo	Guaruja	South America	Brazil	São Paulo
Brazil/SP-394/2020	EPI_ISL_583503	2020-06-22	South America	Brazil	São Paulo	Caieiras	South America	Brazil	São Paulo
Brazil/SP-395/2020	EPI_ISL_583504	2020-06-20	South America	Brazil	São Paulo	Caraguatatuba	South America	Brazil	São Paulo
Brazil/SP-397/2020	EPI_ISL_583505	2020-06-26	South America	Brazil	São Paulo	Caraguatatuba	South America	Brazil	São Paulo
Brazil/SP-398/2020	EPI_ISL_603028	2020-06-30	South America	Brazil	Sao Paulo	Santos	South America	Brazil	Sao Paulo
Brazil/SP-400/2020	EPI_ISL_693208	2020-07-01	South America	Brazil	São Paulo	Osasco	South America	Brazil	São Paulo
Brazil/SP-401/2020	EPI_ISL_693209	2020-07-01	South America	Brazil	São Paulo	Osasco	South America	Brazil	São Paulo
Brazil/SP-407/2020	EPI_ISL_583501	2020-07-08	South America	Brazil	São Paulo	São Paulo	South America	Brazil	São Paulo
Brazil/SP-415/2020	EPI_ISL_693210	2020-07-06	South America	Brazil	São Paulo	Osasco	South America	Brazil	São Paulo
Brazil/SP-416/2020	EPI_ISL_693211	2020-07-06	South America	Brazil	São Paulo	Cunha	South America	Brazil	São Paulo
Brazil/SP-417/2020	EPI_ISL_547579	2020-07-07	South America	Brazil	São Paulo	Araçatuba	South America	Brazil	São Paulo
Brazil/SP-423/2020	EPI_ISL_693212	2020-07-06	South America	Brazil	São Paulo	Braganca Paulista	South America	Brazil	São Paulo
Brazil/SP-425/2020	EPI_ISL_574594	2020-07-10	South America	Brazil	São Paulo	Taubate	South America	Brazil	São Paulo
Brazil/SP-427/2020	EPI_ISL_603021	2020-07-15	South America	Brazil	São Paulo	Osasco	South America	Brazil	São Paulo
Brazil/SP-433/2020	EPI_ISL_603030	2020-07-11	South America	Brazil	São Paulo	Presidente Epitacio	South America	Brazil	São Paulo
Brazil/SP-436/2020	EPI_ISL_603033	2020-07-13	South America	Brazil	São Paulo	Sao Bernardo do Campo	South America	Brazil	São Paulo
Brazil/SP-437/2020	EPI_ISL_603034	2020-07-11	South America	Brazil	São Paulo	Diadema	South America	Brazil	São Paulo
Brazil/SP-438/2020	EPI_ISL_603035	2020-07-10	South America	Brazil	São Paulo	Birigui	South America	Brazil	São Paulo
Brazil/SP-439/2020	EPI_ISL_603036	2020-07-10	South America	Brazil	São Paulo	Santo Andre	South America	Brazil	São Paulo
Brazil/SP-440/2020	EPI_ISL_603037	2020-07-20	South America	Brazil	São Paulo	São Paulo	South America	Brazil	São Paulo
Brazil/SP-441/2020	EPI_ISL_603038	2020-07-20	South America	Brazil	São Paulo	Aracatuba	South America	Brazil	São Paulo
Brazil/SP-444/2020	EPI_ISL_574595	2020-03-23	South America	Brazil	São Paulo	São Paulo	South America	Brazil	São Paulo
Brazil/SP-445/2020	EPI_ISL_574577	2020-04-16	South America	Brazil	São Paulo	São Paulo	South America	Brazil	São Paulo
Brazil/SP-459/2020	EPI_ISL_583490	2020-04-15	South America	Brazil	São Paulo	Sumare	South America	Brazil	São Paulo
Brazil/SP-461/2020	EPI_ISL_583492	2020-04-15	South America	Brazil	São Paulo	Amparo	South America	Brazil	São Paulo
Brazil/SP-47/2020	EPI_ISL_471539	2020-03-19	South America	Brazil	São Paulo	São Paulo	South America	Brazil	São Paulo
Brazil/SP-470/2020	EPI_ISL_574578	2020-04-25	South America	Brazil	São Paulo	Campinas	South America	Brazil	São Paulo
Brazil/SP-476/2020	EPI_ISL_574579	2020-04-24	South America	Brazil	São Paulo	São Paulo	South America	Brazil	São Paulo
Brazil/SP-481/2020	EPI_ISL_574580	2020-04-20	South America	Brazil	São Paulo	São Paulo	South America	Brazil	São Paulo
Brazil/SP-48379-21/2021	EPI_ISL_1580269	2021-03-31	South America	Brazil	Sao Paulo	Cesario Lange	South America	Brazil	Sao Paulo
Brazil/SP-486/2020	EPI_ISL_574583	2020-04-27	South America	Brazil	São Paulo	Jandira	South America	Brazil	São Paulo
Brazil/SP-492/2020	EPI_ISL_574588	2020-04-27	South America	Brazil	São Paulo	Sumare	South America	Brazil	São Paulo
Brazil/SP-493/2020	EPI_ISL_583494	2020-04-24	South America	Brazil	São Paulo	Sumare	South America	Brazil	São Paulo
Brazil/SP-494/2020	EPI_ISL_574589	2020-04-26	South America	Brazil	São Paulo	São Paulo	South America	Brazil	São Paulo
Brazil/SP-496/2020	EPI_ISL_574590	2020-04-26	South America	Brazil	São Paulo	Santa Isabel	South America	Brazil	São Paulo
Brazil/SP-500/2020	EPI_ISL_468315	2020-04-12	South America	Brazil	São Paulo	São Paulo	South America	Brazil	São Paulo
Brazil/SP-504/2020	EPI_ISL_468316	2020-04-14	South America	Brazil	São Paulo	Maua	South America	Brazil	São Paulo
Brazil/SP-505/2020	EPI_ISL_468318	2020-04-15	South America	Brazil	São Paulo	São Paulo	South America	Brazil	São Paulo
Brazil/SP-506/2020	EPI_ISL_468319	2020-04-14	South America	Brazil	São Paulo	Sao Bernardo do Campo	South America	Brazil	São Paulo
Brazil/SP-511/2020	EPI_ISL_524465	2020-04-17	South America	Brazil	São Paulo	São Paulo	South America	Brazil	São Paulo
Brazil/SP-512/2020	EPI_ISL_471556	2020-04-18	South America	Brazil	São Paulo	Osasco	South America	Brazil	São Paulo
Brazil/SP-516/2020	EPI_ISL_468321	2020-04-22	South America	Brazil	São Paulo	São Paulo	South America	Brazil	São Paulo
Brazil/SP-523/2020	EPI_ISL_471562	2020-04-29	South America	Brazil	São Paulo	São Paulo	South America	Brazil	São Paulo
Brazil/SP-524/2020	EPI_ISL_471581	2020-04-29	South America	Brazil	São Paulo	São Paulo	South America	Brazil	São Paulo
Brazil/SP-526/2020	EPI_ISL_471647	2020-04-30	South America	Brazil	São Paulo	Barueri	South America	Brazil	São Paulo
Brazil/SP-527/2020	EPI_ISL_471648	2020-04-30	South America	Brazil	São Paulo	Itapecerica da Serra	South America	Brazil	São Paulo
Brazil/SP-533/2020	EPI_ISL_515545	2020-03-22	South America	Brazil	São Paulo	São Paulo	South America	Brazil	São Paulo
Brazil/SP-537/2020	EPI_ISL_471546	2020-03-20	South America	Brazil	São Paulo	São Paulo	South America	Brazil	São Paulo
Brazil/SP-549/2020	EPI_ISL_471552	2020-04-01	South America	Brazil	São Paulo	São Paulo	South America	Brazil	São Paulo
Brazil/SP-559/2020	EPI_ISL_574591	2020-04-01	South America	Brazil	São Paulo	Presidente Prudente	South America	Brazil	São Paulo
Brazil/SP-560/2020	EPI_ISL_574592	2020-03-31	South America	Brazil	São Paulo	Presidente Prudente	South America	Brazil	São Paulo
Brazil/SP-565/2020	EPI_ISL_693195	2020-03-20	South America	Brazil	São Paulo	São Paulo	South America	Brazil	São Paulo
Brazil/SP-571/2020	EPI_ISL_693200	2020-04-29	South America	Brazil	São Paulo	Mairipora	South America	Brazil	São Paulo
Brazil/SP-572/2020	EPI_ISL_693201	2020-04-01	South America	Brazil	São Paulo	São Paulo	South America	Brazil	São Paulo
Brazil/SP-573/2020	EPI_ISL_693202	2020-04-01	South America	Brazil	São Paulo	São Paulo	South America	Brazil	São Paulo
Brazil/SP-575/2020	EPI_ISL_693203	2020-04-21	South America	Brazil	São Paulo	São Paulo	South America	Brazil	São Paulo
Brazil/SP-577/2020	EPI_ISL_693205	2020-06-22	South America	Brazil	São Paulo	Taruma	South America	Brazil	São Paulo
Brazil/SP-579/2020	EPI_ISL_693214	2020-07-19	South America	Brazil	São Paulo	Sao Sebastiao	South America	Brazil	São Paulo
Brazil/SP-585/2020	EPI_ISL_735396	2020-07-05	South America	Brazil	São Paulo	Taboao da Serra	South America	Brazil	São Paulo
Brazil/SP-586/2020	EPI_ISL_735397	2020-07-09	South America	Brazil	São Paulo	Hortolandia	South America	Brazil	São Paulo
Brazil/SP-589/2020	EPI_ISL_693215	2020-07-06	South America	Brazil	São Paulo	Limeira	South America	Brazil	São Paulo
Brazil/SP-590/2020	EPI_ISL_693216	2020-07-05	South America	Brazil	São Paulo	Araras	South America	Brazil	São Paulo
Brazil/SP-591/2020	EPI_ISL_693217	2020-07-05	South America	Brazil	São Paulo	Araras	South America	Brazil	São Paulo
Brazil/SP-596/2020	EPI_ISL_693220	2020-07-01	South America	Brazil	São Paulo	Piracicaba	South America	Brazil	São Paulo
Brazil/SP-597/2020	EPI_ISL_693221	2020-06-16	South America	Brazil	São Paulo	Birigui	South America	Brazil	São Paulo
Brazil/SP-601/2020	EPI_ISL_471545	2020-03-22	South America	Brazil	São Paulo	São Paulo	South America	Brazil	São Paulo
Brazil/SP-606/2020	EPI_ISL_471548	2020-04-10	South America	Brazil	São Paulo	São Paulo	South America	Brazil	São Paulo
Brazil/SP-607/2020	EPI_ISL_471549	2020-04-13	South America	Brazil	São Paulo	São Paulo	South America	Brazil	São Paulo
Brazil/SP-611/2020	EPI_ISL_515552	2020-04-16	South America	Brazil	São Paulo	São Paulo	South America	Brazil	São Paulo
Brazil/SP-612/2020	EPI_ISL_515553	2020-04-16	South America	Brazil	São Paulo	São Paulo	South America	Brazil	São Paulo
Brazil/SP-617/2020	EPI_ISL_515561	2020-04-16	South America	Brazil	São Paulo	São Paulo	South America	Brazil	São Paulo
Brazil/SP-619/2020	EPI_ISL_515562	2020-04-13	South America	Brazil	São Paulo	Sao Vicente	South America	Brazil	São Paulo
Brazil/SP-623/2020	EPI_ISL_515566	2020-04-23	South America	Brazil	São Paulo	São Paulo	South America	Brazil	São Paulo
Brazil/SP-626/2020	EPI_ISL_515529	2020-03-24	South America	Brazil	São Paulo	São Paulo	South America	Brazil	São Paulo
Brazil/SP-627/2020	EPI_ISL_515541	2020-03-23	South America	Brazil	São Paulo	São Paulo	South America	Brazil	São Paulo
Brazil/SP-629/2020	EPI_ISL_515544	2020-03-23	South America	Brazil	São Paulo	São Paulo	South America	Brazil	São Paulo
Brazil/SP-632/2020	EPI_ISL_515546	2020-03-19	South America	Brazil	São Paulo	São Paulo	South America	Brazil	São Paulo
Brazil/SP-633/2020	EPI_ISL_515547	2020-03-20	South America	Brazil	São Paulo	São Paulo	South America	Brazil	São Paulo
Brazil/SP-634/2020	EPI_ISL_515548	2020-03-20	South America	Brazil	São Paulo	São Paulo	South America	Brazil	São Paulo
Brazil/SP-639/2020	EPI_ISL_515554	2020-03-19	South America	Brazil	São Paulo	São Paulo	South America	Brazil	São Paulo
Brazil/SP-643/2020	EPI_ISL_693223	2020-07-02	South America	Brazil	São Paulo	Piracicaba	South America	Brazil	São Paulo
Brazil/SP-645/2020	EPI_ISL_693224	2020-07-02	South America	Brazil	São Paulo	Piracicaba	South America	Brazil	São Paulo
Brazil/SP-652/2020	EPI_ISL_693225	2020-07-06	South America	Brazil	São Paulo	Diadema	South America	Brazil	São Paulo
Brazil/SP-653/2020	EPI_ISL_693226	2020-06-16	South America	Brazil	São Paulo	Campinas	South America	Brazil	São Paulo
Brazil/SP-661/2020	EPI_ISL_693228	2020-06-22	South America	Brazil	São Paulo	Sorocaba	South America	Brazil	São Paulo
Brazil/SP-666/2020	EPI_ISL_693229	2020-06-16	South America	Brazil	São Paulo	Guarulhos	South America	Brazil	São Paulo
Brazil/SP-667/2020	EPI_ISL_693230	2020-06-13	South America	Brazil	São Paulo	Cotia	South America	Brazil	São Paulo
Brazil/SP-668/2020	EPI_ISL_693231	2020-06-27	South America	Brazil	São Paulo	Jacareí	South America	Brazil	São Paulo
Brazil/SP-673/2020	EPI_ISL_693232	2020-05-30	South America	Brazil	São Paulo	São Paulo	South America	Brazil	São Paulo
Brazil/SP-678/2020	EPI_ISL_693233	2020-06-12	South America	Brazil	São Paulo	Itapecerica da Serra	South America	Brazil	São Paulo
Brazil/SP-688/2020	EPI_ISL_693234	2020-06-30	South America	Brazil	São Paulo	Rio Grande da Serra	South America	Brazil	São Paulo
Brazil/SP-689/2020	EPI_ISL_693235	2020-06-30	South America	Brazil	São Paulo	Rio Grande da Serra	South America	Brazil	São Paulo
Brazil/SP-692/2020	EPI_ISL_693236	2020-07-02	South America	Brazil	São Paulo	São Paulo	South America	Brazil	São Paulo
Brazil/SP-694/2020	EPI_ISL_693237	2020-07-01	South America	Brazil	São Paulo	Mogi das Cruzes	South America	Brazil	São Paulo
Brazil/SP-696/2020	EPI_ISL_693238	2020-06-30	South America	Brazil	São Paulo	Santos	South America	Brazil	São Paulo
Brazil/SP-697/2020	EPI_ISL_693239	2020-06-30	South America	Brazil	São Paulo	Santos	South America	Brazil	São Paulo
Brazil/SP-698/2020	EPI_ISL_693240	2020-06-30	South America	Brazil	São Paulo	Diadema	South America	Brazil	São Paulo
Brazil/SP-699/2020	EPI_ISL_693241	2020-06-30	South America	Brazil	São Paulo	Ribeirao Pires	South America	Brazil	São Paulo
Brazil/SP-702/2020	EPI_ISL_693242	2020-06-30	South America	Brazil	São Paulo	Diadema	South America	Brazil	São Paulo
Brazil/SP-710/2020	EPI_ISL_693243	2020-06-27	South America	Brazil	São Paulo	Piracicaba	South America	Brazil	São Paulo
Brazil/SP-716/2020	EPI_ISL_693244	2020-07-02	South America	Brazil	São Paulo	Sorocaba	South America	Brazil	São Paulo
Brazil/SP-719/2020	EPI_ISL_693245	2020-07-02	South America	Brazil	São Paulo	Mogi das Cruzes	South America	Brazil	São Paulo
Brazil/SP-731064-NBD02/2021	EPI_ISL_1445068	2021-03-02	South America	Brazil	Sao Paulo	Francisco Morato	South America	Brazil	Sao Paulo
Brazil/SP-731107-NBD07/2021	EPI_ISL_1445073	2021-03-02	South America	Brazil	Sao Paulo	Sao Paulo	South America	Brazil	Sao Paulo
Brazil/SP-731109-NBD08/2021	EPI_ISL_1445074	2021-03-02	South America	Brazil	Sao Paulo	Amparo	South America	Brazil	Sao Paulo
Brazil/SP-731135-NBD09/2021	EPI_ISL_1445075	2021-03-01	South America	Brazil	Sao Paulo	Vargem Grande do Sul	South America	Brazil	Sao Paulo
Brazil/SP-731202-NBD15/2021	EPI_ISL_1445080	2021-03-02	South America	Brazil	Sao Paulo	Capao Bonito	South America	Brazil	Sao Paulo
Brazil/SP-731218-NBD18/2021	EPI_ISL_1445083	2021-03-01	South America	Brazil	Sao Paulo	Itapetininga	South America	Brazil	Sao Paulo
Brazil/SP-731220-NBD20/2021	EPI_ISL_1445085	2021-03-02	South America	Brazil	Sao Paulo	Capao Bonito	South America	Brazil	Sao Paulo
Brazil/SP-731229-NBD14/2021	EPI_ISL_1445089	2021-03-02	South America	Brazil	Sao Paulo	Mairinque	South America	Brazil	Sao Paulo
Brazil/SP-731234-NBD14/2021	EPI_ISL_1445090	2021-03-02	South America	Brazil	Sao Paulo	Itapetininga	South America	Brazil	Sao Paulo
Brazil/SP-737/2020	EPI_ISL_735398	2020-07-09	South America	Brazil	São Paulo	São Paulo	South America	Brazil	São Paulo
Brazil/SP-738/2020	EPI_ISL_735399	2020-04-06	South America	Brazil	São Paulo	São Paulo	South America	Brazil	São Paulo
Brazil/SP-739/2020	EPI_ISL_735400	2020-07-09	South America	Brazil	São Paulo	Santos	South America	Brazil	São Paulo
Brazil/SP-740/2020	EPI_ISL_735401	2020-07-04	South America	Brazil	São Paulo	Rio Claro	South America	Brazil	São Paulo
Brazil/SP-742/2020	EPI_ISL_735402	2020-07-04	South America	Brazil	São Paulo	Rio Claro	South America	Brazil	São Paulo
Brazil/SP-743/2020	EPI_ISL_735403	2020-07-04	South America	Brazil	São Paulo	Rio Claro	South America	Brazil	São Paulo
Brazil/SP-744/2020	EPI_ISL_735404	2020-07-04	South America	Brazil	São Paulo	Rio Claro	South America	Brazil	São Paulo
Brazil/SP-745/2020	EPI_ISL_735405	2020-06-16	South America	Brazil	São Paulo	Birigui	South America	Brazil	São Paulo
Brazil/SP-748/2020	EPI_ISL_735406	2020-07-08	South America	Brazil	São Paulo	Santa Isabel	South America	Brazil	São Paulo
Brazil/SP-750/2020	EPI_ISL_735408	2020-06-25	South America	Brazil	São Paulo	Jandira	South America	Brazil	São Paulo
Brazil/SP-751/2020	EPI_ISL_735409	2020-06-17	South America	Brazil	São Paulo	Campinas	South America	Brazil	São Paulo
Brazil/SP-756/2020	EPI_ISL_735411	2020-07-06	South America	Brazil	São Paulo	Diadema	South America	Brazil	São Paulo
Brazil/SP-758/2020	EPI_ISL_735412	2020-06-15	South America	Brazil	São Paulo	São Paulo	South America	Brazil	São Paulo
Brazil/SP-759/2020	EPI_ISL_735413	2020-06-17	South America	Brazil	São Paulo	São Paulo	South America	Brazil	São Paulo
Brazil/SP-765/2020	EPI_ISL_735417	2020-06-26	South America	Brazil	São Paulo	Mongagua	South America	Brazil	São Paulo
Brazil/SP-765166-NBD23/2021	EPI_ISL_1445134	2021-03-07	South America	Brazil	Sao Paulo	Sorocaba	South America	Brazil	Sao Paulo
Brazil/SP-765479-NBD14/2021	EPI_ISL_1445155	2021-03-09	South America	Brazil	Sao Paulo	Franca	South America	Brazil	Sao Paulo
Brazil/SP-766/2020	EPI_ISL_735418	2020-06-27	South America	Brazil	São Paulo	Taubate	South America	Brazil	São Paulo
Brazil/SP-770/2020	EPI_ISL_735419	2020-07-01	South America	Brazil	São Paulo	Juquia	South America	Brazil	São Paulo
Brazil/SP-773/2020	EPI_ISL_735421	2020-07-01	South America	Brazil	São Paulo	Sao Bernardo do Campo	South America	Brazil	São Paulo
Brazil/SP-774/2020	EPI_ISL_735422	2020-06-20	South America	Brazil	São Paulo	Sao Bernardo do Campo	South America	Brazil	São Paulo
Brazil/SP-777/2020	EPI_ISL_776765	2020-07-01	South America	Brazil	São Paulo	Rio Grande da Serra	South America	Brazil	São Paulo
Brazil/SP-778/2020	EPI_ISL_792115	2020-06-29	South America	Brazil	Sao Paulo	Caraguatatuba	South America	Brazil	Sao Paulo
Brazil/SP-779/2020	EPI_ISL_792116	2020-07-02	South America	Brazil	Sao Paulo	Santa Isabel	South America	Brazil	Sao Paulo
Brazil/SP-783743-NBD02/2021	EPI_ISL_1445184	2021-03-15	South America	Brazil	Sao Paulo	Bilac	South America	Brazil	Sao Paulo
Brazil/SP-784/2020	EPI_ISL_735424	2020-07-01	South America	Brazil	São Paulo	Diadema	South America	Brazil	São Paulo
Brazil/SP-786/2020	EPI_ISL_735426	2020-07-01	South America	Brazil	São Paulo	Diadema	South America	Brazil	São Paulo
Brazil/SP-791/2020	EPI_ISL_735428	2020-07-02	South America	Brazil	São Paulo	São Paulo	South America	Brazil	São Paulo
Brazil/SP-791227-NBD20/2021	EPI_ISL_1445195	2021-03-15	South America	Brazil	Sao Paulo	Bora	South America	Brazil	Sao Paulo
Brazil/SP-792/2020	EPI_ISL_735429	2020-07-01	South America	Brazil	São Paulo	São Paulo	South America	Brazil	São Paulo
Brazil/SP-794/2020	EPI_ISL_735431	2020-07-02	South America	Brazil	São Paulo	São Paulo	South America	Brazil	São Paulo
Brazil/SP-796/2020	EPI_ISL_735433	2020-07-01	South America	Brazil	São Paulo	Cajati	South America	Brazil	São Paulo
Brazil/SP-801/2020	EPI_ISL_940608	2020-06-26	South America	Brazil	Sao Paulo	Rio Claro	South America	Brazil	Sao Paulo
Brazil/SP-802/2020	EPI_ISL_833156	2020-07-02	South America	Brazil	Sao Paulo	Sorocaba	South America	Brazil	Sao Paulo
Brazil/SP-803/2020	EPI_ISL_861666	2020-05-30	South America	Brazil	Sao Paulo	Porto Feliz	South America	Brazil	Sao Paulo
Brazil/SP-806/2020	EPI_ISL_861667	2020-06-29	South America	Brazil	Sao Paulo	Rio Claro	South America	Brazil	Sao Paulo
Brazil/SP-808/2020	EPI_ISL_833152	2020-03-23	South America	Brazil	Sao Paulo	Sao Paulo	South America	Brazil	Sao Paulo
Brazil/SP-809/2020	EPI_ISL_861625	2020-03-24	South America	Brazil	Sao Paulo	Sao Paulo	South America	Brazil	Sao Paulo
Brazil/SP-810/2020	EPI_ISL_861626	2020-03-26	South America	Brazil	Sao Paulo	Sao Paulo	South America	Brazil	Sao Paulo
Brazil/SP-811/2020	EPI_ISL_861627	2020-03-20	South America	Brazil	Sao Paulo	Sao Paulo	South America	Brazil	Sao Paulo
Brazil/SP-812/2020	EPI_ISL_861628	2020-03-20	South America	Brazil	Sao Paulo	Guarulhos	South America	Brazil	Sao Paulo
Brazil/SP-814/2020	EPI_ISL_861629	2020-04-17	South America	Brazil	Sao Paulo	Sao Paulo	South America	Brazil	Sao Paulo
Brazil/SP-815/2020	EPI_ISL_776750	2020-04-17	South America	Brazil	São Paulo	São Paulo	South America	Brazil	São Paulo
Brazil/SP-817/2020	EPI_ISL_776752	2020-03-24	South America	Brazil	São Paulo	São Paulo	South America	Brazil	São Paulo
Brazil/SP-818/2020	EPI_ISL_776753	2020-03-31	South America	Brazil	São Paulo	São Paulo	South America	Brazil	São Paulo
Brazil/SP-819710/2021	EPI_ISL_1795399	2021-03-21	South America	Brazil	Sao Paulo	Jundiai	South America	Brazil	Sao Paulo
Brazil/SP-820/2020	EPI_ISL_776755	2020-04-24	South America	Brazil	São Paulo	Guarulhos	South America	Brazil	São Paulo
Brazil/SP-821/2020	EPI_ISL_776756	2020-04-24	South America	Brazil	São Paulo	Guarulhos	South America	Brazil	São Paulo
Brazil/SP-822/2020	EPI_ISL_776757	2020-04-29	South America	Brazil	São Paulo	Adamantina	South America	Brazil	São Paulo
Brazil/SP-823/2020	EPI_ISL_776758	2020-04-29	South America	Brazil	São Paulo	Herculandia	South America	Brazil	São Paulo
Brazil/SP-826/2020	EPI_ISL_776761	2020-03-26	South America	Brazil	São Paulo	São Paulo	South America	Brazil	São Paulo
Brazil/SP-827543/2021	EPI_ISL_1795412	2021-03-21	South America	Brazil	Sao Paulo	Sumare	South America	Brazil	Sao Paulo
Brazil/SP-827819/2021	EPI_ISL_1795084	2021-03-21	South America	Brazil	Sao Paulo	Tambau	South America	Brazil	Sao Paulo
Brazil/SP-827826/2021	EPI_ISL_1795085	2021-03-21	South America	Brazil	Sao Paulo	Tambau	South America	Brazil	Sao Paulo
Brazil/SP-827827/2021	EPI_ISL_1795091	2021-03-21	South America	Brazil	Sao Paulo	Tambau	South America	Brazil	Sao Paulo
Brazil/SP-827835/2021	EPI_ISL_1795413	2021-03-21	South America	Brazil	Sao Paulo	Tambau	South America	Brazil	Sao Paulo
Brazil/SP-827926/2021	EPI_ISL_1795086	2021-03-21	South America	Brazil	Sao Paulo	Tambau	South America	Brazil	Sao Paulo
Brazil/SP-829/2020	EPI_ISL_792109	2020-04-22	South America	Brazil	Sao Paulo	Sao Paulo	South America	Brazil	Sao Paulo
Brazil/SP-830/2020	EPI_ISL_792108	2020-04-17	South America	Brazil	Sao Paulo	Sao Paulo	South America	Brazil	Sao Paulo
Brazil/SP-831/2020	EPI_ISL_792110	2020-04-22	South America	Brazil	Sao Paulo	Sao Paulo	South America	Brazil	Sao Paulo
Brazil/SP-831698/2021	EPI_ISL_1795398	2021-03-20	South America	Brazil	Sao Paulo	Boituva	South America	Brazil	Sao Paulo
Brazil/SP-832/2020	EPI_ISL_792111	2020-04-22	South America	Brazil	Sao Paulo	Sao Paulo	South America	Brazil	Sao Paulo
Brazil/SP-833/2020	EPI_ISL_792112	2020-04-23	South America	Brazil	Sao Paulo	Sao Paulo	South America	Brazil	Sao Paulo
Brazil/SP-833757/2021	EPI_ISL_1795087	2021-03-22	South America	Brazil	Sao Paulo	Santa Cruz Das Palmeiras	South America	Brazil	Sao Paulo
Brazil/SP-833783/2021	EPI_ISL_1795088	2021-03-22	South America	Brazil	Sao Paulo	Santa Cruz Das Palmeiras	South America	Brazil	Sao Paulo
Brazil/SP-833797/2021	EPI_ISL_1795089	2021-03-22	South America	Brazil	Sao Paulo	Santa Cruz Das Palmeiras	South America	Brazil	Sao Paulo
Brazil/SP-833805/2021	EPI_ISL_1795090	2021-03-22	South America	Brazil	Sao Paulo	Santa Cruz Das Palmeiras	South America	Brazil	Sao Paulo
Brazil/SP-833817/2021	EPI_ISL_1795092	2021-03-21	South America	Brazil	Sao Paulo	Tambau	South America	Brazil	Sao Paulo
Brazil/SP-833837/2021	EPI_ISL_1795418	2021-03-22	South America	Brazil	Sao Paulo	Franca	South America	Brazil	Sao Paulo
Brazil/SP-834/2020	EPI_ISL_792106	2020-03-22	South America	Brazil	Sao Paulo	Sao Paulo	South America	Brazil	Sao Paulo
Brazil/SP-834106/2021	EPI_ISL_1795420	2021-03-22	South America	Brazil	Sao Paulo	Franca	South America	Brazil	Sao Paulo
Brazil/SP-834109/2021	EPI_ISL_1795421	2021-03-22	South America	Brazil	Sao Paulo	Franca	South America	Brazil	Sao Paulo
Brazil/SP-834157/2021	EPI_ISL_1795422	2021-03-23	South America	Brazil	Sao Paulo	Franca	South America	Brazil	Sao Paulo
Brazil/SP-834951/2021	EPI_ISL_1795395	2021-03-24	South America	Brazil	Sao Paulo	Rancharia	South America	Brazil	Sao Paulo
Brazil/SP-834983/2021	EPI_ISL_1795396	2021-03-24	South America	Brazil	Sao Paulo	Rancharia	South America	Brazil	Sao Paulo
Brazil/SP-835/2020	EPI_ISL_792107	2020-03-31	South America	Brazil	Sao Paulo	Sao Paulo	South America	Brazil	Sao Paulo
Brazil/SP-835027/2021	EPI_ISL_1795397	2021-03-24	South America	Brazil	Sao Paulo	Rancharia	South America	Brazil	Sao Paulo
Brazil/SP-836/2020	EPI_ISL_833154	2020-04-22	South America	Brazil	Sao Paulo	Sao Paulo	South America	Brazil	Sao Paulo
Brazil/SP-839/2020	EPI_ISL_861643	2020-04-30	South America	Brazil	Sao Paulo	Sao Paulo	South America	Brazil	Sao Paulo
Brazil/SP-840/2020	EPI_ISL_792113	2020-04-28	South America	Brazil	Sao Paulo	Sao Paulo	South America	Brazil	Sao Paulo
Brazil/SP-841/2020	EPI_ISL_792114	2020-05-03	South America	Brazil	Sao Paulo	Sao Paulo	South America	Brazil	Sao Paulo
Brazil/SP-844/2020	EPI_ISL_861631	2020-04-19	South America	Brazil	Sao Paulo	Sao Paulo	South America	Brazil	Sao Paulo
Brazil/SP-844R2/2020	EPI_ISL_708530	2020-11-21	South America	Brazil	São Paulo	Fernandopolis	South America	Brazil	São Paulo
Brazil/SP-848/2020	EPI_ISL_792101	2020-03-22	South America	Brazil	Sao Paulo	Sao Paulo	South America	Brazil	Sao Paulo
Brazil/SP-850/2020	EPI_ISL_792103	2020-03-31	South America	Brazil	Sao Paulo	Sao Caetano do Sul	South America	Brazil	Sao Paulo
Brazil/SP-851/2020	EPI_ISL_792104	2020-03-22	South America	Brazil	Sao Paulo	Sao Paulo	South America	Brazil	Sao Paulo
Brazil/SP-854/2020	EPI_ISL_861630	2020-04-18	South America	Brazil	Sao Paulo	Sao Paulo	South America	Brazil	Sao Paulo
Brazil/SP-857/2020	EPI_ISL_861633	2020-03-30	South America	Brazil	Sao Paulo	Sao Paulo	South America	Brazil	Sao Paulo
Brazil/SP-858/2020	EPI_ISL_861634	2020-04-07	South America	Brazil	Sao Paulo	Sao Paulo	South America	Brazil	Sao Paulo
Brazil/SP-859/2020	EPI_ISL_833153	2020-03-30	South America	Brazil	Sao Paulo	Sao Paulo	South America	Brazil	Sao Paulo
Brazil/SP-861/2020	EPI_ISL_861636	2020-03-27	South America	Brazil	Sao Paulo	Sao Paulo	South America	Brazil	Sao Paulo
Brazil/SP-863/2020	EPI_ISL_861639	2020-04-23	South America	Brazil	Sao Paulo	Sao Paulo	South America	Brazil	Sao Paulo
Brazil/SP-864/2020	EPI_ISL_906067	2020-05-11	South America	Brazil	Sao Paulo	Barueri	South America	Brazil	Sao Paulo
Brazil/SP-866/2020	EPI_ISL_906066	2020-04-21	South America	Brazil	Sao Paulo	Sao Paulo	South America	Brazil	Sao Paulo
Brazil/SP-867/2020	EPI_ISL_861640	2020-04-20	South America	Brazil	Sao Paulo	Sao Paulo	South America	Brazil	Sao Paulo
Brazil/SP-868/2020	EPI_ISL_861641	2020-04-20	South America	Brazil	Sao Paulo	Sao Paulo	South America	Brazil	Sao Paulo
Brazil/SP-870/2020	EPI_ISL_776766	2020-11-26	South America	Brazil	São Paulo	Santo Andre	South America	Brazil	São Paulo
Brazil/SP-871/2020	EPI_ISL_776767	2020-11-27	South America	Brazil	São Paulo	Candido Mota	South America	Brazil	São Paulo
Brazil/SP-872/2020	EPI_ISL_776768	2020-12-01	South America	Brazil	São Paulo	Aracatuba	South America	Brazil	São Paulo
Brazil/SP-873/2020	EPI_ISL_776769	2020-11-30	South America	Brazil	Sao Paulo	Sao Bernardo do Campo	South America	Brazil	Sao Paulo
Brazil/SP-874/2020	EPI_ISL_755640	2020-12-03	South America	Brazil	São Paulo	São Paulo	South America	Brazil	São Paulo
Brazil/SP-875/2020	EPI_ISL_755641	2020-12-01	South America	Brazil	São Paulo	Sao Bernardo do Campo	South America	Brazil	São Paulo
Brazil/SP-877/2020	EPI_ISL_755643	2020-12-07	South America	Brazil	São Paulo	Mogi das Cruzes	South America	Brazil	São Paulo
Brazil/SP-878/2020	EPI_ISL_755644	2020-12-08	South America	Brazil	São Paulo	Embu das Artes	South America	Brazil	São Paulo
Brazil/SP-881/2020	EPI_ISL_755647	2020-12-08	South America	Brazil	São Paulo	Sao Bernardo do Campo	South America	Brazil	São Paulo
Brazil/SP-882/2020	EPI_ISL_755648	2020-12-08	South America	Brazil	São Paulo	Caraguatatuba	South America	Brazil	São Paulo
Brazil/SP-884/2020	EPI_ISL_755650	2020-12-08	South America	Brazil	São Paulo	Caraguatatuba	South America	Brazil	São Paulo
Brazil/SP-888/2020	EPI_ISL_755654	2020-12-11	South America	Brazil	São Paulo	São Paulo	South America	Brazil	São Paulo
Brazil/SP-889/2020	EPI_ISL_755655	2020-12-11	South America	Brazil	São Paulo	Indaiatuba	South America	Brazil	São Paulo
Brazil/SP-908/2020	EPI_ISL_833157	2020-11-19	South America	Brazil	Sao Paulo	Santo Andre	South America	Brazil	Sao Paulo
Brazil/SP-913/2020	EPI_ISL_861669	2020-12-08	South America	Brazil	Sao Paulo	Embu-Guacu	South America	Brazil	Sao Paulo
Brazil/SP-916/2020	EPI_ISL_836978	2020-12-08	South America	Brazil	Sao Paulo	Lorena	South America	Brazil	Sao Paulo
Brazil/SP-917/2020	EPI_ISL_837053	2020-12-07	South America	Brazil	Sao Paulo	Osasco	South America	Brazil	Sao Paulo
Brazil/SP-918/2020	EPI_ISL_837054	2020-12-09	South America	Brazil	Sao Paulo	Osasco	South America	Brazil	Sao Paulo
Brazil/SP-924/2020	EPI_ISL_833162	2020-11-28	South America	Brazil	Sao Paulo	Taboao da Serra	South America	Brazil	Sao Paulo
Brazil/SP-932/2020	EPI_ISL_833164	2020-11-13	South America	Brazil	Sao Paulo	Santa Barbara d'oeste	South America	Brazil	Sao Paulo
Brazil/SP-933/2020	EPI_ISL_882658	2020-11-23	South America	Brazil	Sao Paulo	Santa Barbara D Oeste	South America	Brazil	Sao Paulo
Brazil/SP-934/2020	EPI_ISL_882659	2020-11-24	South America	Brazil	Sao Paulo	Presidente Prudente	South America	Brazil	Sao Paulo
Brazil/SP-935/2020	EPI_ISL_882660	2020-11-24	South America	Brazil	Sao Paulo	Mogi das Cruzes	South America	Brazil	Sao Paulo
Brazil/SP-936/2020	EPI_ISL_861671	2020-11-01	South America	Brazil	Sao Paulo	Mogi das Cruzes	South America	Brazil	Sao Paulo
Brazil/SP-940/2020	EPI_ISL_861673	2020-11-04	South America	Brazil	Sao Paulo	Osasco	South America	Brazil	Sao Paulo
Brazil/SP-943/2020	EPI_ISL_906065	2020-04-17	South America	Brazil	Sao Paulo	Sao Paulo	South America	Brazil	Sao Paulo
Brazil/SP-945/2020	EPI_ISL_861632	2020-04-18	South America	Brazil	Sao Paulo	Sao Paulo	South America	Brazil	Sao Paulo
Brazil/SP-950/2020	EPI_ISL_861644	2020-05-05	South America	Brazil	Sao Paulo	Sao Paulo	South America	Brazil	Sao Paulo
Brazil/SP-951/2020	EPI_ISL_861645	2020-05-07	South America	Brazil	Sao Paulo	Sao Paulo	South America	Brazil	Sao Paulo
Brazil/SP-952/2020	EPI_ISL_861646	2020-05-21	South America	Brazil	Sao Paulo	Sao Paulo	South America	Brazil	Sao Paulo
Brazil/SP-953/2020	EPI_ISL_861647	2020-05-25	South America	Brazil	Sao Paulo	Sao Paulo	South America	Brazil	Sao Paulo
Brazil/SP-954/2020	EPI_ISL_861648	2020-05-28	South America	Brazil	Sao Paulo	Sao Paulo	South America	Brazil	Sao Paulo
Brazil/SP-955/2020	EPI_ISL_861649	2020-05-28	South America	Brazil	Sao Paulo	Campinas	South America	Brazil	Sao Paulo
Brazil/SP-956/2020	EPI_ISL_861650	2020-05-08	South America	Brazil	Sao Paulo	Sao Paulo	South America	Brazil	Sao Paulo
Brazil/SP-958/2020	EPI_ISL_861652	2020-05-09	South America	Brazil	Sao Paulo	Sao Paulo	South America	Brazil	Sao Paulo
Brazil/SP-961/2020	EPI_ISL_861654	2020-05-12	South America	Brazil	Sao Paulo	Sao Paulo	South America	Brazil	Sao Paulo
Brazil/SP-962/2020	EPI_ISL_861655	2020-05-12	South America	Brazil	Sao Paulo	Sao Paulo	South America	Brazil	Sao Paulo
Brazil/SP-963/2020	EPI_ISL_861656	2020-05-15	South America	Brazil	Sao Paulo	Jandira	South America	Brazil	Sao Paulo
Brazil/SP-964/2020	EPI_ISL_861657	2020-05-17	South America	Brazil	Sao Paulo	Osasco	South America	Brazil	Sao Paulo
Brazil/SP-965/2020	EPI_ISL_861658	2020-05-18	South America	Brazil	Sao Paulo	Osasco	South America	Brazil	Sao Paulo
Brazil/SP-966/2020	EPI_ISL_861659	2020-05-15	South America	Brazil	Sao Paulo	Barueri	South America	Brazil	Sao Paulo
Brazil/SP-967/2020	EPI_ISL_861660	2020-05-16	South America	Brazil	Sao Paulo	Barueri	South America	Brazil	Sao Paulo
Brazil/SP-968/2020	EPI_ISL_861661	2020-05-15	South America	Brazil	Sao Paulo	Barueri	South America	Brazil	Sao Paulo
Brazil/SP-970/2020	EPI_ISL_861663	2020-04-22	South America	Brazil	Sao Paulo	Caieiras	South America	Brazil	Sao Paulo
Brazil/SP-975/2021	EPI_ISL_833165	2021-01-06	South America	Brazil	Sao Paulo	Sao Paulo	South America	Brazil	Sao Paulo
Brazil/SP-AFIP_12_2021/2021	EPI_ISL_1499020	2021-02-17	South America	Brazil	Sao Paulo	Sao Paulo	South America	Brazil	Sao Paulo
Brazil/SP-BT13044/2021	EPI_ISL_1000668	2021-01-23	South America	Brazil	Sao Paulo	Sao Jose dos Campos	South America	Brazil	Sao Paulo
Brazil/SP-BT13065/2021	EPI_ISL_1000670	2021-01-24	South America	Brazil	Sao Paulo	Sao Jose dos Campos	South America	Brazil	Sao Paulo
Brazil/SP-BT18005/2021	EPI_ISL_1734841	2021-03-24	South America	Brazil	Sao Paulo	Porto Ferreira	South America	Brazil	Sao Paulo
Brazil/SP-BT19482/2021	EPI_ISL_2223407	2021-04-01	South America	Brazil	São Paulo	Porto Ferreira	South America	Brazil	São Paulo
Brazil/SP-BT19486/2021	EPI_ISL_2223410	2021-04-01	South America	Brazil	São Paulo	Porto Ferreira	South America	Brazil	São Paulo
Brazil/SP-BT19806/2021	EPI_ISL_1734875	2021-04-05	South America	Brazil	Sao Paulo	Porto Ferreira	South America	Brazil	Sao Paulo
Brazil/SP-BT19808/2021	EPI_ISL_2223414	2021-04-05	South America	Brazil	São Paulo	Porto Ferreira	South America	Brazil	São Paulo
Brazil/SP-BT19815/2021	EPI_ISL_1911963	2021-04-03	South America	Brazil	Sao Paulo	Porto Ferreira	South America	Brazil	Sao Paulo
Brazil/SP-BT20787/2021	EPI_ISL_2223416	2021-04-12	South America	Brazil	São Paulo	Porto Ferreira	South America	Brazil	São Paulo
Brazil/SP-BT21207/2021	EPI_ISL_2223419	2021-04-14	South America	Brazil	São Paulo	Porto Ferreira	South America	Brazil	São Paulo
Brazil/SP-BT21458/2021	EPI_ISL_2223422	2021-04-16	South America	Brazil	São Paulo	Descalvado	South America	Brazil	São Paulo
Brazil/SP-BT21656/2021	EPI_ISL_2223425	2021-04-16	South America	Brazil	São Paulo	Porto Ferreira	South America	Brazil	São Paulo
Brazil/SP-BT21671/2021	EPI_ISL_2223427	2021-04-16	South America	Brazil	São Paulo	Porto Ferreira	South America	Brazil	São Paulo
Brazil/SP-BT22137/2021	EPI_ISL_2223430	2021-04-20	South America	Brazil	São Paulo	Porto Ferreira	South America	Brazil	São Paulo
Brazil/SP-BT22188/2021	EPI_ISL_2223431	2021-04-22	South America	Brazil	São Paulo	Porto Ferreira	South America	Brazil	São Paulo
Brazil/SP-BT22219/2021	EPI_ISL_2223433	2021-04-22	South America	Brazil	São Paulo	Porto Ferreira	South America	Brazil	São Paulo
Brazil/SP-BT22220/2021	EPI_ISL_2223435	2021-04-22	South America	Brazil	São Paulo	Porto Ferreira	South America	Brazil	São Paulo
Brazil/SP-BT22541/2021	EPI_ISL_2223438	2021-04-25	South America	Brazil	São Paulo	Descalvado	South America	Brazil	São Paulo
Brazil/SP-BT23629/2021	EPI_ISL_2323123	2021-04-29	South America	Brazil	Sao Paulo	Porto Ferreira	South America	Brazil	Sao Paulo
Brazil/SP-BT23766/2021	EPI_ISL_2323124	2021-04-30	South America	Brazil	Sao Paulo	Porto Ferreira	South America	Brazil	Sao Paulo
Brazil/SP-BT23794/2021	EPI_ISL_2323127	2021-04-30	South America	Brazil	Sao Paulo	Porto Ferreira	South America	Brazil	Sao Paulo
Brazil/SP-BT23924/2021	EPI_ISL_2323129	2021-05-03	South America	Brazil	Sao Paulo	Porto Ferreira	South America	Brazil	Sao Paulo
Brazil/SP-BT23938/2021	EPI_ISL_2323131	2021-05-03	South America	Brazil	Sao Paulo	Porto Ferreira	South America	Brazil	Sao Paulo
Brazil/SP-BT24625/2021	EPI_ISL_2323132	2021-05-05	South America	Brazil	Sao Paulo	Porto Ferreira	South America	Brazil	Sao Paulo
Brazil/SP-BT24638/2021	EPI_ISL_2323133	2021-05-05	South America	Brazil	Sao Paulo	Porto Ferreira	South America	Brazil	Sao Paulo
Brazil/SP-BT24640/2021	EPI_ISL_2323134	2021-05-05	South America	Brazil	Sao Paulo	Porto Ferreira	South America	Brazil	Sao Paulo
Brazil/SP-BT24789/2021	EPI_ISL_2323135	2021-05-06	South America	Brazil	Sao Paulo	Porto Ferreira	South America	Brazil	Sao Paulo
Brazil/SP-BT24797/2021	EPI_ISL_2323137	2021-05-06	South America	Brazil	Sao Paulo	Porto Ferreira	South America	Brazil	Sao Paulo
Brazil/SP-BT25344/2021	EPI_ISL_2323138	2021-05-07	South America	Brazil	Sao Paulo	Porto Ferreira	South America	Brazil	Sao Paulo
Brazil/SP-BT6674/2020	EPI_ISL_875548	2020-05-09	South America	Brazil	Sao Paulo	Sao Jose dos Campos	South America	Brazil	Sao Paulo
Brazil/SP-BT6713/2020	EPI_ISL_875550	2020-03-09	South America	Brazil	Sao Paulo	Sao Jose dos Campos	South America	Brazil	Sao Paulo
Brazil/SP-BT6714/2020	EPI_ISL_888671	2020-03-09	South America	Brazil	Sao Paulo	Sao Jose dos Campos	South America	Brazil	Sao Paulo
Brazil/SP-BT6726/2020	EPI_ISL_875544	2020-03-09	South America	Brazil	Sao Paulo	Sao Jose dos Campos	South America	Brazil	Sao Paulo
Brazil/SP-BT6731/2020	EPI_ISL_875541	2020-03-09	South America	Brazil	Sao Paulo	Sao Jose dos Campos	South America	Brazil	Sao Paulo
Brazil/SP-BT6739/2020	EPI_ISL_875545	2020-03-09	South America	Brazil	Sao Paulo	Sao Jose dos Campos	South America	Brazil	Sao Paulo
Brazil/SP-BT6798/2020	EPI_ISL_875543	2020-05-09	South America	Brazil	Sao Paulo	Sao Jose dos Campos	South America	Brazil	Sao Paulo
Brazil/SP-BT6799/2020	EPI_ISL_875549	2020-05-09	South America	Brazil	Sao Paulo	Sao Jose dos Campos	South America	Brazil	Sao Paulo
Brazil/SP-BT6808/2020	EPI_ISL_875546	2020-08-09	South America	Brazil	Sao Paulo	Sao Jose dos Campos	South America	Brazil	Sao Paulo
Brazil/SP-BT6810/2020	EPI_ISL_875542	2020-08-09	South America	Brazil	Sao Paulo	Sao Jose dos Campos	South America	Brazil	Sao Paulo
Brazil/SP-BT6815/2020	EPI_ISL_875540	2020-07-09	South America	Brazil	Sao Paulo	Sao Jose dos Campos	South America	Brazil	Sao Paulo
Brazil/SP-BT6816/2020	EPI_ISL_875547	2020-08-09	South America	Brazil	Sao Paulo	Sao Jose dos Campos	South America	Brazil	Sao Paulo
Brazil/SP-BT6824/2020	EPI_ISL_888672	2020-07-09	South America	Brazil	Sao Paulo	Sao Jose dos Campos	South America	Brazil	Sao Paulo
Brazil/SP-BT6827/2020	EPI_ISL_861242	2020-09-07	South America	Brazil	Sao Paulo	Sao Jose dos Campos	South America	Brazil	Sao Paulo
Brazil/SP-C2128/2021	EPI_ISL_1493592	2021-02-02	South America	Brazil	Sao Paulo	Guaira	South America	Brazil	Sao Paulo
Brazil/SP-C2130/2021	EPI_ISL_1493591	2021-02-04	South America	Brazil	Sao Paulo	Monte Azul Pulista	South America	Brazil	Sao Paulo
Brazil/SP-C2145/2021	EPI_ISL_1493590	2021-02-06	South America	Brazil	Sao Paulo	Morro Agudo	South America	Brazil	Sao Paulo
Brazil/SP-CD5722/2021	EPI_ISL_1857097	2021-02-25	South America	Brazil	Sao Paulo	Sao Caetano do Sul	South America	Brazil	Sao Paulo
Brazil/SP-CD7742/2021	EPI_ISL_1857096	2021-01-21	South America	Brazil	Sao Paulo	Sao Caetano do Sul	South America	Brazil	Sao Paulo
Brazil/SP-FIOCRUZ-12401/2021	EPI_ISL_1464677	2021-03-01	South America	Brazil	Sao Paulo	Sao Paulo	South America	Brazil	Sao Paulo
Brazil/SP-FIOCRUZ-12416/2021	EPI_ISL_1464675	2021-03-03	South America	Brazil	Sao Paulo	Sao Paulo	South America	Brazil	Sao Paulo
Brazil/SP-GRU-1554/2021	EPI_ISL_1201886	2021-01-23	South America	Brazil	Sao Paulo	Guarulhos	South America	Brazil	Sao Paulo
Brazil/SP-HCRP023/2021	EPI_ISL_1289960	2021-01-11	South America	Brazil	Sao Paulo	Ribeirao Preto	South America	Brazil	Sao Paulo
Brazil/SP-HIAE-ID01/2020	EPI_ISL_861867	2020-04-24	South America	Brazil	São Paulo		South America	Brazil	São Paulo
Brazil/SP-HIAE-ID02/2020	EPI_ISL_861868	2020-11-21	South America	Brazil	São Paulo		South America	Brazil	São Paulo
Brazil/SP-HIAE-ID053/2021	EPI_ISL_1446194	2021-03-19	South America	Brazil	Sao Paulo		South America	Brazil	Sao Paulo
Brazil/SP-HIAE-ID06/2020	EPI_ISL_884249	2020-11-13	South America	Brazil	Sao Paulo		South America	Brazil	Sao Paulo
Brazil/SP-HIAE-ID08/2020	EPI_ISL_861873	2020-12-11	South America	Brazil	São Paulo		South America	Brazil	São Paulo
Brazil/SP-HIAE-ID10/2020	EPI_ISL_861875	2020-07-16	South America	Brazil	São Paulo		South America	Brazil	São Paulo
Brazil/SP-HIAE-ID11/2020	EPI_ISL_861876	2020-10-20	South America	Brazil	São Paulo		South America	Brazil	São Paulo
Brazil/SP-HIAE-ID14/2020	EPI_ISL_861879	2020-03-20	South America	Brazil	São Paulo		South America	Brazil	São Paulo
Brazil/SP-HIAE-ID20/2020	EPI_ISL_861885	2020-09-09	South America	Brazil	São Paulo		South America	Brazil	São Paulo
Brazil/SP-HIAE-ID21/2020	EPI_ISL_861886	2020-11-24	South America	Brazil	São Paulo		South America	Brazil	São Paulo
Brazil/SP-HIAE-ID25/2020	EPI_ISL_861890	2020-03-20	South America	Brazil	São Paulo		South America	Brazil	São Paulo
Brazil/SP-HIAE-ID27/2020	EPI_ISL_861892	2020-11-11	South America	Brazil	São Paulo		South America	Brazil	São Paulo
Brazil/SP-HIAE-ID28/2020	EPI_ISL_884250	2020-07-31	South America	Brazil	Sao Paulo		South America	Brazil	Sao Paulo
Brazil/SP-HIAE-ID30/2020	EPI_ISL_861894	2020-11-20	South America	Brazil	São Paulo		South America	Brazil	São Paulo
Brazil/SP-HIAE-ID31/2020	EPI_ISL_861895	2020-07-31	South America	Brazil	São Paulo		South America	Brazil	São Paulo
Brazil/SP-HIAE-ID32/2020	EPI_ISL_861896	2020-04-14	South America	Brazil	São Paulo		South America	Brazil	São Paulo
Brazil/SP-HIAE-ID36/2020	EPI_ISL_861900	2020-03-30	South America	Brazil	São Paulo		South America	Brazil	São Paulo
Brazil/SP-HIAE-ID37/2020	EPI_ISL_861901	2020-07-31	South America	Brazil	São Paulo		South America	Brazil	São Paulo
Brazil/SP-HIAE-ID38/2020	EPI_ISL_861902	2020-03-20	South America	Brazil	São Paulo		South America	Brazil	São Paulo
Brazil/SP-HIAE-ID39/2020	EPI_ISL_861903	2020-11-23	South America	Brazil	São Paulo		South America	Brazil	São Paulo
Brazil/SP-HIAE-ID41/2020	EPI_ISL_861905	2020-04-05	South America	Brazil	São Paulo		South America	Brazil	São Paulo
Brazil/SP-HIAE-ID42/2020	EPI_ISL_861906	2020-03-20	South America	Brazil	São Paulo		South America	Brazil	São Paulo
Brazil/SP-HIAE-ID45/2020	EPI_ISL_861909	2020-11-20	South America	Brazil	São Paulo		South America	Brazil	São Paulo
Brazil/SP-HIAE-ID48/2020	EPI_ISL_861912	2020-03-21	South America	Brazil	São Paulo		South America	Brazil	São Paulo
Brazil/SP-HIAE-ID49/2020	EPI_ISL_861913	2020-03-20	South America	Brazil	São Paulo		South America	Brazil	São Paulo
Brazil/SP-IAL-718213-NBD07/2021	EPI_ISL_1445235	2021-02-27	South America	Brazil	Sao Paulo	Bertioga	South America	Brazil	Sao Paulo
Brazil/SP-IAL-718242-NBD14/2021	EPI_ISL_1445242	2021-02-26	South America	Brazil	Sao Paulo	Sao Vicente	South America	Brazil	Sao Paulo
Brazil/SP-IAL-721436-NBD21/2021	EPI_ISL_1445249	2021-02-26	South America	Brazil	Sao Paulo	Bertioga	South America	Brazil	Sao Paulo
Brazil/SP-IAL-721578-NBD18/2021	EPI_ISL_1445270	2021-02-28	South America	Brazil	Sao Paulo	Guaruja	South America	Brazil	Sao Paulo
Brazil/SP-IAL1200-211910000023/2021	EPI_ISL_2245188	2021-01-03	South America	Brazil	Sao Paulo	Marília	South America	Brazil	Sao Paulo
Brazil/SP-IAL1200-212506000615/2021	EPI_ISL_2245187	2021-01-05	South America	Brazil	Sao Paulo	Guarujá	South America	Brazil	Sao Paulo
Brazil/SP-IB_100007/2021	EPI_ISL_2170898	2021-02-27	South America	Brazil	Sao Paulo		South America	Brazil	Sao Paulo
Brazil/SP-IB_100010/2021	EPI_ISL_1966067	2021-02-26	South America	Brazil	Sao Paulo		South America	Brazil	Sao Paulo
Brazil/SP-IB_100017/2021	EPI_ISL_1966073	2021-02-27	South America	Brazil	Sao Paulo		South America	Brazil	Sao Paulo
Brazil/SP-IB_100035/2021	EPI_ISL_1966091	2021-02-28	South America	Brazil	Sao Paulo		South America	Brazil	Sao Paulo
Brazil/SP-IB_100052/2021	EPI_ISL_1966104	2021-03-02	South America	Brazil	Sao Paulo		South America	Brazil	Sao Paulo
Brazil/SP-IB_100053/2021	EPI_ISL_1966105	2021-03-02	South America	Brazil	Sao Paulo		South America	Brazil	Sao Paulo
Brazil/SP-IB_100059/2021	EPI_ISL_1966108	2021-03-02	South America	Brazil	Sao Paulo		South America	Brazil	Sao Paulo
Brazil/SP-IB_100065/2021	EPI_ISL_2170908	2021-03-10	South America	Brazil	Sao Paulo		South America	Brazil	Sao Paulo
Brazil/SP-IB_100086/2021	EPI_ISL_1966131	2021-03-03	South America	Brazil	Sao Paulo		South America	Brazil	Sao Paulo
Brazil/SP-IB_100133/2021	EPI_ISL_1966178	2021-03-09	South America	Brazil	Sao Paulo		South America	Brazil	Sao Paulo
Brazil/SP-IB_100157/2021	EPI_ISL_2170911	2021-03-15	South America	Brazil	Sao Paulo		South America	Brazil	Sao Paulo
Brazil/SP-IB_100179/2021	EPI_ISL_1966219	2021-03-16	South America	Brazil	Sao Paulo		South America	Brazil	Sao Paulo
Brazil/SP-IB_100203/2021	EPI_ISL_1966238	2021-03-16	South America	Brazil	Sao Paulo		South America	Brazil	Sao Paulo
Brazil/SP-IB_100227/2021	EPI_ISL_1966261	2021-03-17	South America	Brazil	Sao Paulo		South America	Brazil	Sao Paulo
Brazil/SP-IB_100316/2021	EPI_ISL_1966342	2021-03-12	South America	Brazil	Sao Paulo		South America	Brazil	Sao Paulo
Brazil/SP-IB_100470/2021	EPI_ISL_1966488	2021-03-29	South America	Brazil	Sao Paulo		South America	Brazil	Sao Paulo
Brazil/SP-IB_100526/2021	EPI_ISL_1966541	2021-03-29	South America	Brazil	Sao Paulo		South America	Brazil	Sao Paulo
Brazil/SP-IB_100538/2021	EPI_ISL_1966553	2021-03-30	South America	Brazil	Sao Paulo		South America	Brazil	Sao Paulo
Brazil/SP-IB_100539/2021	EPI_ISL_1966554	2021-03-29	South America	Brazil	Sao Paulo		South America	Brazil	Sao Paulo
Brazil/SP-IB_100548/2021	EPI_ISL_1966563	2021-04-05	South America	Brazil	Sao Paulo		South America	Brazil	Sao Paulo
Brazil/SP-IB_100691/2021	EPI_ISL_1966691	2021-04-05	South America	Brazil	Sao Paulo		South America	Brazil	Sao Paulo
Brazil/SP-IB_100758/2021	EPI_ISL_1966752	2021-04-15	South America	Brazil	Sao Paulo		South America	Brazil	Sao Paulo
Brazil/SP-IB_100777/2021	EPI_ISL_1966770	2021-04-14	South America	Brazil	Sao Paulo		South America	Brazil	Sao Paulo
Brazil/SP-IB_100799/2021	EPI_ISL_2170967	2021-04-15	South America	Brazil	Sao Paulo		South America	Brazil	Sao Paulo
Brazil/SP-IB_100848/2021	EPI_ISL_1966832	2021-04-06	South America	Brazil	Sao Paulo		South America	Brazil	Sao Paulo
Brazil/SP-IB_100874/2021	EPI_ISL_1966858	2021-04-08	South America	Brazil	Sao Paulo		South America	Brazil	Sao Paulo
Brazil/SP-IB_100917/2021	EPI_ISL_1966901	2021-04-08	South America	Brazil	Sao Paulo		South America	Brazil	Sao Paulo
Brazil/SP-IB_100933/2021	EPI_ISL_1966917	2021-04-08	South America	Brazil	Sao Paulo		South America	Brazil	Sao Paulo
Brazil/SP-IB_100938/2021	EPI_ISL_1966922	2021-04-08	South America	Brazil	Sao Paulo		South America	Brazil	Sao Paulo
Brazil/SP-IB_100959/2021	EPI_ISL_1966943	2021-04-05	South America	Brazil	Sao Paulo		South America	Brazil	Sao Paulo
Brazil/SP-IB_100960/2021	EPI_ISL_1966944	2021-04-05	South America	Brazil	Sao Paulo		South America	Brazil	Sao Paulo
Brazil/SP-IB_100964/2021	EPI_ISL_1966948	2021-04-05	South America	Brazil	Sao Paulo		South America	Brazil	Sao Paulo
Brazil/SP-IB_101028/2021	EPI_ISL_1967009	2021-04-06	South America	Brazil	Sao Paulo		South America	Brazil	Sao Paulo
Brazil/SP-IB_101046/2021	EPI_ISL_1967027	2021-04-07	South America	Brazil	Sao Paulo		South America	Brazil	Sao Paulo
Brazil/SP-IB_101079/2021	EPI_ISL_1967060	2021-04-05	South America	Brazil	Sao Paulo		South America	Brazil	Sao Paulo
Brazil/SP-IB_101080/2021	EPI_ISL_1967061	2021-04-08	South America	Brazil	Sao Paulo		South America	Brazil	Sao Paulo
Brazil/SP-IB_101183/2021	EPI_ISL_1967164	2021-04-09	South America	Brazil	Sao Paulo		South America	Brazil	Sao Paulo
Brazil/SP-IB_101282/2021	EPI_ISL_2170978	2021-04-19	South America	Brazil	Sao Paulo		South America	Brazil	Sao Paulo
Brazil/SP-IB_101325/2021	EPI_ISL_2170994	2021-04-22	South America	Brazil	Sao Paulo		South America	Brazil	Sao Paulo
Brazil/SP-IB_101435/2021	EPI_ISL_2344568	2021-04-12	South America	Brazil	Sao Paulo		South America	Brazil	Sao Paulo
Brazil/SP-IB_101459/2021	EPI_ISL_2344592	2021-03-29	South America	Brazil	Sao Paulo		South America	Brazil	Sao Paulo
Brazil/SP-IB_101525/2021	EPI_ISL_2344658	2021-03-29	South America	Brazil	Sao Paulo		South America	Brazil	Sao Paulo
Brazil/SP-IB_101539/2021	EPI_ISL_2344671	2021-03-24	South America	Brazil	Sao Paulo		South America	Brazil	Sao Paulo
Brazil/SP-IB_101542/2021	EPI_ISL_2344674	2021-03-25	South America	Brazil	Sao Paulo		South America	Brazil	Sao Paulo
Brazil/SP-IB_101545/2021	EPI_ISL_2344677	2021-03-25	South America	Brazil	Sao Paulo		South America	Brazil	Sao Paulo
Brazil/SP-IB_101554/2021	EPI_ISL_2344686	2021-03-28	South America	Brazil	Sao Paulo		South America	Brazil	Sao Paulo
Brazil/SP-IB_101555/2021	EPI_ISL_2344687	2021-03-31	South America	Brazil	Sao Paulo		South America	Brazil	Sao Paulo
Brazil/SP-IB_101559/2021	EPI_ISL_2344691	2021-03-31	South America	Brazil	Sao Paulo		South America	Brazil	Sao Paulo
Brazil/SP-IB_101561/2021	EPI_ISL_2344693	2021-03-31	South America	Brazil	Sao Paulo		South America	Brazil	Sao Paulo
Brazil/SP-IB_101592/2021	EPI_ISL_2209282	2021-04-12	South America	Brazil	Sao Paulo		South America	Brazil	Sao Paulo
Brazil/SP-IB_101601/2021	EPI_ISL_2210063	2021-04-12	South America	Brazil	Sao Paulo		South America	Brazil	Sao Paulo
Brazil/SP-IB_101613/2021	EPI_ISL_2209229	2021-04-12	South America	Brazil	Sao Paulo		South America	Brazil	Sao Paulo
Brazil/SP-IB_101621/2021	EPI_ISL_2209450	2021-04-13	South America	Brazil	Sao Paulo		South America	Brazil	Sao Paulo
Brazil/SP-IB_101622/2021	EPI_ISL_2209454	2021-04-14	South America	Brazil	Sao Paulo		South America	Brazil	Sao Paulo
Brazil/SP-IB_101629/2021	EPI_ISL_2344709	2021-04-13	South America	Brazil	Sao Paulo		South America	Brazil	Sao Paulo
Brazil/SP-IB_101640/2021	EPI_ISL_2344718	2021-04-14	South America	Brazil	Sao Paulo		South America	Brazil	Sao Paulo
Brazil/SP-IB_101643/2021	EPI_ISL_2344721	2021-04-15	South America	Brazil	Sao Paulo		South America	Brazil	Sao Paulo
Brazil/SP-IB_101644/2021	EPI_ISL_2344722	2021-04-15	South America	Brazil	Sao Paulo		South America	Brazil	Sao Paulo
Brazil/SP-IB_101656/2021	EPI_ISL_2344734	2021-04-16	South America	Brazil	Sao Paulo		South America	Brazil	Sao Paulo
Brazil/SP-IB_101678/2021	EPI_ISL_2344756	2021-04-19	South America	Brazil	Sao Paulo		South America	Brazil	Sao Paulo
Brazil/SP-IB_101702/2021	EPI_ISL_2344775	2021-04-19	South America	Brazil	Sao Paulo		South America	Brazil	Sao Paulo
Brazil/SP-IB_101707/2021	EPI_ISL_2344780	2021-04-19	South America	Brazil	Sao Paulo		South America	Brazil	Sao Paulo
Brazil/SP-IB_101709/2021	EPI_ISL_2344782	2021-04-19	South America	Brazil	Sao Paulo		South America	Brazil	Sao Paulo
Brazil/SP-IB_101720/2021	EPI_ISL_2344793	2021-04-19	South America	Brazil	Sao Paulo		South America	Brazil	Sao Paulo
Brazil/SP-IB_101742/2021	EPI_ISL_2344814	2021-04-20	South America	Brazil	Sao Paulo		South America	Brazil	Sao Paulo
Brazil/SP-IB_101777/2021	EPI_ISL_2209439	2021-04-21	South America	Brazil	Sao Paulo		South America	Brazil	Sao Paulo
Brazil/SP-IB_101778/2021	EPI_ISL_2344846	2021-04-21	South America	Brazil	Sao Paulo		South America	Brazil	Sao Paulo
Brazil/SP-IB_101785/2021	EPI_ISL_2344853	2021-04-20	South America	Brazil	Sao Paulo		South America	Brazil	Sao Paulo
Brazil/SP-IB_101800/2021	EPI_ISL_2344866	2021-04-22	South America	Brazil	Sao Paulo		South America	Brazil	Sao Paulo
Brazil/SP-IB_101953/2021	EPI_ISL_2345006	2021-04-23	South America	Brazil	Sao Paulo		South America	Brazil	Sao Paulo
Brazil/SP-IB_102311/2021	EPI_ISL_2345349	2021-03-21	South America	Brazil	Sao Paulo		South America	Brazil	Sao Paulo
Brazil/SP-IB_102376/2021	EPI_ISL_2345414	2021-03-21	South America	Brazil	Sao Paulo		South America	Brazil	Sao Paulo
Brazil/SP-IB_102393/2021	EPI_ISL_2345431	2021-03-21	South America	Brazil	Sao Paulo		South America	Brazil	Sao Paulo
Brazil/SP-IB_102394/2021	EPI_ISL_2345432	2021-03-21	South America	Brazil	Sao Paulo		South America	Brazil	Sao Paulo
Brazil/SP-IB_102395/2021	EPI_ISL_2345433	2021-03-21	South America	Brazil	Sao Paulo		South America	Brazil	Sao Paulo
Brazil/SP-IB_102396/2021	EPI_ISL_2345434	2021-03-21	South America	Brazil	Sao Paulo		South America	Brazil	Sao Paulo
Brazil/SP-IB_102399/2021	EPI_ISL_2345437	2021-03-21	South America	Brazil	Sao Paulo		South America	Brazil	Sao Paulo
Brazil/SP-IB_102410/2021	EPI_ISL_2345448	2021-03-20	South America	Brazil	Sao Paulo		South America	Brazil	Sao Paulo
Brazil/SP-IB_102416/2021	EPI_ISL_2345454	2021-03-20	South America	Brazil	Sao Paulo		South America	Brazil	Sao Paulo
Brazil/SP-IB_102496/2021	EPI_ISL_2345533	2021-03-22	South America	Brazil	Sao Paulo		South America	Brazil	Sao Paulo
Brazil/SP-IB_102500/2021	EPI_ISL_2345537	2021-03-22	South America	Brazil	Sao Paulo		South America	Brazil	Sao Paulo
Brazil/SP-IB_102504/2021	EPI_ISL_2345541	2021-03-22	South America	Brazil	Sao Paulo		South America	Brazil	Sao Paulo
Brazil/SP-IB_102507/2021	EPI_ISL_2345544	2021-03-22	South America	Brazil	Sao Paulo		South America	Brazil	Sao Paulo
Brazil/SP-IB_102510/2021	EPI_ISL_2345547	2021-03-21	South America	Brazil	Sao Paulo		South America	Brazil	Sao Paulo
Brazil/SP-IB_102515/2021	EPI_ISL_2345552	2021-03-22	South America	Brazil	Sao Paulo		South America	Brazil	Sao Paulo
Brazil/SP-IB_102536/2021	EPI_ISL_2345573	2021-03-22	South America	Brazil	Sao Paulo		South America	Brazil	Sao Paulo
Brazil/SP-IB_102537/2021	EPI_ISL_2345574	2021-03-22	South America	Brazil	Sao Paulo		South America	Brazil	Sao Paulo
Brazil/SP-IB_102543/2021	EPI_ISL_2345580	2021-03-23	South America	Brazil	Sao Paulo		South America	Brazil	Sao Paulo
Brazil/SP-IB_102558/2021	EPI_ISL_2345595	2021-03-24	South America	Brazil	Sao Paulo		South America	Brazil	Sao Paulo
Brazil/SP-IB_102560/2021	EPI_ISL_2345597	2021-03-24	South America	Brazil	Sao Paulo		South America	Brazil	Sao Paulo
Brazil/SP-IB_102564/2021	EPI_ISL_2345601	2021-03-24	South America	Brazil	Sao Paulo		South America	Brazil	Sao Paulo
Brazil/SP-IB_102715/2021	EPI_ISL_2345734	2021-04-27	South America	Brazil	Sao Paulo		South America	Brazil	Sao Paulo
Brazil/SP-IB_102823/2021	EPI_ISL_2210228	2021-05-05	South America	Brazil	Sao Paulo		South America	Brazil	Sao Paulo
Brazil/SP-IB_103196/2021	EPI_ISL_2346013	2021-04-07	South America	Brazil	Sao Paulo		South America	Brazil	Sao Paulo
Brazil/SP-IB_103197/2021	EPI_ISL_2346014	2021-04-07	South America	Brazil	Sao Paulo		South America	Brazil	Sao Paulo
Brazil/SP-IB_103218/2021	EPI_ISL_2346035	2021-04-08	South America	Brazil	Sao Paulo		South America	Brazil	Sao Paulo
Brazil/SP-IB_103248/2021	EPI_ISL_2346065	2021-03-02	South America	Brazil	Sao Paulo		South America	Brazil	Sao Paulo
Brazil/SP-IB_103251/2021	EPI_ISL_2346068	2021-03-03	South America	Brazil	Sao Paulo		South America	Brazil	Sao Paulo
Brazil/SP-IB_103560/2021	EPI_ISL_2209422	2021-03-28	South America	Brazil	Sao Paulo		South America	Brazil	Sao Paulo
Brazil/SP-IB_103561/2021	EPI_ISL_2209934	2021-03-29	South America	Brazil	Sao Paulo		South America	Brazil	Sao Paulo
Brazil/SP-IB_103562/2021	EPI_ISL_2209413	2021-03-29	South America	Brazil	Sao Paulo		South America	Brazil	Sao Paulo
Brazil/SP-L1-CAMPI10/2020	EPI_ISL_476152	2020-04-06	South America	Brazil	São Paulo		South America	Brazil	São Paulo
Brazil/SP-L1-CAMPI14/2020	EPI_ISL_476156	2020-04-07	South America	Brazil	São Paulo		South America	Brazil	São Paulo
Brazil/SP-L1-CAMPI15/2020	EPI_ISL_476157	2020-04-08	South America	Brazil	São Paulo		South America	Brazil	São Paulo
Brazil/SP-L1-CAMPI18/2020	EPI_ISL_476159	2020-04-09	South America	Brazil	São Paulo		South America	Brazil	São Paulo
Brazil/SP-L1-CAMPI2/2020	EPI_ISL_476161	2020-04-01	South America	Brazil	São Paulo		South America	Brazil	São Paulo
Brazil/SP-L1-CAMPI20/2020	EPI_ISL_476162	2020-04-09	South America	Brazil	São Paulo		South America	Brazil	São Paulo
Brazil/SP-L1-CAMPI29/2020	EPI_ISL_476163	2020-04-14	South America	Brazil	São Paulo		South America	Brazil	São Paulo
Brazil/SP-L1-CAMPI31/2020	EPI_ISL_476165	2020-04-14	South America	Brazil	São Paulo		South America	Brazil	São Paulo
Brazil/SP-L1-CAMPI36/2020	EPI_ISL_476167	2020-04-14	South America	Brazil	São Paulo		South America	Brazil	São Paulo
Brazil/SP-L10-CAMPI220I/2020	EPI_ISL_1511644	2020-06-11	South America	Brazil	Sao Paulo		South America	Brazil	Sao Paulo
Brazil/SP-L10-CAMPI26I/2020	EPI_ISL_1511641	2020-04-09	South America	Brazil	Sao Paulo		South America	Brazil	Sao Paulo
Brazil/SP-L100-CD3995/2020	EPI_ISL_2344252	2020-12-10	South America	Brazil	Sao Paulo	Sao Paulo	South America	Brazil	Sao Paulo
Brazil/SP-L100-CD4012/2020	EPI_ISL_2344448	2020-10-21	South America	Brazil	Sao Paulo	Sao Paulo	South America	Brazil	Sao Paulo
Brazil/SP-L100-CD4013/2020	EPI_ISL_2344254	2020-10-24	South America	Brazil	Sao Paulo	Sao Paulo	South America	Brazil	Sao Paulo
Brazil/SP-L104-CD4942/2020	EPI_ISL_2344263	2020-12-04	South America	Brazil	Sao Paulo	Sao Paulo	South America	Brazil	Sao Paulo
Brazil/SP-L110-CD4006/2020	EPI_ISL_2344439	2020-12-04	South America	Brazil	Sao Paulo	Sao Paulo	South America	Brazil	Sao Paulo
Brazil/SP-L111-CD4078/2020	EPI_ISL_2344266	2020-12-21	South America	Brazil	Sao Paulo	Sao Caetano do Sul	South America	Brazil	Sao Paulo
Brazil/SP-L115-CD6993/2020	EPI_ISL_2344435	2020-10-20	South America	Brazil	Sao Paulo	Campinas	South America	Brazil	Sao Paulo
Brazil/SP-L115-CD6994/2020	EPI_ISL_2344422	2020-11-13	South America	Brazil	Sao Paulo	Campinas	South America	Brazil	Sao Paulo
Brazil/SP-L116-CD7005/2020	EPI_ISL_2344261	2020-11-12	South America	Brazil	Sao Paulo	Campinas	South America	Brazil	Sao Paulo
Brazil/SP-L116-CD7006/2020	EPI_ISL_2344453	2020-12-10	South America	Brazil	Sao Paulo	Campinas	South America	Brazil	Sao Paulo
Brazil/SP-L116-CD7009/2021	EPI_ISL_2344459	2021-01-21	South America	Brazil	Sao Paulo	Sao Paulo	South America	Brazil	Sao Paulo
Brazil/SP-L116-CD7024/2020	EPI_ISL_2344430	2020-12-09	South America	Brazil	Sao Paulo	Ribeirao Preto	South America	Brazil	Sao Paulo
Brazil/SP-L117-CD7561/2021	EPI_ISL_2344267	2021-01-06	South America	Brazil	Sao Paulo	Ribeirao Preto	South America	Brazil	Sao Paulo
Brazil/SP-L14-CD239/2020	EPI_ISL_476243	2020-03-26	South America	Brazil	São Paulo		South America	Brazil	São Paulo
Brazil/SP-L14-CD240/2020	EPI_ISL_476244	2020-03-26	South America	Brazil	São Paulo		South America	Brazil	São Paulo
Brazil/SP-L14-CD250/2020	EPI_ISL_476250	2020-03-27	South America	Brazil	São Paulo		South America	Brazil	São Paulo
Brazil/SP-L14-CD258/2020	EPI_ISL_476254	2020-03-27	South America	Brazil	São Paulo		South America	Brazil	São Paulo
Brazil/SP-L15-CD266/2020	EPI_ISL_476260	2020-03-29	South America	Brazil	São Paulo		South America	Brazil	São Paulo
Brazil/SP-L15-CD267/2020	EPI_ISL_476261	2020-03-29	South America	Brazil	São Paulo		South America	Brazil	São Paulo
Brazil/SP-L15-CD268/2020	EPI_ISL_476262	2020-03-30	South America	Brazil	São Paulo		South America	Brazil	São Paulo
Brazil/SP-L15-CD273/2020	EPI_ISL_476266	2020-03-30	South America	Brazil	São Paulo		South America	Brazil	São Paulo
Brazil/SP-L15-CD274/2020	EPI_ISL_476267	2020-03-30	South America	Brazil	São Paulo		South America	Brazil	São Paulo
Brazil/SP-L15-CD275/2020	EPI_ISL_476268	2020-03-30	South America	Brazil	São Paulo		South America	Brazil	São Paulo
Brazil/SP-L16-CD341/2020	EPI_ISL_476287	2020-03-30	South America	Brazil	São Paulo		South America	Brazil	São Paulo
Brazil/SP-L16-CD384/2020	EPI_ISL_476293	2020-04-02	South America	Brazil	São Paulo		South America	Brazil	São Paulo
Brazil/SP-L16-CD387/2020	EPI_ISL_476296	2020-04-02	South America	Brazil	São Paulo		South America	Brazil	São Paulo
Brazil/SP-L19-CD393/2020	EPI_ISL_476321	2020-04-02	South America	Brazil	São Paulo		South America	Brazil	São Paulo
Brazil/SP-L19-CD395/2020	EPI_ISL_476322	2020-04-03	South America	Brazil	São Paulo		South America	Brazil	São Paulo
Brazil/SP-L2-CAMPI30/2020	EPI_ISL_476337	2020-04-14	South America	Brazil	São Paulo		South America	Brazil	São Paulo
Brazil/SP-L2-CAMPI38/2020	EPI_ISL_476338	2020-04-14	South America	Brazil	São Paulo		South America	Brazil	São Paulo
Brazil/SP-L2-CAMPI52/2020	EPI_ISL_476340	2020-04-18	South America	Brazil	São Paulo		South America	Brazil	São Paulo
Brazil/SP-L2-CAMPI53/2020	EPI_ISL_476341	2020-04-18	South America	Brazil	São Paulo		South America	Brazil	São Paulo
Brazil/SP-L2-CAMPI63/2020	EPI_ISL_476343	2020-04-18	South America	Brazil	São Paulo		South America	Brazil	São Paulo
Brazil/SP-L2-CAMPI70/2020	EPI_ISL_476345	2020-04-18	South America	Brazil	São Paulo		South America	Brazil	São Paulo
Brazil/SP-L2-CAMPI75/2020	EPI_ISL_476346	2020-04-23	South America	Brazil	São Paulo		South America	Brazil	São Paulo
Brazil/SP-L2-CAMPI78/2020	EPI_ISL_476347	2020-04-23	South America	Brazil	São Paulo		South America	Brazil	São Paulo
Brazil/SP-L2-CAMPI93/2020	EPI_ISL_476349	2020-04-25	South America	Brazil	São Paulo		South America	Brazil	São Paulo
Brazil/SP-L21-CD443/2020	EPI_ISL_476366	2020-04-06	South America	Brazil	São Paulo		South America	Brazil	São Paulo
Brazil/SP-L21-CD455/2020	EPI_ISL_1084723	2020-04-24	South America	Brazil	Sao Paulo		South America	Brazil	Sao Paulo
Brazil/SP-L22-CD474/2020	EPI_ISL_476373	2020-04-01	South America	Brazil	São Paulo		South America	Brazil	São Paulo
Brazil/SP-L22-CD476/2020	EPI_ISL_476375	2020-04-02	South America	Brazil	São Paulo		South America	Brazil	São Paulo
Brazil/SP-L22-CD477/2020	EPI_ISL_476376	2020-04-02	South America	Brazil	São Paulo		South America	Brazil	São Paulo
Brazil/SP-L22-CD483/2020	EPI_ISL_476379	2020-04-04	South America	Brazil	São Paulo		South America	Brazil	São Paulo
Brazil/SP-L22-CD484/2020	EPI_ISL_476380	2020-04-04	South America	Brazil	São Paulo		South America	Brazil	São Paulo
Brazil/SP-L22-CD488/2020	EPI_ISL_476384	2020-04-05	South America	Brazil	São Paulo		South America	Brazil	São Paulo
Brazil/SP-L22-CD490/2020	EPI_ISL_476386	2020-04-06	South America	Brazil	São Paulo		South America	Brazil	São Paulo
Brazil/SP-L24-CD525/2020	EPI_ISL_672687	2020-04-11	South America	Brazil	São Paulo		South America	Brazil	São Paulo
Brazil/SP-L24-CD527/2020	EPI_ISL_672688	2020-04-13	South America	Brazil	São Paulo		South America	Brazil	São Paulo
Brazil/SP-L24-CD537/2020	EPI_ISL_672695	2020-04-15	South America	Brazil	São Paulo		South America	Brazil	São Paulo
Brazil/SP-L24-CD623/2020	EPI_ISL_672700	2020-04-13	South America	Brazil	São Paulo		South America	Brazil	São Paulo
Brazil/SP-L25-CD627/2020	EPI_ISL_672702	2020-04-07	South America	Brazil	São Paulo		South America	Brazil	São Paulo
Brazil/SP-L25-CD630/2020	EPI_ISL_672703	2020-04-07	South America	Brazil	São Paulo		South America	Brazil	São Paulo
Brazil/SP-L25-CD634/2020	EPI_ISL_672704	2020-04-08	South America	Brazil	São Paulo		South America	Brazil	São Paulo
Brazil/SP-L25-CD635/2020	EPI_ISL_672705	2020-04-08	South America	Brazil	São Paulo		South America	Brazil	São Paulo
Brazil/SP-L25-CD638/2020	EPI_ISL_672706	2020-04-08	South America	Brazil	São Paulo		South America	Brazil	São Paulo
Brazil/SP-L25-CD645/2020	EPI_ISL_672710	2020-04-11	South America	Brazil	São Paulo		South America	Brazil	São Paulo
Brazil/SP-L25-CD647/2020	EPI_ISL_672711	2020-04-11	South America	Brazil	São Paulo		South America	Brazil	São Paulo
Brazil/SP-L25-CD665/2020	EPI_ISL_672717	2020-04-14	South America	Brazil	São Paulo		South America	Brazil	São Paulo
Brazil/SP-L25-CD666/2020	EPI_ISL_672718	2020-04-14	South America	Brazil	São Paulo		South America	Brazil	São Paulo
Brazil/SP-L25-CD669/2020	EPI_ISL_672719	2020-04-14	South America	Brazil	São Paulo		South America	Brazil	São Paulo
Brazil/SP-L25-CD670/2020	EPI_ISL_672720	2020-04-14	South America	Brazil	São Paulo		South America	Brazil	São Paulo
Brazil/SP-L25-CD672/2020	EPI_ISL_672721	2020-04-15	South America	Brazil	São Paulo		South America	Brazil	São Paulo
Brazil/SP-L26-CD542/2020	EPI_ISL_672722	2020-04-16	South America	Brazil	São Paulo		South America	Brazil	São Paulo
Brazil/SP-L26-CD547/2020	EPI_ISL_672725	2020-04-17	South America	Brazil	São Paulo		South America	Brazil	São Paulo
Brazil/SP-L26-CD557/2020	EPI_ISL_672734	2020-04-20	South America	Brazil	São Paulo		South America	Brazil	São Paulo
Brazil/SP-L26-CD558/2020	EPI_ISL_672735	2020-04-20	South America	Brazil	São Paulo		South America	Brazil	São Paulo
Brazil/SP-L26-CD565/2020	EPI_ISL_672739	2020-04-21	South America	Brazil	São Paulo		South America	Brazil	São Paulo
Brazil/SP-L26-CD568/2020	EPI_ISL_672741	2020-04-22	South America	Brazil	São Paulo		South America	Brazil	São Paulo
Brazil/SP-L28-CD675/2020	EPI_ISL_722131	2020-04-15	South America	Brazil	São Paulo		South America	Brazil	São Paulo
Brazil/SP-L28-CD686/2020	EPI_ISL_672748	2020-04-15	South America	Brazil	São Paulo		South America	Brazil	São Paulo
Brazil/SP-L3-CAMPI23/2020	EPI_ISL_476388	2020-04-09	South America	Brazil	São Paulo		South America	Brazil	São Paulo
Brazil/SP-L3-CAMPI24/2020	EPI_ISL_476389	2020-04-09	South America	Brazil	São Paulo		South America	Brazil	São Paulo
Brazil/SP-L3-CAMPI33/2020	EPI_ISL_476390	2020-04-14	South America	Brazil	São Paulo		South America	Brazil	São Paulo
Brazil/SP-L3-CAMPI4/2020	EPI_ISL_476391	2020-04-02	South America	Brazil	São Paulo		South America	Brazil	São Paulo
Brazil/SP-L3-CAMPI44/2020	EPI_ISL_476394	2020-04-18	South America	Brazil	São Paulo		South America	Brazil	São Paulo
Brazil/SP-L31-CD791/2020	EPI_ISL_722004	2020-04-03	South America	Brazil	São Paulo		South America	Brazil	São Paulo
Brazil/SP-L31-CD798/2020	EPI_ISL_722023	2020-04-03	South America	Brazil	São Paulo		South America	Brazil	São Paulo
Brazil/SP-L31-CD801/2020	EPI_ISL_722012	2020-04-03	South America	Brazil	São Paulo		South America	Brazil	São Paulo
Brazil/SP-L31-CD803/2020	EPI_ISL_721987	2020-04-06	South America	Brazil	São Paulo		South America	Brazil	São Paulo
Brazil/SP-L31-CD806/2020	EPI_ISL_722029	2020-04-06	South America	Brazil	São Paulo		South America	Brazil	São Paulo
Brazil/SP-L32-CD819/2020	EPI_ISL_722031	2020-04-08	South America	Brazil	São Paulo		South America	Brazil	São Paulo
Brazil/SP-L32-CD822/2020	EPI_ISL_722005	2020-04-07	South America	Brazil	São Paulo		South America	Brazil	São Paulo
Brazil/SP-L32-CD825/2020	EPI_ISL_722013	2020-04-09	South America	Brazil	São Paulo		South America	Brazil	São Paulo
Brazil/SP-L32-CD829/2020	EPI_ISL_1172014	2020-04-09	South America	Brazil	Sao Paulo		South America	Brazil	Sao Paulo
Brazil/SP-L32-CD831/2020	EPI_ISL_722002	2020-04-09	South America	Brazil	São Paulo		South America	Brazil	São Paulo
Brazil/SP-L32-CD832/2020	EPI_ISL_722018	2020-04-09	South America	Brazil	São Paulo		South America	Brazil	São Paulo
Brazil/SP-L32-CD836/2020	EPI_ISL_722032	2020-04-13	South America	Brazil	São Paulo		South America	Brazil	São Paulo
Brazil/SP-L32-CD837/2020	EPI_ISL_722044	2020-04-24	South America	Brazil	São Paulo		South America	Brazil	São Paulo
Brazil/SP-L32-CD839/2020	EPI_ISL_722033	2020-04-16	South America	Brazil	São Paulo		South America	Brazil	São Paulo
Brazil/SP-L32-CD840/2020	EPI_ISL_722045	2020-04-14	South America	Brazil	São Paulo		South America	Brazil	São Paulo
Brazil/SP-L33-CD849/2020	EPI_ISL_722034	2020-04-16	South America	Brazil	São Paulo		South America	Brazil	São Paulo
Brazil/SP-L33-CD852/2020	EPI_ISL_722014	2020-04-17	South America	Brazil	São Paulo		South America	Brazil	São Paulo
Brazil/SP-L33-CD853/2020	EPI_ISL_722035	2020-04-17	South America	Brazil	São Paulo		South America	Brazil	São Paulo
Brazil/SP-L33-CD856/2020	EPI_ISL_722009	2020-04-22	South America	Brazil	São Paulo		South America	Brazil	São Paulo
Brazil/SP-L33-CD858/2020	EPI_ISL_722036	2020-04-22	South America	Brazil	São Paulo		South America	Brazil	São Paulo
Brazil/SP-L33-CD859/2020	EPI_ISL_722025	2020-04-22	South America	Brazil	São Paulo		South America	Brazil	São Paulo
Brazil/SP-L33-CD860/2020	EPI_ISL_722015	2020-04-22	South America	Brazil	São Paulo		South America	Brazil	São Paulo
Brazil/SP-L33-CD867/2020	EPI_ISL_722024	2020-04-22	South America	Brazil	São Paulo		South America	Brazil	São Paulo
Brazil/SP-L33-CD869/2020	EPI_ISL_722026	2020-04-22	South America	Brazil	São Paulo		South America	Brazil	São Paulo
Brazil/SP-L34-CD873/2020	EPI_ISL_722046	2020-04-23	South America	Brazil	São Paulo		South America	Brazil	São Paulo
Brazil/SP-L34-CD875/2020	EPI_ISL_722037	2020-04-23	South America	Brazil	São Paulo		South America	Brazil	São Paulo
Brazil/SP-L34-CD876/2020	EPI_ISL_722047	2020-04-23	South America	Brazil	São Paulo		South America	Brazil	São Paulo
Brazil/SP-L34-CD877/2020	EPI_ISL_722048	2020-04-23	South America	Brazil	São Paulo		South America	Brazil	São Paulo
Brazil/SP-L34-CD879/2020	EPI_ISL_722027	2020-04-23	South America	Brazil	São Paulo		South America	Brazil	São Paulo
Brazil/SP-L34-CD880/2020	EPI_ISL_722038	2020-04-23	South America	Brazil	São Paulo		South America	Brazil	São Paulo
Brazil/SP-L35-CD891/2020	EPI_ISL_721996	2020-04-25	South America	Brazil	São Paulo		South America	Brazil	São Paulo
Brazil/SP-L35-CD893/2020	EPI_ISL_722050	2020-04-25	South America	Brazil	São Paulo		South America	Brazil	São Paulo
Brazil/SP-L35-CD899/2020	EPI_ISL_721999	2020-04-25	South America	Brazil	São Paulo		South America	Brazil	São Paulo
Brazil/SP-L35-CD902/2020	EPI_ISL_722051	2020-04-25	South America	Brazil	São Paulo		South America	Brazil	São Paulo
Brazil/SP-L35-CD910/2020	EPI_ISL_722019	2020-04-26	South America	Brazil	São Paulo		South America	Brazil	São Paulo
Brazil/SP-L36-CD921/2020	EPI_ISL_722016	2020-04-28	South America	Brazil	São Paulo		South America	Brazil	São Paulo
Brazil/SP-L36-CD927/2020	EPI_ISL_722020	2020-04-29	South America	Brazil	São Paulo		South America	Brazil	São Paulo
Brazil/SP-L36-CD932/2020	EPI_ISL_721993	2020-04-29	South America	Brazil	São Paulo		South America	Brazil	São Paulo
Brazil/SP-L36-CD934/2020	EPI_ISL_721994	2020-04-30	South America	Brazil	São Paulo		South America	Brazil	São Paulo
Brazil/SP-L36-CD952/2020	EPI_ISL_722040	2020-05-02	South America	Brazil	São Paulo		South America	Brazil	São Paulo
Brazil/SP-L37-CD965/2020	EPI_ISL_722022	2020-05-04	South America	Brazil	São Paulo		South America	Brazil	São Paulo
Brazil/SP-L38-CD1011/2020	EPI_ISL_722006	2020-05-10	South America	Brazil	São Paulo		South America	Brazil	São Paulo
Brazil/SP-L38-CD1014/2020	EPI_ISL_721995	2020-05-10	South America	Brazil	São Paulo		South America	Brazil	São Paulo
Brazil/SP-L39-CD1027/2020	EPI_ISL_722007	2020-05-12	South America	Brazil	São Paulo		South America	Brazil	São Paulo
Brazil/SP-L39-CD1028/2020	EPI_ISL_721990	2020-05-12	South America	Brazil	São Paulo		South America	Brazil	São Paulo
Brazil/SP-L39-CD1032/2020	EPI_ISL_722010	2020-05-12	South America	Brazil	São Paulo		South America	Brazil	São Paulo
Brazil/SP-L39-CD1036/2020	EPI_ISL_722011	2020-05-12	South America	Brazil	São Paulo		South America	Brazil	São Paulo
Brazil/SP-L39-CD1045/2020	EPI_ISL_721988	2020-05-13	South America	Brazil	São Paulo		South America	Brazil	São Paulo
Brazil/SP-L39-CD1052/2020	EPI_ISL_722017	2020-05-14	South America	Brazil	São Paulo		South America	Brazil	São Paulo
Brazil/SP-L4-CAMPI51/2020	EPI_ISL_476395	2020-04-18	South America	Brazil	São Paulo		South America	Brazil	São Paulo
Brazil/SP-L4-CAMPI58/2020	EPI_ISL_476396	2020-04-18	South America	Brazil	São Paulo		South America	Brazil	São Paulo
Brazil/SP-L4-CAMPI62/2020	EPI_ISL_476397	2020-04-18	South America	Brazil	São Paulo		South America	Brazil	São Paulo
Brazil/SP-L4-CAMPI65/2020	EPI_ISL_476398	2020-04-18	South America	Brazil	São Paulo		South America	Brazil	São Paulo
Brazil/SP-L4-CAMPI66/2020	EPI_ISL_476399	2020-04-18	South America	Brazil	São Paulo		South America	Brazil	São Paulo
Brazil/SP-L4-CAMPI69/2020	EPI_ISL_476400	2020-04-20	South America	Brazil	São Paulo		South America	Brazil	São Paulo
Brazil/SP-L40-CD1096/2020	EPI_ISL_1084725	2020-04-15	South America	Brazil	Sao Paulo		South America	Brazil	Sao Paulo
Brazil/SP-L40-CD1104/2020	EPI_ISL_1084724	2020-04-29	South America	Brazil	Sao Paulo		South America	Brazil	Sao Paulo
Brazil/SP-L41-CD1071/2020	EPI_ISL_1084727	2020-04-23	South America	Brazil	Sao Paulo		South America	Brazil	Sao Paulo
Brazil/SP-L41-CD1101/2020	EPI_ISL_1084728	2020-04-20	South America	Brazil	Sao Paulo		South America	Brazil	Sao Paulo
Brazil/SP-L43-CD1132/2020	EPI_ISL_1171871	2020-05-01	South America	Brazil	Sao Paulo		South America	Brazil	Sao Paulo
Brazil/SP-L5-CAMPI102/2020	EPI_ISL_476408	2020-04-25	South America	Brazil	São Paulo		South America	Brazil	São Paulo
Brazil/SP-L5-CAMPI105/2020	EPI_ISL_476410	2020-04-28	South America	Brazil	São Paulo		South America	Brazil	São Paulo
Brazil/SP-L5-CAMPI106/2020	EPI_ISL_476411	2020-04-28	South America	Brazil	São Paulo		South America	Brazil	São Paulo
Brazil/SP-L5-CAMPI114/2020	EPI_ISL_476412	2020-04-28	South America	Brazil	São Paulo		South America	Brazil	São Paulo
Brazil/SP-L5-CAMPI117/2020	EPI_ISL_476413	2020-04-30	South America	Brazil	São Paulo		South America	Brazil	São Paulo
Brazil/SP-L5-CAMPI119/2020	EPI_ISL_476414	2020-04-30	South America	Brazil	São Paulo		South America	Brazil	São Paulo
Brazil/SP-L5-CAMPI123/2020	EPI_ISL_476415	2020-04-30	South America	Brazil	São Paulo		South America	Brazil	São Paulo
Brazil/SP-L5-CAMPI83/2020	EPI_ISL_476417	2020-04-23	South America	Brazil	São Paulo		South America	Brazil	São Paulo
Brazil/SP-L5-CAMPI89/2020	EPI_ISL_476418	2020-04-25	South America	Brazil	São Paulo		South America	Brazil	São Paulo
Brazil/SP-L5-CAMPI91/2020	EPI_ISL_476419	2020-04-23	South America	Brazil	São Paulo		South America	Brazil	São Paulo
Brazil/SP-L5-CAMPI97/2020	EPI_ISL_476423	2020-04-25	South America	Brazil	São Paulo		South America	Brazil	São Paulo
Brazil/SP-L7-CD61/2020	EPI_ISL_476431	2020-03-21	South America	Brazil	São Paulo		South America	Brazil	São Paulo
Brazil/SP-L7-CD74/2020	EPI_ISL_476441	2020-03-25	South America	Brazil	São Paulo		South America	Brazil	São Paulo
Brazil/SP-L7-CD79/2020	EPI_ISL_476445	2020-03-23	South America	Brazil	São Paulo		South America	Brazil	São Paulo
Brazil/SP-L7-CD81/2020	EPI_ISL_476446	2020-03-24	South America	Brazil	São Paulo		South America	Brazil	São Paulo
Brazil/SP-L7-CD82/2020	EPI_ISL_476447	2020-03-24	South America	Brazil	São Paulo		South America	Brazil	São Paulo
Brazil/SP-L7-CD83/2020	EPI_ISL_476448	2020-03-24	South America	Brazil	São Paulo		South America	Brazil	São Paulo
Brazil/SP-L8-CD105/2020	EPI_ISL_476452	2020-03-21	South America	Brazil	São Paulo		South America	Brazil	São Paulo
Brazil/SP-L8-CD110/2020	EPI_ISL_476456	2020-03-23	South America	Brazil	São Paulo		South America	Brazil	São Paulo
Brazil/SP-L8-CD115/2020	EPI_ISL_476461	2020-03-23	South America	Brazil	São Paulo		South America	Brazil	São Paulo
Brazil/SP-L8-CD87/2020	EPI_ISL_476464	2020-03-22	South America	Brazil	São Paulo		South America	Brazil	São Paulo
Brazil/SP-L8-CD98/2020	EPI_ISL_476467	2020-03-23	South America	Brazil	São Paulo		South America	Brazil	São Paulo
Brazil/SP-L9-CD118/2020	EPI_ISL_476469	2020-03-24	South America	Brazil	São Paulo		South America	Brazil	São Paulo
Brazil/SP-L9-CD121/2020	EPI_ISL_476471	2020-03-17	South America	Brazil	São Paulo		South America	Brazil	São Paulo
Brazil/SP-L9-CD38/2020	EPI_ISL_476488	2020-03-16	South America	Brazil	São Paulo		South America	Brazil	São Paulo
Brazil/SP-L9-CD90/2020	EPI_ISL_476489	2020-03-24	South America	Brazil	São Paulo		South America	Brazil	São Paulo
Brazil/SP-L93-CD3004/2020	EPI_ISL_2344256	2020-10-23	South America	Brazil	Sao Paulo	Sao Paulo	South America	Brazil	Sao Paulo
Brazil/SP-L98-CD87973/2021	EPI_ISL_1004236	2021-02-09	South America	Brazil	Sao Paulo	Araraquara	South America	Brazil	Sao Paulo
Brazil/SP-RP23/2020	EPI_ISL_613964	2020-03-30	South America	Brazil	São Paulo	Ribeirao Preto	South America	Brazil	São Paulo
Brazil/SP-SJRP11/2021	EPI_ISL_2155088	2021-01-16	South America	Brazil	Sao Paulo	Potirendaba	South America	Brazil	Sao Paulo
Brazil/SP-SJRP16B/2021	EPI_ISL_1785612	2021-03-08	South America	Brazil	Sao Paulo	Sao Jose do Rio Preto	South America	Brazil	Sao Paulo
Brazil/SP-SJRP48890/2020	EPI_ISL_2107300	2020-11-24	South America	Brazil	Sao Paulo	Sao Jose do Rio Preto	South America	Brazil	Sao Paulo
Brazil/SP-SJRP64/2021	EPI_ISL_2156471	2021-01-14	South America	Brazil	Sao Paulo	Guapiacu	South America	Brazil	Sao Paulo
Brazil/SP-SJRP78850/2021	EPI_ISL_2107304	2021-01-16	South America	Brazil	Sao Paulo	Palestina	South America	Brazil	Sao Paulo
Brazil/SP-SJRP79358/2021	EPI_ISL_2008939	2021-01-18	South America	Brazil	Sao Paulo	Palestina	South America	Brazil	Sao Paulo
Brazil/SP-SJRP8/2021	EPI_ISL_1785610	2021-01-16	South America	Brazil	Sao Paulo	Sao Jose do Rio Preto	South America	Brazil	Sao Paulo
Brazil/SP-SJRPRE02/2020	EPI_ISL_2008937	2020-12-31	South America	Brazil	Sao Paulo	Sao Jose do Rio Preto	South America	Brazil	Sao Paulo
Brazil/SP-UW-651262739001/2020	EPI_ISL_1324137	2020-11-23	South America	Brazil	Sao Paulo		South America	Brazil	Sao Paulo
Brazil/SP-UW-651271524001/2020	EPI_ISL_1324140	2020-12-02	South America	Brazil	Sao Paulo		South America	Brazil	Sao Paulo
Brazil/TO-1172/2020	EPI_ISL_943974	2020-09-25	South America	Brazil	Tocantins	Palmas	South America	Brazil	Tocantins
Brazil/TO-1173/2020	EPI_ISL_943975	2020-09-25	South America	Brazil	Tocantins	Palmas	South America	Brazil	Tocantins
Brazil/TO-1174/2020	EPI_ISL_943976	2020-09-29	South America	Brazil	Tocantins	Presidente Kennedy	South America	Brazil	Tocantins
Brazil/TO-1175/2020	EPI_ISL_943977	2020-09-29	South America	Brazil	Tocantins	Araguaiana	South America	Brazil	Tocantins
Brazil/TO-1177/2020	EPI_ISL_943978	2020-10-08	South America	Brazil	Tocantins	Sandolandia	South America	Brazil	Tocantins
Brazil/TO-1178/2020	EPI_ISL_943979	2020-10-10	South America	Brazil	Tocantins	Palmas	South America	Brazil	Tocantins
Brazil/TO-1180/2020	EPI_ISL_943981	2020-10-14	South America	Brazil	Tocantins	Guarai	South America	Brazil	Tocantins
Brazil/TO-1182/2020	EPI_ISL_943983	2020-10-15	South America	Brazil	Tocantins	Formoso do Araguaia	South America	Brazil	Tocantins
Brazil/TO-1184/2020	EPI_ISL_943991	2020-10-15	South America	Brazil	Tocantins	Araguaiana	South America	Brazil	Tocantins
Brazil/TO-1186/2020	EPI_ISL_943985	2020-10-26	South America	Brazil	Tocantins	Araguatins	South America	Brazil	Tocantins
Brazil/TO-1942/2021	EPI_ISL_1358302	2021-02-26	South America	Brazil	Tocantins	Gurupi	South America	Brazil	Tocantins
Brazil/un-HIAE-SP04/2020	EPI_ISL_486429	2020-03-20	South America	Brazil			South America	Brazil
Canada/ON-PHL-20-00413/2020	EPI_ISL_1231188	2020-03	North America	Canada	Ontario		North America	Canada	Ontario
Canada/ON-PHL-20-01783/2020	EPI_ISL_636934	2020-07	North America	Canada	Ontario		North America	Canada	Ontario
Canada/ON-PHL-20-02279/2020	EPI_ISL_1271348	2020-09	North America	Canada	Ontario		North America	Canada	Ontario
Canada/ON-PHL-21-00397/2020	EPI_ISL_1182870	2020-12	North America	Canada	Ontario		North America	Canada	Ontario
Canada/ON-PHL-21-14402/2021	EPI_ISL_2250996	2021-04	North America	Canada	Ontario		North America	Canada	Ontario
Canada/ON-PHL-21-16427/2021	EPI_ISL_2252456	2021-05	North America	Canada	Ontario		North America	Canada	Ontario
Chile/AR-72041/2021	EPI_ISL_1541023	2021-03-29	South America	Chile	La Araucania	Padre Las Casas	South America	Chile	La Araucania
Chile/ML-47332/2021	EPI_ISL_1633481	2021-03-08	South America	Chile	Maule	Curico	South America	Chile	Maule
Chile/RM-158209/2020	EPI_ISL_746686	2020-08-22	South America	Chile	Region Metropolitana de Santiago	Santiago	South America	Chile	Region Metropolitana de Santiago
Chile/RM-29819/2021	EPI_ISL_1321466	2021-02-08	South America	Chile	Region Metropolitana de Santiago	San Jose De Maipo	South America	Chile	Region Metropolitana de Santiago
Colombia/ATL-A059/2021	EPI_ISL_2339849	2021-04-09	South America	Colombia	Atlantico		South America	Colombia	Atlantico
Denmark/DCGC-6674/2020	EPI_ISL_619577	2020-10-12	Europe	Denmark	Nordjylland		Europe	Denmark	Nordjylland
England/204221451/2020	EPI_ISL_593819	2020	Europe	United Kingdom	England		Europe	United Kingdom	England
England/ALDP-91629F/2020	EPI_ISL_551467	2020-06-22	Europe	United Kingdom	England		Europe	United Kingdom	England
England/ALDP-BB31B3/2020	EPI_ISL_703236	2020-11-19	Europe	United Kingdom	England		Europe	United Kingdom	England
England/ALDP-C3AC67/2020	EPI_ISL_730661	2020-12-08	Europe	United Kingdom	England		Europe	United Kingdom	England
England/ALDP-CB58E8/2020	EPI_ISL_761920	2020-12-17	Europe	United Kingdom	England		Europe	United Kingdom	England
England/CAMC-B9ABD2/2020	EPI_ISL_673528	2020-11-15	Europe	United Kingdom	England		Europe	United Kingdom	England
England/CAMC-FB204A/2021	EPI_ISL_857679	2021-01-11	Europe	United Kingdom	England		Europe	United Kingdom	England
England/LOND-12F11CE/2020	EPI_ISL_1104672	2020-12-12	Europe	United Kingdom	England		Europe	United Kingdom	England
England/MILK-99D597/2020	EPI_ISL_549833	2020-08-30	Europe	United Kingdom	England		Europe	United Kingdom	England
England/MILK-ABBBBE/2020	EPI_ISL_631036	2020-10-21	Europe	United Kingdom	England		Europe	United Kingdom	England
England/MILK-ABBFD0/2020	EPI_ISL_630998	2020-10-22	Europe	United Kingdom	England		Europe	United Kingdom	England
England/MILK-AC9607/2020	EPI_ISL_629164	2020-10-21	Europe	United Kingdom	England		Europe	United Kingdom	England
England/MILK-ACFE45/2020	EPI_ISL_651545	2020-10-22	Europe	United Kingdom	England		Europe	United Kingdom	England
England/MILK-ACFE90/2020	EPI_ISL_652142	2020-10-22	Europe	United Kingdom	England		Europe	United Kingdom	England
England/MILK-C00383/2020	EPI_ISL_760881	2020-12-02	Europe	United Kingdom	England		Europe	United Kingdom	England
England/MILK-C0BAB0/2020	EPI_ISL_760963	2020-12-05	Europe	United Kingdom	England		Europe	United Kingdom	England
England/MILK-D07E11/2020	EPI_ISL_781370	2020-12-19	Europe	United Kingdom	England		Europe	United Kingdom	England
England/QEUH-9B7A5C/2020	EPI_ISL_590506	2020-09-04	Europe	United Kingdom	England		Europe	United Kingdom	England
England/QEUH-9B7A6B/2020	EPI_ISL_590564	2020-09-03	Europe	United Kingdom	England		Europe	United Kingdom	England
England/QEUH-A79062/2020	EPI_ISL_638782	2020-10-12	Europe	United Kingdom	England		Europe	United Kingdom	England
England/QEUH-CC1F3F/2020	EPI_ISL_760740	2020-12-17	Europe	United Kingdom	England		Europe	United Kingdom	England
France/IDF-IPP09557/2021	EPI_ISL_1788824	2021-04-08	Europe	France	Ile-de-France	Ivry-Sur-Seine	Europe	France	Ile-de-France
France/IDF-IPP09558/2021	EPI_ISL_1788825	2021-04-08	Europe	France	Ile-de-France	Ivry-Sur-Seine	Europe	France	Ile-de-France
France/IDF-IPP09574/2021	EPI_ISL_1788833	2021-04-07	Europe	France	Ile-de-France	Ivry-Sur-Seine	Europe	France	Ile-de-France
France/IDF-IPP09575/2021	EPI_ISL_1788834	2021-04-07	Europe	France	Ile-de-France	Ivry-Sur-Seine	Europe	France	Ile-de-France
France/IDF-IPP09576/2021	EPI_ISL_1788835	2021-04-07	Europe	France	Ile-de-France	Ivry-Sur-Seine	Europe	France	Ile-de-France
France/IDF-IPP09578/2021	EPI_ISL_1788837	2021-04-07	Europe	France	Ile-de-France	Ivry-Sur-Seine	Europe	France	Ile-de-France
France/IDF-IPP09579/2021	EPI_ISL_1788838	2021-04-07	Europe	France	Ile-de-France	Ivry-Sur-Seine	Europe	France	Ile-de-France
FrenchGuiana/IPG2021105/2021	EPI_ISL_1627097	2021-04-06	South America	French Guiana	Cayenne		South America	French Guiana	Cayenne
FrenchGuiana/IPG2021111/2021	EPI_ISL_1627102	2021-04-06	South America	French Guiana	Cayenne		South America	French Guiana	Cayenne
FrenchGuiana/IPG2021156/2021	EPI_ISL_1628336	2021-04-12	South America	French Guiana	Cayenne		South America	French Guiana	Cayenne
FrenchGuiana/IPG2021183/2021	EPI_ISL_2227911	2021-04-15	South America	French Guiana	Cayenne		South America	French Guiana	Cayenne
FrenchGuiana/IPG2021188/2021	EPI_ISL_2227915	2021-04-15	South America	French Guiana	Macouria		South America	French Guiana	Macouria
FrenchGuiana/IPG2021191/2021	EPI_ISL_2227918	2021-04-15	South America	French Guiana	Cayenne		South America	French Guiana	Cayenne
FrenchGuiana/IPG2021201/2021	EPI_ISL_2227923	2021-04-12	South America	French Guiana	Kourou		South America	French Guiana	Kourou
FrenchGuiana/IPG2021417/2021	EPI_ISL_2227900	2021-05-12	South America	French Guiana	Cayenne		South America	French Guiana	Cayenne
FrenchGuiana/IPG2021424/2021	EPI_ISL_2227905	2021-05-10	South America	French Guiana	Kourou		South America	French Guiana	Kourou
FrenchGuiana/IPP10215/2021	EPI_ISL_1821638	2021-04-09	South America	French Guiana	Cayenne		South America	French Guiana	Cayenne
FrenchGuiana/IPP10219/2021	EPI_ISL_1821641	2021-04-09	South America	French Guiana	Cayenne		South America	French Guiana	Cayenne
FrenchGuiana/IPP10227/2021	EPI_ISL_1821648	2021-04-14	South America	French Guiana	Cayenne		South America	French Guiana	Cayenne
FrenchGuiana/IPP10228/2021	EPI_ISL_1821649	2021-04-14	South America	French Guiana	Cayenne		South America	French Guiana	Cayenne
FrenchGuiana/IPP10236/2021	EPI_ISL_1821652	2021-04-15	South America	French Guiana	Cayenne		South America	French Guiana	Cayenne
FrenchGuiana/IPP12097/2021	EPI_ISL_2293329	2021-04-16	South America	French Guiana	Cayenne		South America	French Guiana	Cayenne
FrenchGuiana/IPP12109/2021	EPI_ISL_2293341	2021-04-17	South America	French Guiana	Cayenne		South America	French Guiana	Cayenne
FrenchGuiana/IPP12113/2021	EPI_ISL_2293345	2021-04-15	South America	French Guiana	Cayenne		South America	French Guiana	Cayenne
FrenchGuiana/IPP12114/2021	EPI_ISL_2293346	2021-04-16	South America	French Guiana	Cayenne		South America	French Guiana	Cayenne
FrenchGuiana/IPP12115/2021	EPI_ISL_2293347	2021-04-16	South America	French Guiana	Cayenne		South America	French Guiana	Cayenne
FrenchGuiana/IPP12116/2021	EPI_ISL_2293348	2021-04-15	South America	French Guiana	Cayenne		South America	French Guiana	Cayenne
FrenchGuiana/IPP12123/2021	EPI_ISL_2293354	2021-04-16	South America	French Guiana	Cayenne		South America	French Guiana	Cayenne
FrenchGuiana/IPP12124/2021	EPI_ISL_2293355	2021-04-16	South America	French Guiana	Cayenne		South America	French Guiana	Cayenne
FrenchGuiana/IPP12131/2021	EPI_ISL_2293361	2021-04-25	South America	French Guiana	Cayenne		South America	French Guiana	Cayenne
FrenchGuiana/IPP12134/2021	EPI_ISL_2293364	2021-04-27	South America	French Guiana	Cayenne		South America	French Guiana	Cayenne
FrenchGuiana/IPP12138/2021	EPI_ISL_2293367	2021-04-21	South America	French Guiana	Cayenne		South America	French Guiana	Cayenne
FrenchGuiana/IPP12139/2021	EPI_ISL_2293368	2021-04-21	South America	French Guiana	Cayenne		South America	French Guiana	Cayenne
FrenchGuiana/IPP12140/2021	EPI_ISL_2293369	2021-04-22	South America	French Guiana	Cayenne		South America	French Guiana	Cayenne
FrenchGuiana/IPP12141/2021	EPI_ISL_2293370	2021-04-29	South America	French Guiana	Cayenne		South America	French Guiana	Cayenne
FrenchGuiana/IPP12144/2021	EPI_ISL_2293373	2021-04-26	South America	French Guiana	Cayenne		South America	French Guiana	Cayenne
FrenchGuiana/IPP12145/2021	EPI_ISL_2293374	2021-04-27	South America	French Guiana	Cayenne		South America	French Guiana	Cayenne
FrenchGuiana/IPP12148/2021	EPI_ISL_2293377	2021-05-03	South America	French Guiana	Cayenne		South America	French Guiana	Cayenne
FrenchGuiana/IPP12149/2021	EPI_ISL_2293378	2021-05-03	South America	French Guiana	Cayenne		South America	French Guiana	Cayenne
FrenchGuiana/IPP12151/2021	EPI_ISL_2293380	2021-04-29	South America	French Guiana	Cayenne		South America	French Guiana	Cayenne
FrenchGuiana/IPP12153/2021	EPI_ISL_2293382	2021-05-03	South America	French Guiana	Cayenne		South America	French Guiana	Cayenne
Fujian/IM3520002T/2020	EPI_ISL_431180	2020-03-15	Asia	China	Fujian		Asia	China	Fujian
Fujian/IM3520003T/2020	EPI_ISL_431240	2020-03-16	Asia	China	Fujian		Asia	China	Fujian
Germany/BW-RKI-I-040231/2021	EPI_ISL_1286592	2021-01-25	Europe	Germany	Baden-Wurttemberg		Europe	Germany	Baden-Wurttemberg
Germany/BW-RKI-I-040250/2021	EPI_ISL_1286611	2021-01-25	Europe	Germany	Baden-Wurttemberg		Europe	Germany	Baden-Wurttemberg
Germany/BY-RKI-I-026329/2021	EPI_ISL_1156514	2021-02-19	Europe	Germany	Bavaria		Europe	Germany	Bavaria
Germany/BY-RKI-I-101247/2021	EPI_ISL_1846786	2021-03-29	Europe	Germany	Bavaria		Europe	Germany	Bavaria
Germany/HE-RKI-I-016561/2021	EPI_ISL_1146723	2021-02-08	Europe	Germany	Hesse		Europe	Germany	Hesse
Germany/HE-RKI-I-016562/2021	EPI_ISL_1146724	2021-02-08	Europe	Germany	Hesse		Europe	Germany	Hesse
Germany/HH-RKI-I-024270/2021	EPI_ISL_1154442	2021-02-16	Europe	Germany	Hamburg		Europe	Germany	Hamburg
Germany/NI-RKI-I-022425/2021	EPI_ISL_1152591	2021-01-29	Europe	Germany	Lower Saxony		Europe	Germany	Lower Saxony
Germany/NW-RKI-I-127969/2021	EPI_ISL_2111585	2021-04-20	Europe	Germany	North Rhine-Westphalia		Europe	Germany	North Rhine-Westphalia
Germany/NW-RKI-I-153593/2021	EPI_ISL_2264860	2021-05-03	Europe	Germany	North Rhine-Westphalia		Europe	Germany	North Rhine-Westphalia
Germany/un-RKI-I-125792/2021	EPI_ISL_2110521	2021-04-12	Europe	Germany			Europe	Germany
Gibraltar/203160593/2020	EPI_ISL_547433	2020-07-24	Europe	Gibraltar			Europe	Gibraltar
Gibraltar/203160594/2020	EPI_ISL_547434	2020-07-22	Europe	Gibraltar			Europe	Gibraltar
Gibraltar/203160595/2020	EPI_ISL_547435	2020-07-27	Europe	Gibraltar			Europe	Gibraltar
Gibraltar/203360721/2020	EPI_ISL_547437	2020-07-22	Europe	Gibraltar			Europe	Gibraltar
India/MH-GA71/2020	EPI_ISL_508266	2020-06-18	Asia	India	Maharashtra	Aurangabad	Asia	India	Maharashtra
India/MH-NCCS-VOC-436/2021	EPI_ISL_1415196	2021-02-03	Asia	India	Maharashtra		Asia	India	Maharashtra
Indonesia/BA-EIJK-UNWAR-323/2021	EPI_ISL_2101297	2021-01-18	Asia	Indonesia	Bali	Badung	Asia	Indonesia	Bali
Indonesia/JI-ITD-26463NTv/2020	EPI_ISL_1165070	2020-09-12	Asia	Indonesia	East Java	Sidoarjo	Asia	Indonesia	East Java
Ireland/D-NVRL-83IRL75299/2021	EPI_ISL_875351	2021-01-17	Europe	Ireland	Dublin		Europe	Ireland	Dublin
Japan/IC-0006/2020	EPI_ISL_591352	2020-06-13	Asia	Japan			Asia	Japan
Japan/IC-0028/2020	EPI_ISL_591372	2020-05-25	Asia	Japan			Asia	Japan
Japan/IC-0031/2020	EPI_ISL_591537	2020-06-06	Asia	Japan			Asia	Japan
Japan/IC-0032/2020	EPI_ISL_591538	2020-06-06	Asia	Japan			Asia	Japan
Japan/IC-0060/2020	EPI_ISL_591402	2020-06-13	Asia	Japan			Asia	Japan
Japan/IC-0069/2020	EPI_ISL_591411	2020-07-02	Asia	Japan			Asia	Japan
Japan/IC-0108/2020	EPI_ISL_591449	2020-07-24	Asia	Japan			Asia	Japan
Japan/IC-0109/2020	EPI_ISL_591450	2020-07-25	Asia	Japan			Asia	Japan
Japan/IC-0132/2020	EPI_ISL_667561	2020-07-08	Asia	Japan			Asia	Japan
Japan/IC-0149/2020	EPI_ISL_667578	2020-08-04	Asia	Japan			Asia	Japan
Japan/IC-0197/2020	EPI_ISL_667626	2020-07-11	Asia	Japan			Asia	Japan
Japan/IC-0204/2020	EPI_ISL_667633	2020-07-19	Asia	Japan			Asia	Japan
Japan/IC-0205/2020	EPI_ISL_667634	2020-07-25	Asia	Japan			Asia	Japan
Japan/IC-0210/2020	EPI_ISL_667639	2020-06-13	Asia	Japan			Asia	Japan
Japan/IC-0220/2020	EPI_ISL_667649	2020-07-21	Asia	Japan			Asia	Japan
Japan/IC-0221/2020	EPI_ISL_667650	2020-07-28	Asia	Japan			Asia	Japan
Japan/IC-0234/2020	EPI_ISL_667663	2020-09-01	Asia	Japan			Asia	Japan
Japan/IC-0309/2020	EPI_ISL_667738	2020-10-31	Asia	Japan			Asia	Japan
Japan/IC-0358/2020	EPI_ISL_721601	2020-11-16	Asia	Japan			Asia	Japan
Japan/IC-0381/2020	EPI_ISL_721570	2020-11-27	Asia	Japan			Asia	Japan
Japan/IC-0401/2020	EPI_ISL_736895	2020-12-11	Asia	Japan			Asia	Japan
Japan/IC-0443/2020	EPI_ISL_768652	2020-11-24	Asia	Japan			Asia	Japan
Japan/IC-0445/2020	EPI_ISL_768654	2020-11-30	Asia	Japan			Asia	Japan
Japan/IC-0500/2020	EPI_ISL_768709	2020-12-26	Asia	Japan			Asia	Japan
Japan/IC-0524/2020	EPI_ISL_779207	2020-12-28	Asia	Japan			Asia	Japan
Japan/IC-0526/2020	EPI_ISL_779209	2020-12-29	Asia	Japan			Asia	Japan
Japan/IC-0533/2020	EPI_ISL_779216	2020-12-31	Asia	Japan			Asia	Japan
Japan/IC-0566/2020	EPI_ISL_779245	2020-09-09	Asia	Japan			Asia	Japan
Japan/IC-0567/2020	EPI_ISL_779246	2020-09-11	Asia	Japan			Asia	Japan
Japan/IC-0736/2021	EPI_ISL_860113	2021-01-17	Asia	Japan			Asia	Japan
Japan/IC-0776/2021	EPI_ISL_1046774	2021-01-31	Asia	Japan			Asia	Japan
Japan/IC-0779/2021	EPI_ISL_1046782	2021-01-28	Asia	Japan			Asia	Japan
Japan/IC-0844/2021	EPI_ISL_1425749	2021-03-03	Asia	Japan			Asia	Japan
Japan/IC-0969/2021	EPI_ISL_1927843	2021-04-05	Asia	Japan			Asia	Japan
Japan/IC-1101/2021	EPI_ISL_2131797	2021-04-21	Asia	Japan			Asia	Japan
Japan/PG-10923/2020	EPI_ISL_901583	2020-08-10	Asia	Japan			Asia	Japan
Japan/PG-10945/2020	EPI_ISL_901605	2020-08-21	Asia	Japan			Asia	Japan
Japan/PG-17511/2021	EPI_ISL_1131143	2021-01-10	Asia	Japan			Asia	Japan
Japan/PG-18483/2021	EPI_ISL_1127124	2021-01-10	Asia	Japan			Asia	Japan
Japan/PG-18485/2021	EPI_ISL_1127125	2021-01-12	Asia	Japan			Asia	Japan
Japan/PG-19143/2021	EPI_ISL_1127892	2021-01	Asia	Japan			Asia	Japan
Japan/PG-19156/2021	EPI_ISL_1127905	2021-01	Asia	Japan			Asia	Japan
Japan/PG-19157/2021	EPI_ISL_1127906	2021-01	Asia	Japan			Asia	Japan
Japan/PG-19158/2021	EPI_ISL_1127907	2021-01	Asia	Japan			Asia	Japan
Japan/PG-19160/2021	EPI_ISL_1127909	2021-01	Asia	Japan			Asia	Japan
Japan/PG-1933/2020	EPI_ISL_685539	2020-04-04	Asia	Japan			Asia	Japan
Japan/PG-20015/2021	EPI_ISL_1124518	2021-01	Asia	Japan			Asia	Japan
Japan/PG-20016/2021	EPI_ISL_1124519	2021-01	Asia	Japan			Asia	Japan
Japan/PG-20018/2021	EPI_ISL_1124523	2021-01	Asia	Japan			Asia	Japan
Japan/PG-20019/2021	EPI_ISL_1124525	2021-01	Asia	Japan			Asia	Japan
Japan/PG-20020/2021	EPI_ISL_1124527	2021-01	Asia	Japan			Asia	Japan
Japan/PG-20044/2021	EPI_ISL_1124567	2021-01	Asia	Japan			Asia	Japan
Japan/PG-21226/2020	EPI_ISL_1447440	2020-12-14	Asia	Japan			Asia	Japan
Japan/PG-22269/2021	EPI_ISL_1426592	2021-01-19	Asia	Japan			Asia	Japan
Japan/PG-22273/2021	EPI_ISL_1427064	2021-01-22	Asia	Japan			Asia	Japan
Japan/PG-22278/2021	EPI_ISL_1426593	2021-01-28	Asia	Japan			Asia	Japan
Japan/PG-25315/2020	EPI_ISL_1427816	2020-12-04	Asia	Japan			Asia	Japan
Japan/PG-2686/2020	EPI_ISL_690818	2020-03-23	Asia	Japan			Asia	Japan
Japan/PG-27319/2021	EPI_ISL_1430700	2021-01-30	Asia	Japan			Asia	Japan
Japan/PG-3149/2020	EPI_ISL_690635	2020-06-23	Asia	Japan			Asia	Japan
Japan/PG-8711/2020	EPI_ISL_686307	2020-08-28	Asia	Japan			Asia	Japan
Japan/TY7-338-P1/2020	EPI_ISL_1358203	2020-12	Asia	Japan			Asia	Japan
Japan/TY7-416-P1/2020	EPI_ISL_1358204	2020-12	Asia	Japan			Asia	Japan
Japan/TY7-417-P1/2020	EPI_ISL_1358205	2020-12	Asia	Japan			Asia	Japan
MOPH and HMC: Abdullatif Al-Khal, Muna A. S. Al-Maslamani, Mashael A. Al-Bader, Hamda Alromaihi, Roberto Bertollini, Peter V. Coyle, Einas A. E. Al-Kuwari, Hamad E. Al-Romaihi, Salih Al-Marri, Mohammed Al-Thani, Reham A. El-Kahlout.
MOPH and HMC: Abdullatif Al-Khal, Muna A. S. Al-Maslamani, Mashael A. Al-Bader, Hamda Alromaihi, Roberto Bertollini, Peter V. Coyle, Einas A. E. Al-Kuwari, Hamad E. Al-Romaihi, Salih Al-Marri, Mohammed Al-Thani, Reham A. El-Kahlout.
MOPH and HMC: Abdullatif Al-Khal, Muna A. S. Al-Maslamani, Mashael A. Al-Bader, Hamda Alromaihi, Roberto Bertollini, Peter V. Coyle, Einas A. E. Al-Kuwari, Hamad E. Al-Romaihi, Salih Al-Marri, Mohammed Al-Thani, Reham A. El-Kahlout.
MOPH and HMC: Abdullatif Al-Khal, Muna A. S. Al-Maslamani, Mashael A. Al-Bader, Hamda Alromaihi, Roberto Bertollini, Peter V. Coyle, Einas A. E. Al-Kuwari, Hamad E. Al-Romaihi, Salih Al-Marri, Mohammed Al-Thani, Reham A. El-Kahlout.
MOPH and HMC: Abdullatif Al-Khal, Muna A. S. Al-Maslamani, Mashael A. Al-Bader, Hamda Alromaihi, Roberto Bertollini, Peter V. Coyle, Einas A. E. Al-Kuwari, Hamad E. Al-Romaihi, Salih Al-Marri, Mohammed Al-Thani, Reham A. El-Kahlout.
MOPH and HMC: Abdullatif Al-Khal, Muna A. S. Al-Maslamani, Mashael A. Al-Bader, Hamda Alromaihi, Roberto Bertollini, Peter V. Coyle, Einas A. E. Al-Kuwari, Hamad E. Al-Romaihi, Salih Al-Marri, Mohammed Al-Thani, Reham A. El-Kahlout.
MOPH and HMC: Abdullatif Al-Khal, Muna A. S. Al-Maslamani, Mashael A. Al-Bader, Hamda Alromaihi, Roberto Bertollini, Peter V. Coyle, Einas A. E. Al-Kuwari, Hamad E. Al-Romaihi, Salih Al-Marri, Mohammed Al-Thani, Reham A. El-Kahlout.
MOPH and HMC: Abdullatif Al-Khal, Muna A. S. Al-Maslamani, Mashael A. Al-Bader, Hamda Alromaihi, Roberto Bertollini, Peter V. Coyle, Einas A. E. Al-Kuwari, Hamad E. Al-Romaihi, Salih Al-Marri, Mohammed Al-Thani, Reham A. El-Kahlout.
MOPH and HMC: Abdullatif Al-Khal, Muna A. S. Al-Maslamani, Mashael A. Al-Bader, Hamda Alromaihi, Roberto Bertollini, Peter V. Coyle, Einas A. E. Al-Kuwari, Hamad E. Al-Romaihi, Salih Al-Marri, Mohammed Al-Thani, Reham A. El-Kahlout.
MOPH and HMC: Abdullatif Al-Khal, Muna A. S. Al-Maslamani, Mashael A. Al-Bader, Hamda Alromaihi, Roberto Bertollini, Peter V. Coyle, Einas A. E. Al-Kuwari, Hamad E. Al-Romaihi, Salih Al-Marri, Mohammed Al-Thani, Reham A. El-Kahlout.
MOPH and HMC: Abdullatif Al-Khal, Muna A. S. Al-Maslamani, Mashael A. Al-Bader, Hamda Alromaihi, Roberto Bertollini, Peter V. Coyle, Einas A. E. Al-Kuwari, Hamad E. Al-Romaihi, Salih Al-Marri, Mohammed Al-Thani, Reham A. El-Kahlout.
Mexico/CMX-INMEGEN-03-03-12/2021	EPI_ISL_1298462	2021-02-22	North America	Mexico	Mexico City		North America	Mexico	Mexico City
Mexico/CMX-INMEGEN-03-05-70/2021	EPI_ISL_1262637	2021-03-01	North America	Mexico	Mexico City		North America	Mexico	Mexico City
Mexico/CMX-INMEGEN-12-03-05/2020	EPI_ISL_955192	2020-11-20	North America	Mexico	Mexico City		North America	Mexico	Mexico City
Mexico/HID-INMEGEN-05-04-259/2021	EPI_ISL_2350066	2021-05-17	North America	Mexico	Hidalgo		North America	Mexico	Hidalgo
Mexico/MEX-INMEGEN-05-04-224/2021	EPI_ISL_2350041	2021-05-15	North America	Mexico	State of Mexico		North America	Mexico	State of Mexico
Mexico/NLE-UANL-015/2021	EPI_ISL_979352	2021-01-10	North America	Mexico	Nuevo Leon		North America	Mexico	Nuevo Leon
Mexico/NLE-UANL-016/2021	EPI_ISL_1091241	2021-01-15	North America	Mexico	Nuevo Leon		North America	Mexico	Nuevo Leon
Mexico/NLE-UANL-087/2020	EPI_ISL_961766	2020-07-21	North America	Mexico	Nuevo Leon		North America	Mexico	Nuevo Leon
Mexico/VER-IBT-IMSS-601/2021	EPI_ISL_1416434	2021-03-09	North America	Mexico	Veracruz		North America	Mexico	Veracruz
Morocco/FMP-48/2020	EPI_ISL_775224	2020-12	Africa	Morocco	Sale		Africa	Morocco	Sale
Netherlands/LI-RIVM-24936/2021	EPI_ISL_1703194	2021-03-16	Europe	Netherlands	Limburg		Europe	Netherlands	Limburg
Netherlands/NH-RIVM-11433/2021	EPI_ISL_1014342	2021-01-22	Europe	Netherlands	Noord-Holland		Europe	Netherlands	Noord-Holland
Netherlands/NH-RIVM-11503/2021	EPI_ISL_1014436	2021-01-29	Europe	Netherlands	Noord-Holland		Europe	Netherlands	Noord-Holland
NewZealand/20VR2060/2020	EPI_ISL_579220	2020-04-04	Oceania	New Zealand	Canterbury		Oceania	New Zealand	Canterbury
NewZealand/20VR2652/2020	EPI_ISL_579320	2020	Oceania	New Zealand	Auckland		Oceania	New Zealand	Auckland
NewZealand/21MV0188/2021	EPI_ISL_1315325	2021-03-15	Oceania	New Zealand	Counties Manukau		Oceania	New Zealand	Counties Manukau
NorthAmerica/USA/IL-RED-DUP-40020221/2021	EPI_ISL_2250000	2021-04-12	North America	USA	Illinois		North America	USA	Illinois
NorthernIreland/NIRE-236236/2021	EPI_ISL_920984	2021-01-12	Europe	United Kingdom	Northern Ireland		Europe	United Kingdom	Northern Ireland
Norway/1916/2021	EPI_ISL_1013464	2021-01-26	Europe	Norway	Vestfold og Telemark		Europe	Norway	Vestfold og Telemark
Norway/2409/2021	EPI_ISL_1317842	2021-01-27	Europe	Norway	Viken		Europe	Norway	Viken
Norway/3069/2020	EPI_ISL_549084	2020-08-10	Europe	Norway	Oslo		Europe	Norway	Oslo
Panama/GMI-PA679695/2021	EPI_ISL_1503139	2021-01-22	North America	Panama			North America	Panama
Panama/GMI-PA685141/2021	EPI_ISL_1503017	2021-01-26	North America	Panama	San Miguelito		North America	Panama	San Miguelito
Paraguay/33610/2020	EPI_ISL_1340751	2020-11-06	South America	Paraguay			South America	Paraguay
Paraguay/33611-R1/2020	EPI_ISL_1340757	2020-07-11	South America	Paraguay			South America	Paraguay
Paraguay/33615/2020	EPI_ISL_1340764	2020-05-05	South America	Paraguay			South America	Paraguay
Paraguay/33618/2020	EPI_ISL_1340761	2020-06-24	South America	Paraguay			South America	Paraguay
Paraguay/33622/2020	EPI_ISL_1340756	2020-09-08	South America	Paraguay			South America	Paraguay
Paraguay/33625/2020	EPI_ISL_1340754	2020-10-06	South America	Paraguay			South America	Paraguay
Paraguay/PY1/2020	EPI_ISL_1492637	2020-12-05	South America	Paraguay			South America	Paraguay
Paraguay/PY10/2021	EPI_ISL_1492646	2021-01-05	South America	Paraguay			South America	Paraguay
Paraguay/PY11/2021	EPI_ISL_1492647	2021-01-07	South America	Paraguay			South America	Paraguay
Paraguay/PY18/2021	EPI_ISL_1492654	2021-02-20	South America	Paraguay			South America	Paraguay
Paraguay/PY19/2021	EPI_ISL_1492655	2021-02-20	South America	Paraguay			South America	Paraguay
Paraguay/PY21/2021	EPI_ISL_1492657	2021-02-21	South America	Paraguay			South America	Paraguay
Paraguay/PY23/2021	EPI_ISL_1492659	2021-02-21	South America	Paraguay			South America	Paraguay
Paraguay/PY32/2021	EPI_ISL_1492668	2021-02-21	South America	Paraguay			South America	Paraguay
Paraguay/PY33/2021	EPI_ISL_1492669	2021-02-21	South America	Paraguay			South America	Paraguay
Paraguay/PY37/2021	EPI_ISL_1492673	2021-02-22	South America	Paraguay			South America	Paraguay
Paraguay/PY42/2021	EPI_ISL_1492678	2021-02-22	South America	Paraguay			South America	Paraguay
Paraguay/PY7/2020	EPI_ISL_1492643	2020-12-15	South America	Paraguay			South America	Paraguay
Paraguay/PY9/2021	EPI_ISL_1492645	2021-01-03	South America	Paraguay			South America	Paraguay
Paraguay/iics_10715/2021	EPI_ISL_2234898	2021-02-13	South America	Paraguay	Asuncion		South America	Paraguay	Asuncion
Paraguay/iics_7842/2021	EPI_ISL_2234880	2021-01-04	South America	Paraguay	Asuncion		South America	Paraguay	Asuncion
Paraguay/iics_8024/2021	EPI_ISL_2234896	2021-01-07	South America	Paraguay	Central	Limpio	South America	Paraguay	Central
Paraguay/iics_8185/2021	EPI_ISL_2234884	2021-01-12	South America	Paraguay	Central	Lambare	South America	Paraguay	Central
Paraguay/iics_8211/2021	EPI_ISL_2234881	2021-01-14	South America	Paraguay	Central	Ñemby	South America	Paraguay	Central
Paraguay/iics_8359/2021	EPI_ISL_2234887	2021-01-20	South America	Paraguay	Central	Fdo de la Mora	South America	Paraguay	Central
Paraguay/iics_8410/2021	EPI_ISL_2234890	2021-01-21	South America	Paraguay	Central	Ñemby	South America	Paraguay	Central
Paraguay/iics_8413/2021	EPI_ISL_2234892	2021-01-21	South America	Paraguay	Central	Lambare	South America	Paraguay	Central
Paraguay/iics_8480/2021	EPI_ISL_2234894	2021-01-25	South America	Paraguay	Central	Itaugua	South America	Paraguay	Central
Paraguay/iics_8638/2021	EPI_ISL_2234885	2021-02-01	South America	Paraguay	Asuncion		South America	Paraguay	Asuncion
Paraguay/iics_8709/2021	EPI_ISL_2234888	2021-02-02	South America	Paraguay	Central	Limpio	South America	Paraguay	Central
Paraguay/iics_8779/2021	EPI_ISL_2234893	2021-02-04	South America	Paraguay	Central	Luque	South America	Paraguay	Central
Peru/HUA-INS-686/2020	EPI_ISL_1111146	2020-12-30	South America	Peru	Huanuco		South America	Peru	Huanuco
Philippines/PH-PGC-00040/2020	EPI_ISL_2105521	2020-11-07	Asia	Philippines	Calabarzon		Asia	Philippines	Calabarzon
Philippines/PH-PGC-00042/2020	EPI_ISL_2105512	2020-11-09	Asia	Philippines	Calabarzon		Asia	Philippines	Calabarzon
Philippines/PH-PGC-00043/2020	EPI_ISL_2105517	2020-11-09	Asia	Philippines	Calabarzon		Asia	Philippines	Calabarzon
Philippines/PH-PGC-00144/2020	EPI_ISL_2105515	2020-12-15	Asia	Philippines	National Capital Region		Asia	Philippines	National Capital Region
Philippines/PH-PGC-00145/2020	EPI_ISL_2105514	2020-12-15	Asia	Philippines	National Capital Region		Asia	Philippines	National Capital Region
Philippines/PH-PGC-00152/2020	EPI_ISL_2105511	2020-12-14	Asia	Philippines	Calabarzon		Asia	Philippines	Calabarzon
Philippines/PH-PGC-00183/2020	EPI_ISL_2105516	2020-12-21	Asia	Philippines	Calabarzon		Asia	Philippines	Calabarzon
Philippines/PH-PGC-00202/2020	EPI_ISL_2105513	2020-12-02	Asia	Philippines	National Capital Region		Asia	Philippines	National Capital Region
Philippines/PH-PGC-00206/2020	EPI_ISL_2105519	2020-12-03	Asia	Philippines	National Capital Region		Asia	Philippines	National Capital Region
Philippines/PH-PGC-00209/2020	EPI_ISL_2105518	2020-12-03	Asia	Philippines	National Capital Region		Asia	Philippines	National Capital Region
Philippines/PH-PGC-00215/2020	EPI_ISL_2105520	2020-12-02	Asia	Philippines	National Capital Region		Asia	Philippines	National Capital Region
Philippines/PH-PGC-00357/2020	EPI_ISL_2105280	2020-12-31	Asia	Philippines	National Capital Region		Asia	Philippines	National Capital Region
Philippines/PH-PGC-00363/2021	EPI_ISL_2105227	2021-01-03	Asia	Philippines	National Capital Region		Asia	Philippines	National Capital Region
Philippines/PH-PGC-00382/2020	EPI_ISL_2105232	2020-12-25	Asia	Philippines	National Capital Region		Asia	Philippines	National Capital Region
Philippines/PH-PGC-00384/2020	EPI_ISL_2105274	2020-12-25	Asia	Philippines	National Capital Region		Asia	Philippines	National Capital Region
Philippines/PH-PGC-00407/2020	EPI_ISL_2105275	2020-12-20	Asia	Philippines	National Capital Region		Asia	Philippines	National Capital Region
Philippines/PH-PGC-00983/2021	EPI_ISL_2105252	2021-01-05	Asia	Philippines	National Capital Region		Asia	Philippines	National Capital Region
Philippines/PH-PGC-00991/2021	EPI_ISL_2105229	2021-01-04	Asia	Philippines	National Capital Region		Asia	Philippines	National Capital Region
Philippines/PH-PGC-01024/2021	EPI_ISL_2107792	2021-01-06	Asia	Philippines	Davao		Asia	Philippines	Davao
Philippines/PH-PGC-01025/2021	EPI_ISL_2105267	2021-01-03	Asia	Philippines	Davao		Asia	Philippines	Davao
Philippines/PH-PGC-01026/2021	EPI_ISL_2105256	2021-01-03	Asia	Philippines	Davao		Asia	Philippines	Davao
Philippines/PH-PGC-01028/2021	EPI_ISL_2105264	2021-01-04	Asia	Philippines	Davao		Asia	Philippines	Davao
Philippines/PH-PGC-01029/2021	EPI_ISL_2105272	2021-01-04	Asia	Philippines	Davao		Asia	Philippines	Davao
Philippines/PH-PGC-01031/2021	EPI_ISL_2105266	2021-01-06	Asia	Philippines	Davao		Asia	Philippines	Davao
Philippines/PH-PGC-01032/2021	EPI_ISL_2105241	2021-01-06	Asia	Philippines	Davao		Asia	Philippines	Davao
Philippines/PH-PGC-01060/2020	EPI_ISL_2105418	2020-11-03	Asia	Philippines	National Capital Region		Asia	Philippines	National Capital Region
Philippines/PH-PGC-01427/2020	EPI_ISL_2105228	2020-12-21	Asia	Philippines	National Capital Region		Asia	Philippines	National Capital Region
Philippines/PH-PGC-01500/2020	EPI_ISL_2156733	2020-11-12	Asia	Philippines	Cagayan Valley		Asia	Philippines	Cagayan Valley
Philippines/PH-PGC-01501/2020	EPI_ISL_2156712	2020-11-22	Asia	Philippines	Cagayan Valley		Asia	Philippines	Cagayan Valley
Philippines/PH-PGC-01506/2020	EPI_ISL_2105239	2020-12-23	Asia	Philippines	Cagayan Valley		Asia	Philippines	Cagayan Valley
Philippines/PH-PGC-01521/2020	EPI_ISL_2105237	2020-11-25	Asia	Philippines	Cagayan Valley		Asia	Philippines	Cagayan Valley
Philippines/PH-PGC-01524/2020	EPI_ISL_2105236	2020-11-26	Asia	Philippines	Cagayan Valley		Asia	Philippines	Cagayan Valley
Philippines/PH-PGC-01526/2020	EPI_ISL_2105449	2020-11-30	Asia	Philippines	Cagayan Valley		Asia	Philippines	Cagayan Valley
Philippines/PH-PGC-01527/2020	EPI_ISL_2105218	2020-11-30	Asia	Philippines	Cagayan Valley		Asia	Philippines	Cagayan Valley
Philippines/PH-PGC-01559/2020	EPI_ISL_2105409	2020-11-11	Asia	Philippines	Cagayan Valley		Asia	Philippines	Cagayan Valley
Philippines/PH-PGC-01583/2020	EPI_ISL_2105255	2020-11-26	Asia	Philippines	Cagayan Valley		Asia	Philippines	Cagayan Valley
Philippines/PH-PGC-01588/2020	EPI_ISL_2105259	2020-12-09	Asia	Philippines	Cagayan Valley		Asia	Philippines	Cagayan Valley
Philippines/PH-PGC-01589/2020	EPI_ISL_2105549	2020-12-09	Asia	Philippines	Cagayan Valley		Asia	Philippines	Cagayan Valley
Philippines/PH-PGC-01593/2020	EPI_ISL_2105263	2020-12-03	Asia	Philippines	Cagayan Valley		Asia	Philippines	Cagayan Valley
Philippines/PH-PGC-01627/2020	EPI_ISL_2105277	2020-12-21	Asia	Philippines	Cagayan Valley		Asia	Philippines	Cagayan Valley
Philippines/PH-PGC-01628/2020	EPI_ISL_2105261	2020-12-28	Asia	Philippines	Cagayan Valley		Asia	Philippines	Cagayan Valley
Philippines/PH-PGC-01633/2020	EPI_ISL_2105230	2020-11-26	Asia	Philippines	Cagayan Valley		Asia	Philippines	Cagayan Valley
Philippines/PH-PGC-01648/2020	EPI_ISL_2105279	2020-12-21	Asia	Philippines	Cagayan Valley		Asia	Philippines	Cagayan Valley
Philippines/PH-PGC-01663/2020	EPI_ISL_2105268	2020-11-26	Asia	Philippines	Cagayan Valley		Asia	Philippines	Cagayan Valley
Philippines/PH-PGC-01669/2020	EPI_ISL_2156679	2020-12-09	Asia	Philippines	Cagayan Valley		Asia	Philippines	Cagayan Valley
Philippines/PH-PGC-01670/2020	EPI_ISL_2105242	2020-12-09	Asia	Philippines	Cagayan Valley		Asia	Philippines	Cagayan Valley
Philippines/PH-PGC-01689/2020	EPI_ISL_2105247	2020-12-28	Asia	Philippines	Cagayan Valley		Asia	Philippines	Cagayan Valley
Philippines/PH-PGC-01690/2020	EPI_ISL_2105235	2020-12-28	Asia	Philippines	Cagayan Valley		Asia	Philippines	Cagayan Valley
Philippines/PH-PGC-01701/2020	EPI_ISL_2105271	2020-12-24	Asia	Philippines	Cagayan Valley		Asia	Philippines	Cagayan Valley
Philippines/PH-PGC-01705/2020	EPI_ISL_2105269	2020-12-26	Asia	Philippines	Cagayan Valley		Asia	Philippines	Cagayan Valley
Philippines/PH-PGC-01706/2020	EPI_ISL_2105286	2020-12-26	Asia	Philippines	Cagayan Valley		Asia	Philippines	Cagayan Valley
Philippines/PH-PGC-01707/2020	EPI_ISL_2105248	2020-12-26	Asia	Philippines	Cagayan Valley		Asia	Philippines	Cagayan Valley
Philippines/PH-PGC-01718/2020	EPI_ISL_2105270	2020-11-27	Asia	Philippines	Cagayan Valley		Asia	Philippines	Cagayan Valley
Philippines/PH-PGC-01719/2020	EPI_ISL_2105258	2020-11-29	Asia	Philippines	Cagayan Valley		Asia	Philippines	Cagayan Valley
Philippines/PH-PGC-01720/2020	EPI_ISL_2105265	2020-12-04	Asia	Philippines	Cagayan Valley		Asia	Philippines	Cagayan Valley
Philippines/PH-PGC-01721/2020	EPI_ISL_2105249	2020-11-23	Asia	Philippines	Cagayan Valley		Asia	Philippines	Cagayan Valley
Philippines/PH-PGC-01722/2020	EPI_ISL_2105246	2020-12-03	Asia	Philippines	Cagayan Valley		Asia	Philippines	Cagayan Valley
Philippines/PH-PGC-01729/2020	EPI_ISL_2105233	2020-12-16	Asia	Philippines	Cagayan Valley		Asia	Philippines	Cagayan Valley
Philippines/PH-PGC-01730/2020	EPI_ISL_2105406	2020-11-08	Asia	Philippines	Cagayan Valley		Asia	Philippines	Cagayan Valley
Philippines/PH-PGC-01747/2020	EPI_ISL_2105234	2020-12-06	Asia	Philippines	Cagayan Valley		Asia	Philippines	Cagayan Valley
Philippines/PH-PGC-01757/2020	EPI_ISL_2105257	2020-12-15	Asia	Philippines	Cagayan Valley		Asia	Philippines	Cagayan Valley
Philippines/PH-PGC-01758/2020	EPI_ISL_2156700	2020-11-27	Asia	Philippines	Cagayan Valley		Asia	Philippines	Cagayan Valley
Philippines/PH-PGC-01773/2020	EPI_ISL_2105260	2020-11-19	Asia	Philippines	Cagayan Valley		Asia	Philippines	Cagayan Valley
Philippines/PH-PGC-01785/2020	EPI_ISL_2105223	2020-12-02	Asia	Philippines	Cagayan Valley		Asia	Philippines	Cagayan Valley
Philippines/PH-PGC-01786/2020	EPI_ISL_2105222	2020-12-07	Asia	Philippines	Cagayan Valley		Asia	Philippines	Cagayan Valley
Philippines/PH-PGC-01793/2020	EPI_ISL_2105448	2020-11-17	Asia	Philippines	Cagayan Valley		Asia	Philippines	Cagayan Valley
Philippines/PH-PGC-01794/2020	EPI_ISL_2105220	2020-11-17	Asia	Philippines	Cagayan Valley		Asia	Philippines	Cagayan Valley
Philippines/PH-PGC-01812/2020	EPI_ISL_2105285	2020-12-09	Asia	Philippines	Cagayan Valley		Asia	Philippines	Cagayan Valley
Philippines/PH-PGC-01823/2020	EPI_ISL_2156705	2020-11-25	Asia	Philippines	Cagayan Valley		Asia	Philippines	Cagayan Valley
Philippines/PH-PGC-01832/2020	EPI_ISL_2105250	2020-12-12	Asia	Philippines	Cagayan Valley		Asia	Philippines	Cagayan Valley
Philippines/PH-PGC-01837/2020	EPI_ISL_2105224	2020-11-28	Asia	Philippines	Cagayan Valley		Asia	Philippines	Cagayan Valley
Philippines/PH-PGC-01838/2020	EPI_ISL_2105226	2020-12-04	Asia	Philippines	Cagayan Valley		Asia	Philippines	Cagayan Valley
Philippines/PH-PGC-01867/2020	EPI_ISL_2105453	2020-11-08	Asia	Philippines	Cagayan Valley		Asia	Philippines	Cagayan Valley
Philippines/PH-PGC-01889/2020	EPI_ISL_2105245	2020-12-01	Asia	Philippines	Cagayan Valley		Asia	Philippines	Cagayan Valley
Philippines/PH-PGC-01895/2020	EPI_ISL_2105278	2020-11-17	Asia	Philippines	Cagayan Valley		Asia	Philippines	Cagayan Valley
Philippines/PH-PGC-01905/2020	EPI_ISL_2105254	2020-11-26	Asia	Philippines	Cagayan Valley		Asia	Philippines	Cagayan Valley
Philippines/PH-PGC-01906/2020	EPI_ISL_2105291	2020-12-21	Asia	Philippines	Cagayan Valley		Asia	Philippines	Cagayan Valley
Philippines/PH-PGC-01908/2020	EPI_ISL_2105392	2020-12-23	Asia	Philippines	Cagayan Valley		Asia	Philippines	Cagayan Valley
Philippines/PH-PGC-01909/2020	EPI_ISL_2105253	2020-12-24	Asia	Philippines	Cagayan Valley		Asia	Philippines	Cagayan Valley
Philippines/PH-PGC-01925/2020	EPI_ISL_2105225	2020-12-02	Asia	Philippines	Cagayan Valley		Asia	Philippines	Cagayan Valley
Philippines/PH-PGC-01937/2020	EPI_ISL_2105276	2020-12-18	Asia	Philippines	Cagayan Valley		Asia	Philippines	Cagayan Valley
Philippines/PH-PGC-01938/2020	EPI_ISL_2105281	2020-12-18	Asia	Philippines	Cagayan Valley		Asia	Philippines	Cagayan Valley
Philippines/PH-PGC-01942/2020	EPI_ISL_2105282	2020-11-26	Asia	Philippines	Cagayan Valley		Asia	Philippines	Cagayan Valley
Philippines/PH-PGC-01943/2020	EPI_ISL_2105231	2020-11-28	Asia	Philippines	Cagayan Valley		Asia	Philippines	Cagayan Valley
Philippines/PH-PGC-01945/2020	EPI_ISL_2105273	2020-12-04	Asia	Philippines	Cagayan Valley		Asia	Philippines	Cagayan Valley
Philippines/PH-PGC-01946/2020	EPI_ISL_2105251	2020-12-16	Asia	Philippines	Cagayan Valley		Asia	Philippines	Cagayan Valley
Philippines/PH-PGC-01951/2020	EPI_ISL_2105243	2020-12-27	Asia	Philippines	Cagayan Valley		Asia	Philippines	Cagayan Valley
Philippines/PH-PGC-02046/2021	EPI_ISL_2105284	2021-01-10	Asia	Philippines	Cordillera Administrative Region		Asia	Philippines	Cordillera Administrative Region
Philippines/PH-PGC-02442/2021	EPI_ISL_2105306	2021-01-13	Asia	Philippines	Soccsksargen		Asia	Philippines	Soccsksargen
Philippines/PH-PGC-02443/2021	EPI_ISL_2105365	2021-01-12	Asia	Philippines	Soccsksargen		Asia	Philippines	Soccsksargen
Philippines/PH-PGC-02444/2021	EPI_ISL_2105433	2021-01-11	Asia	Philippines	Soccsksargen		Asia	Philippines	Soccsksargen
Philippines/PH-PGC-02445/2021	EPI_ISL_2105360	2021-01-12	Asia	Philippines	Soccsksargen		Asia	Philippines	Soccsksargen
Philippines/PH-PGC-02461/2021	EPI_ISL_2105425	2021-01-11	Asia	Philippines	Davao		Asia	Philippines	Davao
Philippines/PH-PGC-02462/2021	EPI_ISL_2105346	2021-01-11	Asia	Philippines	Davao		Asia	Philippines	Davao
Philippines/PH-PGC-02463/2021	EPI_ISL_2105336	2021-01-11	Asia	Philippines	Davao		Asia	Philippines	Davao
Philippines/PH-PGC-02466/2021	EPI_ISL_2105374	2021-01-14	Asia	Philippines	Davao		Asia	Philippines	Davao
Philippines/PH-PGC-02467/2021	EPI_ISL_2105324	2021-01-15	Asia	Philippines	Davao		Asia	Philippines	Davao
Philippines/PH-PGC-02468/2021	EPI_ISL_2105321	2021-01-15	Asia	Philippines	Davao		Asia	Philippines	Davao
Philippines/PH-PGC-02469/2021	EPI_ISL_2105294	2021-01-15	Asia	Philippines	Davao		Asia	Philippines	Davao
Philippines/PH-PGC-02470/2021	EPI_ISL_2105345	2021-01-16	Asia	Philippines	Davao		Asia	Philippines	Davao
Philippines/PH-PGC-02471/2021	EPI_ISL_2105376	2021-01-16	Asia	Philippines	Davao		Asia	Philippines	Davao
Philippines/PH-PGC-02474/2021	EPI_ISL_2105356	2021-01-09	Asia	Philippines	Davao		Asia	Philippines	Davao
Philippines/PH-PGC-02475/2021	EPI_ISL_2105297	2021-01-09	Asia	Philippines	Davao		Asia	Philippines	Davao
Philippines/PH-PGC-02477/2021	EPI_ISL_2105370	2021-01-11	Asia	Philippines	Davao		Asia	Philippines	Davao
Philippines/PH-PGC-02481/2021	EPI_ISL_2105402	2021-01-12	Asia	Philippines	Davao		Asia	Philippines	Davao
Philippines/PH-PGC-02482/2021	EPI_ISL_2105303	2021-01-12	Asia	Philippines	Davao		Asia	Philippines	Davao
Philippines/PH-PGC-02483/2021	EPI_ISL_2105300	2021-01-12	Asia	Philippines	Davao		Asia	Philippines	Davao
Philippines/PH-PGC-02485/2021	EPI_ISL_2105387	2021-01-13	Asia	Philippines	Davao		Asia	Philippines	Davao
Philippines/PH-PGC-02486/2021	EPI_ISL_2105349	2021-01-13	Asia	Philippines	Davao		Asia	Philippines	Davao
Philippines/PH-PGC-02487/2021	EPI_ISL_2105351	2021-01-12	Asia	Philippines	Davao		Asia	Philippines	Davao
Philippines/PH-PGC-02488/2021	EPI_ISL_2105347	2021-01-13	Asia	Philippines	Davao		Asia	Philippines	Davao
Philippines/PH-PGC-02489/2021	EPI_ISL_2105386	2021-01-13	Asia	Philippines	Davao		Asia	Philippines	Davao
Philippines/PH-PGC-02491/2021	EPI_ISL_2105302	2021-01-14	Asia	Philippines	Davao		Asia	Philippines	Davao
Philippines/PH-PGC-02495/2021	EPI_ISL_2105333	2021-01-15	Asia	Philippines	Davao		Asia	Philippines	Davao
Philippines/PH-PGC-02496/2021	EPI_ISL_2105389	2021-01-15	Asia	Philippines	Davao		Asia	Philippines	Davao
Philippines/PH-PGC-02548/2021	EPI_ISL_2105381	2021-01-15	Asia	Philippines	National Capital Region		Asia	Philippines	National Capital Region
Philippines/PH-PGC-02668/2021	EPI_ISL_2105310	2021-01-11	Asia	Philippines	National Capital Region		Asia	Philippines	National Capital Region
Philippines/PH-PGC-02681/2021	EPI_ISL_2105325	2021-01-14	Asia	Philippines	National Capital Region		Asia	Philippines	National Capital Region
Philippines/PH-PGC-02721/2021	EPI_ISL_2105378	2021-01-16	Asia	Philippines	Central Luzon		Asia	Philippines	Central Luzon
Philippines/PH-PGC-02948/2021	EPI_ISL_2105385	2021-01-17	Asia	Philippines	Davao		Asia	Philippines	Davao
Philippines/PH-PGC-02949/2021	EPI_ISL_2105301	2021-01-18	Asia	Philippines	Davao		Asia	Philippines	Davao
Philippines/PH-PGC-02950/2021	EPI_ISL_2105342	2021-01-18	Asia	Philippines	Davao		Asia	Philippines	Davao
Philippines/PH-PGC-02951/2021	EPI_ISL_2105338	2021-01-18	Asia	Philippines	Davao		Asia	Philippines	Davao
Philippines/PH-PGC-02952/2021	EPI_ISL_2105308	2021-01-18	Asia	Philippines	Davao		Asia	Philippines	Davao
Philippines/PH-PGC-02953/2021	EPI_ISL_2105305	2021-01-18	Asia	Philippines	Davao		Asia	Philippines	Davao
Philippines/PH-PGC-02954/2021	EPI_ISL_2105364	2021-01-17	Asia	Philippines	Davao		Asia	Philippines	Davao
Philippines/PH-PGC-02955/2021	EPI_ISL_2105428	2021-01-17	Asia	Philippines	Davao		Asia	Philippines	Davao
Philippines/PH-PGC-02956/2021	EPI_ISL_2105390	2021-01-15	Asia	Philippines	Davao		Asia	Philippines	Davao
Philippines/PH-PGC-02957/2021	EPI_ISL_2105309	2021-01-14	Asia	Philippines	Davao		Asia	Philippines	Davao
Philippines/PH-PGC-02958/2021	EPI_ISL_2105298	2021-01-14	Asia	Philippines	Davao		Asia	Philippines	Davao
Philippines/PH-PGC-02959/2021	EPI_ISL_2105367	2021-01-14	Asia	Philippines	Davao		Asia	Philippines	Davao
Philippines/PH-PGC-02960/2021	EPI_ISL_2105344	2021-01-14	Asia	Philippines	Davao		Asia	Philippines	Davao
Philippines/PH-PGC-02961/2021	EPI_ISL_2105358	2021-01-15	Asia	Philippines	Davao		Asia	Philippines	Davao
Philippines/PH-PGC-02962/2021	EPI_ISL_2105348	2021-01-15	Asia	Philippines	Davao		Asia	Philippines	Davao
Philippines/PH-PGC-02963/2021	EPI_ISL_2105316	2021-01-15	Asia	Philippines	Davao		Asia	Philippines	Davao
Philippines/PH-PGC-02964/2021	EPI_ISL_2105384	2021-01-15	Asia	Philippines	Davao		Asia	Philippines	Davao
Philippines/PH-PGC-02965/2021	EPI_ISL_2105362	2021-01-15	Asia	Philippines	Davao		Asia	Philippines	Davao
Philippines/PH-PGC-02966/2021	EPI_ISL_2105366	2021-01-15	Asia	Philippines	Davao		Asia	Philippines	Davao
Philippines/PH-PGC-02967/2021	EPI_ISL_2105355	2021-01-18	Asia	Philippines	Davao		Asia	Philippines	Davao
Philippines/PH-PGC-02969/2021	EPI_ISL_2105357	2021-01-18	Asia	Philippines	Davao		Asia	Philippines	Davao
Philippines/PH-PGC-02970/2021	EPI_ISL_2105334	2021-01-18	Asia	Philippines	Davao		Asia	Philippines	Davao
Philippines/PH-PGC-03030/2021	EPI_ISL_2105311	2021-01-25	Asia	Philippines	Davao		Asia	Philippines	Davao
Philippines/PH-PGC-03036/2021	EPI_ISL_2105397	2021-01-25	Asia	Philippines	Davao		Asia	Philippines	Davao
Philippines/PH-PGC-03037/2021	EPI_ISL_2105352	2021-01-25	Asia	Philippines	Davao		Asia	Philippines	Davao
Philippines/PH-PGC-03038/2021	EPI_ISL_2105396	2021-01-25	Asia	Philippines	Davao		Asia	Philippines	Davao
Philippines/PH-PGC-03043/2021	EPI_ISL_2105313	2021-01-25	Asia	Philippines	Davao		Asia	Philippines	Davao
Philippines/PH-PGC-03048/2021	EPI_ISL_2105395	2021-01-25	Asia	Philippines	Davao		Asia	Philippines	Davao
Philippines/PH-PGC-03050/2021	EPI_ISL_2105331	2021-01-25	Asia	Philippines	Davao		Asia	Philippines	Davao
Philippines/PH-PGC-03053/2021	EPI_ISL_2156593	2021-01-21	Asia	Philippines	Northern Mindanao		Asia	Philippines	Northern Mindanao
Philippines/PH-PGC-03054/2021	EPI_ISL_2156592	2021-01-21	Asia	Philippines	Northern Mindanao		Asia	Philippines	Northern Mindanao
Philippines/PH-PGC-03056/2021	EPI_ISL_2105539	2021-01-22	Asia	Philippines	Davao		Asia	Philippines	Davao
Philippines/PH-PGC-03057/2021	EPI_ISL_2156591	2021-01-21	Asia	Philippines	Northern Mindanao		Asia	Philippines	Northern Mindanao
Philippines/PH-PGC-03058/2021	EPI_ISL_2156584	2021-01-22	Asia	Philippines	Northern Mindanao		Asia	Philippines	Northern Mindanao
Philippines/PH-PGC-03059/2021	EPI_ISL_2156585	2021-01-22	Asia	Philippines	Northern Mindanao		Asia	Philippines	Northern Mindanao
Philippines/PH-PGC-03079/2021	EPI_ISL_2105377	2021-01-15	Asia	Philippines	National Capital Region		Asia	Philippines	National Capital Region
Philippines/PH-PGC-03175/2020	EPI_ISL_2105442	2020-11-24	Asia	Philippines	National Capital Region		Asia	Philippines	National Capital Region
Philippines/PH-PGC-03230/2020	EPI_ISL_2105337	2020-12-27	Asia	Philippines	National Capital Region		Asia	Philippines	National Capital Region
Philippines/PH-PGC-03670/2020	EPI_ISL_2105289	2020-12-19	Asia	Philippines	National Capital Region		Asia	Philippines	National Capital Region
Philippines/PH-PGC-03671/2020	EPI_ISL_2105304	2020-12-19	Asia	Philippines	National Capital Region		Asia	Philippines	National Capital Region
Philippines/PH-PGC-03714/2021	EPI_ISL_2105341	2021-01-21	Asia	Philippines	National Capital Region		Asia	Philippines	National Capital Region
Philippines/PH-PGC-03827/2021	EPI_ISL_2105411	2021-01-25	Asia	Philippines	National Capital Region		Asia	Philippines	National Capital Region
Philippines/PH-PGC-04280/2021	EPI_ISL_2105373	2021-01-23	Asia	Philippines	Davao		Asia	Philippines	Davao
Philippines/PH-PGC-04281/2021	EPI_ISL_2105353	2021-01-23	Asia	Philippines	Davao		Asia	Philippines	Davao
Philippines/PH-PGC-04282/2021	EPI_ISL_2105375	2021-01-24	Asia	Philippines	Davao		Asia	Philippines	Davao
Philippines/PH-PGC-04283/2021	EPI_ISL_2105368	2021-01-24	Asia	Philippines	Davao		Asia	Philippines	Davao
Philippines/PH-PGC-04284/2021	EPI_ISL_2105343	2021-01-24	Asia	Philippines	Davao		Asia	Philippines	Davao
Philippines/PH-PGC-04285/2021	EPI_ISL_2105354	2021-01-24	Asia	Philippines	Davao		Asia	Philippines	Davao
Philippines/PH-PGC-04286/2021	EPI_ISL_2105330	2021-01-25	Asia	Philippines	Davao		Asia	Philippines	Davao
Philippines/PH-PGC-04288/2021	EPI_ISL_2105350	2021-01-23	Asia	Philippines	Davao		Asia	Philippines	Davao
Philippines/PH-PGC-04289/2021	EPI_ISL_2105293	2021-01-23	Asia	Philippines	Davao		Asia	Philippines	Davao
Philippines/PH-PGC-04291/2021	EPI_ISL_2105319	2021-01-22	Asia	Philippines	Davao		Asia	Philippines	Davao
Philippines/PH-PGC-04292/2021	EPI_ISL_2105380	2021-01-22	Asia	Philippines	Davao		Asia	Philippines	Davao
Philippines/PH-PGC-04293/2021	EPI_ISL_2105372	2021-01-22	Asia	Philippines	Davao		Asia	Philippines	Davao
Philippines/PH-PGC-04294/2021	EPI_ISL_2105371	2021-01-22	Asia	Philippines	Davao		Asia	Philippines	Davao
Philippines/PH-PGC-04295/2021	EPI_ISL_2105307	2021-01-22	Asia	Philippines	Davao		Asia	Philippines	Davao
Philippines/PH-PGC-04296/2021	EPI_ISL_2105295	2021-01-22	Asia	Philippines	Davao		Asia	Philippines	Davao
Philippines/PH-PGC-04297/2021	EPI_ISL_2105382	2021-01-22	Asia	Philippines	Davao		Asia	Philippines	Davao
Philippines/PH-PGC-04298/2021	EPI_ISL_2105314	2021-01-22	Asia	Philippines	Davao		Asia	Philippines	Davao
Philippines/PH-PGC-04299/2021	EPI_ISL_2105290	2021-01-22	Asia	Philippines	Davao		Asia	Philippines	Davao
Philippines/PH-PGC-04300/2021	EPI_ISL_2105359	2021-01-22	Asia	Philippines	Davao		Asia	Philippines	Davao
Philippines/PH-PGC-04354/2021	EPI_ISL_2105394	2021-01-28	Asia	Philippines	National Capital Region		Asia	Philippines	National Capital Region
Philippines/PH-PGC-04358/2021	EPI_ISL_2105340	2021-02-01	Asia	Philippines	National Capital Region		Asia	Philippines	National Capital Region
Philippines/PH-PGC-04370/2021	EPI_ISL_2105391	2021-02-01	Asia	Philippines	National Capital Region		Asia	Philippines	National Capital Region
Philippines/PH-PGC-04402/2021	EPI_ISL_2105556	2021-01-29	Asia	Philippines	Northern Mindanao		Asia	Philippines	Northern Mindanao
Philippines/PH-PGC-04403/2021	EPI_ISL_2105561	2021-01-30	Asia	Philippines	Northern Mindanao		Asia	Philippines	Northern Mindanao
Philippines/PH-PGC-04413/2021	EPI_ISL_2105446	2021-02-01	Asia	Philippines	Northern Mindanao		Asia	Philippines	Northern Mindanao
Philippines/PH-PGC-04414/2021	EPI_ISL_2105459	2021-02-01	Asia	Philippines	Northern Mindanao		Asia	Philippines	Northern Mindanao
Philippines/PH-PGC-04415/2021	EPI_ISL_2105405	2021-02-01	Asia	Philippines	Northern Mindanao		Asia	Philippines	Northern Mindanao
Philippines/PH-PGC-04416/2021	EPI_ISL_2105420	2021-02-01	Asia	Philippines	Northern Mindanao		Asia	Philippines	Northern Mindanao
Philippines/PH-PGC-04417/2021	EPI_ISL_2105432	2021-02-01	Asia	Philippines	Northern Mindanao		Asia	Philippines	Northern Mindanao
Philippines/PH-PGC-04466/2021	EPI_ISL_2105335	2021-01-26	Asia	Philippines	National Capital Region		Asia	Philippines	National Capital Region
Philippines/PH-PGC-04472/2021	EPI_ISL_2105323	2021-01-27	Asia	Philippines	National Capital Region		Asia	Philippines	National Capital Region
Philippines/PH-PGC-04480/2021	EPI_ISL_2105292	2021-01-30	Asia	Philippines	National Capital Region		Asia	Philippines	National Capital Region
Philippines/PH-PGC-04489/2021	EPI_ISL_2105369	2021-02-01	Asia	Philippines	National Capital Region		Asia	Philippines	National Capital Region
Philippines/PH-PGC-04530/2021	EPI_ISL_2156650	2021-01-05	Asia	Philippines	Cagayan Valley		Asia	Philippines	Cagayan Valley
Philippines/PH-PGC-04548/2021	EPI_ISL_2156625	2021-01-14	Asia	Philippines	Cagayan Valley		Asia	Philippines	Cagayan Valley
Philippines/PH-PGC-04555/2021	EPI_ISL_2105363	2021-01-21	Asia	Philippines	Cagayan Valley		Asia	Philippines	Cagayan Valley
Philippines/PH-PGC-04556/2021	EPI_ISL_2105322	2021-01-21	Asia	Philippines	Cagayan Valley		Asia	Philippines	Cagayan Valley
Philippines/PH-PGC-04557/2021	EPI_ISL_2105299	2021-01-23	Asia	Philippines	Cagayan Valley		Asia	Philippines	Cagayan Valley
Philippines/PH-PGC-04583/2021	EPI_ISL_2105287	2021-01-27	Asia	Philippines	Cagayan Valley		Asia	Philippines	Cagayan Valley
Philippines/PH-PGC-04650/2021	EPI_ISL_2156551	2021-01-27	Asia	Philippines	National Capital Region		Asia	Philippines	National Capital Region
Philippines/PH-PGC-04773/2021	EPI_ISL_2105383	2021-02-01	Asia	Philippines	Central Visayas		Asia	Philippines	Central Visayas
Philippines/PH-PGC-04818/2021	EPI_ISL_2105332	2021-01-31	Asia	Philippines	Central Visayas		Asia	Philippines	Central Visayas
Philippines/PH-PGC-04819/2021	EPI_ISL_2105329	2021-01-31	Asia	Philippines	Central Visayas		Asia	Philippines	Central Visayas
Philippines/PH-PGC-04889/2021	EPI_ISL_2105429	2021-01-29	Asia	Philippines	Davao		Asia	Philippines	Davao
Philippines/PH-PGC-04893/2021	EPI_ISL_2105455	2021-01-29	Asia	Philippines	Davao		Asia	Philippines	Davao
Philippines/PH-PGC-04904/2021	EPI_ISL_2105440	2021-01-29	Asia	Philippines	Davao		Asia	Philippines	Davao
Philippines/PH-PGC-04949/2021	EPI_ISL_2105456	2021-01-30	Asia	Philippines	Caraga		Asia	Philippines	Caraga
Philippines/PH-PGC-04950/2021	EPI_ISL_2105414	2021-01-30	Asia	Philippines	Caraga		Asia	Philippines	Caraga
Philippines/PH-PGC-04954/2021	EPI_ISL_2105435	2021-01-02	Asia	Philippines	Central Visayas		Asia	Philippines	Central Visayas
Philippines/PH-PGC-04955/2021	EPI_ISL_2105412	2021-01-13	Asia	Philippines	Central Visayas		Asia	Philippines	Central Visayas
Philippines/PH-PGC-04956/2021	EPI_ISL_2105427	2021-01-12	Asia	Philippines	Central Visayas		Asia	Philippines	Central Visayas
Philippines/PH-PGC-04957/2021	EPI_ISL_2105410	2021-01-18	Asia	Philippines	Central Visayas		Asia	Philippines	Central Visayas
Philippines/PH-PGC-04959/2021	EPI_ISL_2105447	2021-01-10	Asia	Philippines	Central Visayas		Asia	Philippines	Central Visayas
Philippines/PH-PGC-04961/2021	EPI_ISL_2105430	2021-01-07	Asia	Philippines	Central Visayas		Asia	Philippines	Central Visayas
Philippines/PH-PGC-04965/2021	EPI_ISL_2105426	2021-01-12	Asia	Philippines	Central Visayas		Asia	Philippines	Central Visayas
Philippines/PH-PGC-04966/2021	EPI_ISL_2105458	2021-01-06	Asia	Philippines	Central Visayas		Asia	Philippines	Central Visayas
Philippines/PH-PGC-04970/2021	EPI_ISL_2105452	2021-01-02	Asia	Philippines	Central Visayas		Asia	Philippines	Central Visayas
Philippines/PH-PGC-04987/2021	EPI_ISL_2105404	2021-01-02	Asia	Philippines	Central Visayas		Asia	Philippines	Central Visayas
Philippines/PH-PGC-04990/2021	EPI_ISL_2105422	2021-01-10	Asia	Philippines	Central Visayas		Asia	Philippines	Central Visayas
Philippines/PH-PGC-04991/2021	EPI_ISL_2105460	2021-01-10	Asia	Philippines	Central Visayas		Asia	Philippines	Central Visayas
Philippines/PH-PGC-04995/2021	EPI_ISL_2105419	2021-01-12	Asia	Philippines	Central Visayas		Asia	Philippines	Central Visayas
Philippines/PH-PGC-04997/2021	EPI_ISL_2105431	2021-01-11	Asia	Philippines	Central Visayas		Asia	Philippines	Central Visayas
Philippines/PH-PGC-04998/2021	EPI_ISL_2105416	2021-01-11	Asia	Philippines	Central Visayas		Asia	Philippines	Central Visayas
Philippines/PH-PGC-04999/2021	EPI_ISL_2105450	2021-01-02	Asia	Philippines	Central Visayas		Asia	Philippines	Central Visayas
Philippines/PH-PGC-05000/2021	EPI_ISL_2105438	2021-01-13	Asia	Philippines	Central Visayas		Asia	Philippines	Central Visayas
Philippines/PH-PGC-05001/2021	EPI_ISL_2105400	2021-01-14	Asia	Philippines	Central Visayas		Asia	Philippines	Central Visayas
Philippines/PH-PGC-05005/2021	EPI_ISL_2105443	2021-01-02	Asia	Philippines	Central Visayas		Asia	Philippines	Central Visayas
Philippines/PH-PGC-05006/2021	EPI_ISL_2105423	2021-01-15	Asia	Philippines	Central Visayas		Asia	Philippines	Central Visayas
Philippines/PH-PGC-05007/2021	EPI_ISL_2105441	2021-01-17	Asia	Philippines	Central Visayas		Asia	Philippines	Central Visayas
Philippines/PH-PGC-05008/2021	EPI_ISL_2105413	2021-01-06	Asia	Philippines	Central Visayas		Asia	Philippines	Central Visayas
Philippines/PH-PGC-05012/2021	EPI_ISL_2105403	2021-01-02	Asia	Philippines	Central Visayas		Asia	Philippines	Central Visayas
Philippines/PH-PGC-05016/2021	EPI_ISL_2105451	2021-01-02	Asia	Philippines	Central Visayas		Asia	Philippines	Central Visayas
Philippines/PH-PGC-05019/2021	EPI_ISL_2105439	2021-01-19	Asia	Philippines	Central Visayas		Asia	Philippines	Central Visayas
Philippines/PH-PGC-05021/2021	EPI_ISL_2105407	2021-01-10	Asia	Philippines	Central Visayas		Asia	Philippines	Central Visayas
Philippines/PH-PGC-05023/2021	EPI_ISL_2105444	2021-01-05	Asia	Philippines	Central Visayas		Asia	Philippines	Central Visayas
Philippines/PH-PGC-05029/2021	EPI_ISL_1213573	2021-01-08	Asia	Philippines	Central Visayas		Asia	Philippines	Central Visayas
Philippines/PH-PGC-05069/2021	EPI_ISL_2105434	2021-02-01	Asia	Philippines	National Capital Region		Asia	Philippines	National Capital Region
Philippines/PH-PGC-05073/2021	EPI_ISL_2105424	2021-02-03	Asia	Philippines	National Capital Region		Asia	Philippines	National Capital Region
Philippines/PH-PGC-05180/2021	EPI_ISL_2156577	2021-01-23	Asia	Philippines	National Capital Region		Asia	Philippines	National Capital Region
Philippines/PH-PGC-05213/2021	EPI_ISL_2156527	2021-02-01	Asia	Philippines	National Capital Region		Asia	Philippines	National Capital Region
Philippines/PH-PGC-05260/2021	EPI_ISL_2105421	2021-02-03	Asia	Philippines	Cordillera Administrative Region		Asia	Philippines	Cordillera Administrative Region
Philippines/PH-PGC-05285/2021	EPI_ISL_2105535	2021-02-08	Asia	Philippines	Northern Mindanao		Asia	Philippines	Northern Mindanao
Philippines/PH-PGC-05290/2021	EPI_ISL_2156485	2021-02-08	Asia	Philippines	Northern Mindanao		Asia	Philippines	Northern Mindanao
Philippines/PH-PGC-05292/2021	EPI_ISL_2105554	2021-02-06	Asia	Philippines	Northern Mindanao		Asia	Philippines	Northern Mindanao
Philippines/PH-PGC-05300/2021	EPI_ISL_2105401	2021-02-08	Asia	Philippines	Northern Mindanao		Asia	Philippines	Northern Mindanao
Philippines/PH-PGC-05442/2021	EPI_ISL_2105532	2021-01-22	Asia	Philippines	Cagayan Valley		Asia	Philippines	Cagayan Valley
Philippines/PH-PGC-05450/2021	EPI_ISL_2105550	2021-01-25	Asia	Philippines	Cagayan Valley		Asia	Philippines	Cagayan Valley
Philippines/PH-PGC-05452/2021	EPI_ISL_2156581	2021-01-22	Asia	Philippines	Cagayan Valley		Asia	Philippines	Cagayan Valley
Philippines/PH-PGC-05468/2021	EPI_ISL_2156553	2021-01-27	Asia	Philippines	Cagayan Valley		Asia	Philippines	Cagayan Valley
Philippines/PH-PGC-05489/2021	EPI_ISL_2156586	2021-01-22	Asia	Philippines	Cagayan Valley		Asia	Philippines	Cagayan Valley
Philippines/PH-PGC-05493/2021	EPI_ISL_2105557	2021-01-22	Asia	Philippines	Cagayan Valley		Asia	Philippines	Cagayan Valley
Philippines/PH-PGC-05707/2021	EPI_ISL_2105546	2021-02-09	Asia	Philippines	National Capital Region		Asia	Philippines	National Capital Region
Philippines/PH-PGC-05709/2021	EPI_ISL_2105540	2021-02-09	Asia	Philippines	National Capital Region		Asia	Philippines	National Capital Region
[truncated: 365 more rows]
