# Supplementary material for: Emergence of the novel SARS-CoV-2 lineage VUI-NP13L and massive spread of P.2 in South Brazil
Source: Emerg Microbes Infect. 2021 Jul 15;10(1):1431–40. doi: 10.1080/22221751.2021.1949948 (PMC8284128; doi:10.1080/22221751.2021.1949948)
Supplement: supp_data_2_south_america.xlsx [file TEMI_A_1949948_SM7923.xlsx]

## Sheet: Sheet1
strain	gisaid_epi_isl	date	region	country	division	location	region_exposure	country_exposure	division_exposure
Afghanistan/IMB07956/2020	EPI_ISL_1034760	2020-06-06	Asia	Afghanistan	Afghanistan		Asia	Afghanistan	Afghanistan
Afghanistan/IMB07958/2020	EPI_ISL_1000998	2020-06-13	Asia	Afghanistan	Afghanistan		Asia	Afghanistan	Afghanistan
Afghanistan/IMB07962/2020	EPI_ISL_1001000	2020-06-02	Asia	Afghanistan	Afghanistan		Asia	Afghanistan	Afghanistan
Afghanistan/IMB15483/2021	EPI_ISL_1046791	2021-01-21	Asia	Afghanistan	Afghanistan		Asia	Afghanistan	Afghanistan
Afghanistan/IMB15486/2021	EPI_ISL_1046793	2021-01-21	Asia	Afghanistan	Afghanistan		Asia	Afghanistan	Afghanistan
Afghanistan/IMB15488/2021	EPI_ISL_1034757	2021-01-21	Asia	Afghanistan	Afghanistan		Asia	Afghanistan	Afghanistan
Afghanistan/IMB15490/2021	EPI_ISL_1034758	2021-01-21	Asia	Afghanistan	Afghanistan		Asia	Afghanistan	Afghanistan
Algeria/G0860_2262/2020	EPI_ISL_420037	2020-03-02	Africa	Algeria	Boufarik		Africa	Algeria	Boufarik
Algeria/G35081-8858/2020	EPI_ISL_766870	2020-06-15	Africa	Algeria	Tizi-Ouzou		Africa	Algeria	Tizi-Ouzou
Algeria/G35155-8850/2020	EPI_ISL_766864	2020-07-15	Africa	Algeria	Bouira		Africa	Algeria	Bouira
Andorra/202552/2020	EPI_ISL_539496	2020-03-13	Europe	Andorra	Andorra		Europe	Andorra	Andorra
Argentina/C3013/2020	EPI_ISL_420598	2020-03-22	South America	Argentina	Argentina		South America	Argentina	Argentina
Argentina/C97133/2020	EPI_ISL_778843	2020-11-20	South America	Argentina	Argentina		South America	Argentina	Argentina
Argentina/Heritas_HG001/2020	EPI_ISL_476496	2020-04-22	South America	Argentina	Buenos Aires		South America	Argentina	Buenos Aires
Argentina/Heritas_HG019/2020	EPI_ISL_476573	2020-05-22	South America	Argentina	Tucuman		South America	Argentina	Tucuman
Argentina/INEI019422/2020	EPI_ISL_849307	2020-06-17	South America	Argentina	Buenos Aires		South America	Argentina	Buenos Aires
Argentina/INEI022085/2020	EPI_ISL_849305	2020-06-18	South America	Argentina	Buenos Aires		South America	Argentina	Buenos Aires
Argentina/INEI025314/2020	EPI_ISL_849289	2020-07-10	South America	Argentina	Buenos Aires		South America	Argentina	Buenos Aires
Argentina/INEI031669/2020	EPI_ISL_849312	2020-07-04	South America	Argentina	Buenos Aires		South America	Argentina	Buenos Aires
Argentina/INEI095276/2020	EPI_ISL_849352	2020-10-19	South America	Argentina	Argentina		South America	Argentina	Argentina
Argentina/INEI095287/2020	EPI_ISL_849354	2020-10-15	South America	Argentina	Buenos Aires	Merlo	South America	Argentina	Buenos Aires
Argentina/INEI095503/2020	EPI_ISL_849359	2020-10-20	South America	Argentina	Buenos Aires		South America	Argentina	Buenos Aires
Argentina/INEI096269/2020	EPI_ISL_856792	2020-10-28	South America	Argentina	Buenos Aires	Presidente Perón	South America	Argentina	Buenos Aires
Argentina/INEI096300/2020	EPI_ISL_856793	2020-10-28	South America	Argentina	Buenos Aires	La Matanza	South America	Argentina	Buenos Aires
Argentina/INEI096305/2020	EPI_ISL_856794	2020-10-31	South America	Argentina	Buenos Aires	General San Martin	South America	Argentina	Buenos Aires
Argentina/INEI096315/2020	EPI_ISL_856795	2020-10-31	South America	Argentina	Buenos Aires	Ezeiza	South America	Argentina	Buenos Aires
Argentina/INEI096359/2020	EPI_ISL_856796	2020-10-30	South America	Argentina	Buenos Aires	Tres de Febrero	South America	Argentina	Buenos Aires
Argentina/INEI096369/2020	EPI_ISL_856797	2020-11-02	South America	Argentina	Buenos Aires	Lanús	South America	Argentina	Buenos Aires
Argentina/INEI096397/2020	EPI_ISL_856798	2020-11-02	South America	Argentina	Buenos Aires	San Fernando AR	South America	Argentina	Buenos Aires
Argentina/INEI096418/2020	EPI_ISL_856799	2020-11-03	South America	Argentina	Buenos Aires	Moreno	South America	Argentina	Buenos Aires
Argentina/INEI096492/2020	EPI_ISL_856800	2020-11-04	South America	Argentina	Buenos Aires	Hurlingham	South America	Argentina	Buenos Aires
Argentina/INEI096522/2020	EPI_ISL_856801	2020-11-06	South America	Argentina	Buenos Aires	La Costa	South America	Argentina	Buenos Aires
Argentina/INEI097130/2020	EPI_ISL_856760	2020-11-18	South America	Argentina	Buenos Aires		South America	Argentina	Buenos Aires
Argentina/INEI097145/2020	EPI_ISL_856761	2020-11-20	South America	Argentina	Buenos Aires		South America	Argentina	Buenos Aires
Argentina/INEI097148/2020	EPI_ISL_856762	2020-11-20	South America	Argentina	Buenos Aires		South America	Argentina	Buenos Aires
Argentina/INEI097176/2020	EPI_ISL_856763	2020-11-20	South America	Argentina	Buenos Aires	Vicente Lopez	South America	Argentina	Buenos Aires
Argentina/INEI097191/2020	EPI_ISL_856764	2020-11-25	South America	Argentina	Buenos Aires	Morón	South America	Argentina	Buenos Aires
Argentina/INEI097210/2020	EPI_ISL_856765	2020-11-24	South America	Argentina	Buenos Aires		South America	Argentina	Buenos Aires
Argentina/INEI097339/2020	EPI_ISL_856766	2020-11-26	South America	Argentina	Buenos Aires	General San Martin	South America	Argentina	Buenos Aires
Argentina/INEI097370/2020	EPI_ISL_856767	2020-11-25	South America	Argentina	Buenos Aires	General San Martin	South America	Argentina	Buenos Aires
Argentina/INEI097373/2020	EPI_ISL_856768	2020-11-25	South America	Argentina	Buenos Aires	José C Paz	South America	Argentina	Buenos Aires
Argentina/INEI097375/2020	EPI_ISL_856769	2020-11-25	South America	Argentina	Buenos Aires	Malvinas Argentinas	South America	Argentina	Buenos Aires
Argentina/INEI097378/2020	EPI_ISL_856770	2020-11-25	South America	Argentina	Buenos Aires	General San Martin	South America	Argentina	Buenos Aires
Argentina/INEI097387/2020	EPI_ISL_856771	2020-11-28	South America	Argentina	Buenos Aires	Tres de Febrero	South America	Argentina	Buenos Aires
Argentina/INEI097659/2020	EPI_ISL_856772	2020-12-01	South America	Argentina	Buenos Aires	General San Martin	South America	Argentina	Buenos Aires
Argentina/INEI097697/2020	EPI_ISL_856773	2020-12-02	South America	Argentina	Buenos Aires	Hurlingham	South America	Argentina	Buenos Aires
Argentina/INEI097811/2020	EPI_ISL_856774	2020-12-03	South America	Argentina	Buenos Aires	General San Martin	South America	Argentina	Buenos Aires
Argentina/INEI097815/2020	EPI_ISL_856775	2020-12-03	South America	Argentina	Buenos Aires	General San Martin	South America	Argentina	Buenos Aires
Argentina/INEI098414/2020	EPI_ISL_856776	2020-12-09	South America	Argentina	Buenos Aires		South America	Argentina	Buenos Aires
Argentina/INEI098418/2020	EPI_ISL_856777	2020-12-04	South America	Argentina	Buenos Aires	General San Martin	South America	Argentina	Buenos Aires
Argentina/INEI098420/2020	EPI_ISL_856778	2020-12-04	South America	Argentina	Buenos Aires	General San Martin	South America	Argentina	Buenos Aires
Argentina/INEI098437/2020	EPI_ISL_856779	2020-12-06	South America	Argentina	Buenos Aires	General San Martin	South America	Argentina	Buenos Aires
Argentina/INEI098447/2020	EPI_ISL_856780	2020-12-09	South America	Argentina	Buenos Aires	General San Martin	South America	Argentina	Buenos Aires
Argentina/INEI098448/2020	EPI_ISL_856781	2020-12-09	South America	Argentina	Buenos Aires	General San Martin	South America	Argentina	Buenos Aires
Argentina/INEI098454/2020	EPI_ISL_856782	2020-12-09	South America	Argentina	Buenos Aires	General San Martin	South America	Argentina	Buenos Aires
Argentina/INEI098490/2020	EPI_ISL_856783	2020-12-10	South America	Argentina	Buenos Aires	José C Paz	South America	Argentina	Buenos Aires
Argentina/INEI098521/2020	EPI_ISL_856784	2020-12-11	South America	Argentina	Buenos Aires	Hurlingham	South America	Argentina	Buenos Aires
Argentina/INEI098536/2020	EPI_ISL_856785	2020-12-15	South America	Argentina	Buenos Aires	Tres de Febrero	South America	Argentina	Buenos Aires
Argentina/INEI098554/2020	EPI_ISL_856786	2020-12-13	South America	Argentina	Buenos Aires		South America	Argentina	Buenos Aires
Argentina/INEI098558/2020	EPI_ISL_856787	2020-12-14	South America	Argentina	Buenos Aires	General San Martin	South America	Argentina	Buenos Aires
Argentina/INEI098603/2020	EPI_ISL_856788	2020-12-16	South America	Argentina	Buenos Aires	General San Martin	South America	Argentina	Buenos Aires
Argentina/INEI098730/2020	EPI_ISL_856789	2020-12-21	South America	Argentina	Buenos Aires	Malvinas Argentinas	South America	Argentina	Buenos Aires
Argentina/INEI098807/2020	EPI_ISL_856756	2020-12-21	South America	Argentina	Buenos Aires		Europe	United Kingdom	United Kingdom
Argentina/INEI099212/2020	EPI_ISL_856757	2020-12-24	South America	Argentina	Buenos Aires	La Plata	Europe	United Kingdom	United Kingdom
Argentina/INEI099213/2020	EPI_ISL_856758	2020-12-24	South America	Argentina	Buenos Aires	La Plata	Europe	United Kingdom	United Kingdom
Argentina/INEI099214/2020	EPI_ISL_856759	2020-12-24	South America	Argentina	Buenos Aires	La Plata	Europe	United Kingdom	United Kingdom
Argentina/PAIS-A0007/2020	EPI_ISL_430799	2020-03-30	South America	Argentina	Buenos Aires		South America	Argentina	Buenos Aires
Argentina/PAIS-A0008/2020	EPI_ISL_430800	2020-03-30	South America	Argentina	Buenos Aires		South America	Argentina	Buenos Aires
Argentina/PAIS-A0030/2020	EPI_ISL_792119	2020-04-24	South America	Argentina	Buenos Aires		South America	Argentina	Buenos Aires
Argentina/PAIS-A0098/2020	EPI_ISL_792187	2020-05-09	South America	Argentina	Buenos Aires		South America	Argentina	Buenos Aires
Argentina/PAIS-A0207/2020	EPI_ISL_792292	2020-04-28	South America	Argentina	Buenos Aires	Campana	South America	Argentina	Buenos Aires
Argentina/PAIS-A0222/2020	EPI_ISL_792303	2020-03-28	South America	Argentina	Buenos Aires		South America	Argentina	Buenos Aires
Argentina/PAIS-A0283/2020	EPI_ISL_792358	2020-03-28	South America	Argentina	Buenos Aires	Lomas de Zamora	South America	Argentina	Buenos Aires
Argentina/PAIS-A0290/2020	EPI_ISL_792364	2020-03-31	South America	Argentina	Buenos Aires	La Plata	South America	Argentina	Buenos Aires
Argentina/PAIS-A0297/2020	EPI_ISL_792371	2020-05-29	South America	Argentina	Buenos Aires	General San Martin	South America	Argentina	Buenos Aires
Argentina/PAIS-C0019/2020	EPI_ISL_792420	2020-06-01	South America	Argentina	Buenos Aires	Moreno	South America	Argentina	Buenos Aires
Argentina/PAIS-C0029/2020	EPI_ISL_792430	2020-05-16	South America	Argentina	Chaco	Resistencia	South America	Argentina	Chaco
Argentina/PAIS-C0031/2020	EPI_ISL_792432	2020-05-18	South America	Argentina	Chaco	Resistencia	South America	Argentina	Chaco
Argentina/PAIS-C0033/2020	EPI_ISL_792434	2020-05-20	South America	Argentina	Chaco	Fontana	South America	Argentina	Chaco
Argentina/PAIS-C0038/2020	EPI_ISL_792439	2020-05-25	South America	Argentina	Chaco	Resistencia	South America	Argentina	Chaco
Argentina/PAIS-C0040/2020	EPI_ISL_792441	2020-06-13	South America	Argentina	Chaco	Sanz Peña	South America	Argentina	Chaco
Argentina/PAIS-C0041/2020	EPI_ISL_792442	2020-06-22	South America	Argentina	Chaco	Sauzalito	South America	Argentina	Chaco
Argentina/PAIS-D0005/2020	EPI_ISL_792447	2020-03-24	South America	Argentina	Tierra del Fuego	Ushuaia	South America	Argentina	Tierra del Fuego
Argentina/PAIS-D0008/2020	EPI_ISL_792450	2020-05-02	South America	Argentina	Tierra del Fuego	Ushuaia	South America	Argentina	Tierra del Fuego
Argentina/PAIS-D0012/2020	EPI_ISL_792454	2020-03-29	South America	Argentina	Tierra del Fuego	Rio Grande AR	South America	Argentina	Tierra del Fuego
Argentina/PAIS-D0013/2020	EPI_ISL_792455	2020-04-01	South America	Argentina	Tierra del Fuego	Ushuaia	South America	Argentina	Tierra del Fuego
Argentina/PAIS-D0019/2020	EPI_ISL_792461	2020-04-15	South America	Argentina	Tierra del Fuego	Ushuaia	South America	Argentina	Tierra del Fuego
Argentina/PAIS-D0028/2020	EPI_ISL_792470	2020-05-26	South America	Argentina	Tierra del Fuego	Ushuaia	South America	Argentina	Tierra del Fuego
Argentina/PAIS-D0036/2020	EPI_ISL_792478	2020-03-23	South America	Argentina	Neuquen	Zapala	South America	Argentina	Neuquen
Argentina/PAIS-D0044/2020	EPI_ISL_792486	2020-04-01	South America	Argentina	Neuquen	Villa la Angostura	South America	Argentina	Neuquen
Argentina/PAIS-D0047/2020	EPI_ISL_792489	2020-04-05	South America	Argentina	Rio Negro	Cipolletti	South America	Argentina	Rio Negro
Argentina/PAIS-D0049/2020	EPI_ISL_792491	2020-04-07	South America	Argentina	Neuquen	Plottier	South America	Argentina	Neuquen
Argentina/PAIS-D0052/2020	EPI_ISL_792494	2020-04-10	South America	Argentina	Neuquen	Neuquen	South America	Argentina	Neuquen
Argentina/PAIS-D0054/2020	EPI_ISL_792496	2020-04-20	South America	Argentina	Neuquen	Neuquen	South America	Argentina	Neuquen
Argentina/PAIS-E0002/2020	EPI_ISL_792501	2020-04-10	South America	Argentina	Chaco	Resistencia	South America	Argentina	Chaco
Argentina/PAIS-E0004/2020	EPI_ISL_792503	2020-04-11	South America	Argentina	Chaco	Resistencia	South America	Argentina	Chaco
Argentina/PAIS-E0005/2020	EPI_ISL_792504	2020-04-16	South America	Argentina	Chaco	Isla del Cerrito	South America	Argentina	Chaco
Argentina/PAIS-E0008/2020	EPI_ISL_792506	2020-04-18	South America	Argentina	Chaco	Resistencia	South America	Argentina	Chaco
Argentina/PAIS-E0015/2020	EPI_ISL_792512	2020-03-23	South America	Argentina	Santa Fe	Santa Fe AR	South America	Argentina	Santa Fe
Argentina/PAIS-E0019/2020	EPI_ISL_792513	2020-06-23	South America	Argentina	Santa Fe	Santa Fe AR	South America	Argentina	Santa Fe
Argentina/PAIS-E0022/2020	EPI_ISL_792514	2020-05-29	South America	Argentina	Santa Fe	Reconquista	South America	Argentina	Santa Fe
Argentina/PAIS-E0026/2020	EPI_ISL_792517	2020-06-26	South America	Argentina	Santa Fe	Ceres AR	South America	Argentina	Santa Fe
Argentina/PAIS-E0027/2020	EPI_ISL_792518	2020-06-27	South America	Argentina	Santa Fe	Coronda	South America	Argentina	Santa Fe
Argentina/PAIS-E0029/2020	EPI_ISL_792519	2020-06-27	South America	Argentina	Santa Fe	Esperanza	South America	Argentina	Santa Fe
Argentina/PAIS-E0100/2020	EPI_ISL_792522	2020-12-14	South America	Argentina	Buenos Aires		South America	Argentina	Buenos Aires
Argentina/PAIS-E0101/2020	EPI_ISL_792523	2020-12-16	South America	Argentina	Buenos Aires		South America	Argentina	Buenos Aires
Argentina/PAIS-E0102/2020	EPI_ISL_792524	2020-12-17	South America	Argentina	Buenos Aires		South America	Argentina	Buenos Aires
Argentina/PAIS-E0103/2020	EPI_ISL_792525	2020-12-22	South America	Argentina	Buenos Aires	Almirante Brown	South America	Argentina	Buenos Aires
Argentina/PAIS-E0126/2020	EPI_ISL_842652	2020-12-21	South America	Argentina	Buenos Aires		Europe	United Kingdom	United Kingdom
Argentina/PAIS-F0001/2020	EPI_ISL_964887	2020-07-21	South America	Argentina	Neuquen	Cutral Co	South America	Argentina	Neuquen
Argentina/PAIS-F0004/2020	EPI_ISL_964890	2020-05-30	South America	Argentina	Neuquen	Neuquen	South America	Argentina	Neuquen
Argentina/PAIS-F0012/2020	EPI_ISL_964898	2020-06-15	South America	Argentina	Neuquen	Neuquen	South America	Argentina	Neuquen
Argentina/PAIS-F0013/2020	EPI_ISL_964899	2020-07-24	South America	Argentina	Neuquen	Senillosa	South America	Argentina	Neuquen
Argentina/PAIS-F0014/2020	EPI_ISL_964900	2020-07-20	South America	Argentina	Neuquen	Senillosa	South America	Argentina	Neuquen
Argentina/PAIS-F0018/2020	EPI_ISL_964903	2020-07-15	South America	Argentina	Neuquen	Centenario	South America	Argentina	Neuquen
Argentina/PAIS-F0019/2020	EPI_ISL_964904	2020-07-03	South America	Argentina	Neuquen	Neuquen	South America	Argentina	Neuquen
Argentina/PAIS-F0020/2020	EPI_ISL_964905	2020-06-17	South America	Argentina	Neuquen	Cutral Co	South America	Argentina	Neuquen
Argentina/PAIS-F0021/2020	EPI_ISL_964906	2020-08-07	South America	Argentina	Neuquen	Neuquen	South America	Argentina	Neuquen
Argentina/PAIS-F0024/2020	EPI_ISL_964909	2020-08-02	South America	Argentina	Neuquen	Neuquen	South America	Argentina	Neuquen
Argentina/PAIS-F0027/2020	EPI_ISL_964912	2020-07-03	South America	Argentina	Neuquen	Neuquen	South America	Argentina	Neuquen
Argentina/PAIS-F0030/2020	EPI_ISL_964915	2020-06-30	South America	Argentina	Neuquen	Neuquen	South America	Argentina	Neuquen
Argentina/PAIS-F0031/2020	EPI_ISL_981030	2020-06-04	South America	Argentina	Rio Negro	General Roca	South America	Argentina	Rio Negro
Argentina/PAIS-F0033/2020	EPI_ISL_981031	2020-07-28	South America	Argentina	Rio Negro	Villa Regina	South America	Argentina	Rio Negro
Argentina/PAIS-F0035/2020	EPI_ISL_981033	2020-08-08	South America	Argentina	Rio Negro	Cipolletti	South America	Argentina	Rio Negro
Argentina/PAIS-F0037/2020	EPI_ISL_981035	2020-07-28	South America	Argentina	Rio Negro	General Roca	South America	Argentina	Rio Negro
Argentina/PAIS-F0040/2020	EPI_ISL_981038	2020-05-16	South America	Argentina	Rio Negro	San Carlos de Bariloche	South America	Argentina	Rio Negro
Argentina/PAIS-F0041/2020	EPI_ISL_981039	2020-06-10	South America	Argentina	Rio Negro	San Carlos de Bariloche	South America	Argentina	Rio Negro
Argentina/PAIS-F0042/2020	EPI_ISL_981040	2020-07-18	South America	Argentina	Rio Negro	San Carlos de Bariloche	South America	Argentina	Rio Negro
Argentina/PAIS-F0043/2020	EPI_ISL_981041	2020-04-17	South America	Argentina	Rio Negro	San Carlos de Bariloche	South America	Argentina	Rio Negro
Argentina/PAIS-F0046/2020	EPI_ISL_981044	2020-07-21	South America	Argentina	Rio Negro	San Carlos de Bariloche	South America	Argentina	Rio Negro
Argentina/PAIS-F0048/2020	EPI_ISL_981046	2020-06-19	South America	Argentina	Rio Negro	Jacobacci	South America	Argentina	Rio Negro
Argentina/PAIS-F0053/2020	EPI_ISL_981051	2020-07-31	South America	Argentina	Rio Negro	Chinchinales	South America	Argentina	Rio Negro
Argentina/PAIS-G0002/2020	EPI_ISL_792526	2020-03-22	South America	Argentina	Cordoba AR		South America	Argentina	Cordoba AR
Argentina/PAIS-G0017/2020	EPI_ISL_792541	2020-04-10	South America	Argentina	Cordoba AR	Saldan	South America	Argentina	Cordoba AR
Argentina/PAIS-G0018/2020	EPI_ISL_792542	2020-04-10	South America	Argentina	Cordoba AR	Saldan	South America	Argentina	Cordoba AR
Argentina/PAIS-G0020/2020	EPI_ISL_792544	2020-07-06	South America	Argentina	Cordoba AR	Villa Dolores	South America	Argentina	Cordoba AR
Argentina/PAIS-G0021/2020	EPI_ISL_792545	2020-07-06	South America	Argentina	Cordoba AR	Villa Dolores	South America	Argentina	Cordoba AR
Argentina/argenTAG-126BE00A/2020	EPI_ISL_648217	2020-07-20	South America	Argentina	Santa Fe	Totoras	South America	Argentina	Santa Fe
Aruba/AW-RIVM-10101/2020	EPI_ISL_547445	2020-03-13	South America	Aruba	Aruba		South America	Aruba	Aruba
Aruba/AW-RIVM-10113/2020	EPI_ISL_547446	2020-03-17	South America	Aruba	Aruba		South America	Aruba	Aruba
Aruba/AW-RIVM-10114/2020	EPI_ISL_547447	2020-03-18	South America	Aruba	Aruba		South America	Aruba	Aruba
Aruba/AW-RIVM-10115/2020	EPI_ISL_547448	2020-03-20	South America	Aruba	Aruba		South America	Aruba	Aruba
Aruba/AW-RIVM-10390/2020	EPI_ISL_636516	2020-08-06	South America	Aruba	Aruba		South America	Aruba	Aruba
Aruba/AW-RIVM-10520/2021	EPI_ISL_905239	2021-01-13	South America	Aruba	Aruba		South America	Aruba	Aruba
Aruba/AW-RIVM-10521/2021	EPI_ISL_905171	2021-01-13	South America	Aruba	Aruba		South America	Aruba	Aruba
Aruba/AW-RIVM-10522/2021	EPI_ISL_905240	2021-01-13	South America	Aruba	Aruba		South America	Aruba	Aruba
Aruba/AW-RIVM-10523/2021	EPI_ISL_905241	2021-01-13	South America	Aruba	Aruba		South America	Aruba	Aruba
Aruba/AW-RIVM-10524/2021	EPI_ISL_905242	2021-01-13	South America	Aruba	Aruba		South America	Aruba	Aruba
Aruba/AW-RIVM-10697/2021	EPI_ISL_904760	2021-01-20	South America	Aruba	Aruba		South America	Aruba	Aruba
Aruba/AW-RIVM-10698/2021	EPI_ISL_904761	2021-01-20	South America	Aruba	Aruba		South America	Aruba	Aruba
Aruba/AW-RIVM-10746/2021	EPI_ISL_1059906	2021-01-20	South America	Aruba	Aruba		South America	Aruba	Aruba
Aruba/AW-RIVM-10747/2021	EPI_ISL_1059907	2021-01-20	South America	Aruba	Aruba		South America	Aruba	Aruba
Aruba/AW-RIVM-10748/2021	EPI_ISL_1059908	2021-01-20	South America	Aruba	Aruba		South America	Aruba	Aruba
Aruba/AW-RIVM-10749/2021	EPI_ISL_1059909	2021-01-20	South America	Aruba	Aruba		South America	Aruba	Aruba
Aruba/AW-RIVM-10750/2021	EPI_ISL_1059905	2021-01-20	South America	Aruba	Aruba		South America	Aruba	Aruba
Aruba/AW-RIVM-10751/2021	EPI_ISL_1059910	2021-01-20	South America	Aruba	Aruba		South America	Aruba	Aruba
Aruba/AW-RIVM-10752/2021	EPI_ISL_1089775	2021-01-20	South America	Aruba	Aruba		South America	Aruba	Aruba
Aruba/AW-RIVM-10753/2021	EPI_ISL_1059911	2021-01-20	South America	Aruba	Aruba		South America	Aruba	Aruba
Aruba/AW-RIVM-10754/2021	EPI_ISL_1059912	2021-01-20	South America	Aruba	Aruba		South America	Aruba	Aruba
Aruba/AW-RIVM-10755/2021	EPI_ISL_1059913	2021-01-20	South America	Aruba	Aruba		South America	Aruba	Aruba
Aruba/AW-RIVM-10756/2021	EPI_ISL_1059914	2021-01-20	South America	Aruba	Aruba		South America	Aruba	Aruba
Aruba/AW-RIVM-10757/2021	EPI_ISL_1059915	2021-01-20	South America	Aruba	Aruba		South America	Aruba	Aruba
Aruba/AW-RIVM-10777/2021	EPI_ISL_904762	2021-01-20	South America	Aruba	Aruba		South America	Aruba	Aruba
Aruba/AW-RIVM-10793/2021	EPI_ISL_1089774	2021-01-20	South America	Aruba	Aruba		South America	Aruba	Aruba
Aruba/AW-RIVM-11381/2021	EPI_ISL_1014282	2021-01-28	South America	Aruba	Aruba		South America	Aruba	Aruba
Aruba/AW-RIVM-11382/2021	EPI_ISL_1014281	2021-01-28	South America	Aruba	Aruba		South America	Aruba	Aruba
Aruba/AW-RIVM-11383/2021	EPI_ISL_1014674	2021-01-28	South America	Aruba	Aruba		South America	Aruba	Aruba
Aruba/AW-RIVM-11384/2021	EPI_ISL_1014673	2021-01-28	South America	Aruba	Aruba		South America	Aruba	Aruba
Aruba/AW-RIVM-11385/2021	EPI_ISL_1014672	2021-01-28	South America	Aruba	Aruba		South America	Aruba	Aruba
Aruba/AW-RIVM-11386/2021	EPI_ISL_1014671	2021-01-28	South America	Aruba	Aruba		South America	Aruba	Aruba
Aruba/AW-RIVM-11387/2021	EPI_ISL_1014670	2021-01-28	South America	Aruba	Aruba		South America	Aruba	Aruba
Aruba/AW-RIVM-11388/2021	EPI_ISL_1014669	2021-01-28	South America	Aruba	Aruba		South America	Aruba	Aruba
Aruba/AW-RIVM-11389/2021	EPI_ISL_1014668	2021-01-28	South America	Aruba	Aruba		South America	Aruba	Aruba
Aruba/AW-RIVM-11390/2021	EPI_ISL_1014667	2021-01-28	South America	Aruba	Aruba		South America	Aruba	Aruba
Aruba/AW-RIVM-11391/2021	EPI_ISL_1014666	2021-01-28	South America	Aruba	Aruba		South America	Aruba	Aruba
Aruba/AW-RIVM-11392/2021	EPI_ISL_1014665	2021-01-28	South America	Aruba	Aruba		South America	Aruba	Aruba
Aruba/AW-RIVM-11393/2021	EPI_ISL_1014664	2021-01-28	South America	Aruba	Aruba		South America	Aruba	Aruba
Aruba/AW-RIVM-11394/2021	EPI_ISL_1014663	2021-01-28	South America	Aruba	Aruba		South America	Aruba	Aruba
Aruba/AW-RIVM-11395/2021	EPI_ISL_1014662	2021-01-28	South America	Aruba	Aruba		South America	Aruba	Aruba
Aruba/AW-RIVM-11396/2021	EPI_ISL_1014661	2021-01-28	South America	Aruba	Aruba		South America	Aruba	Aruba
Aruba/AW-RIVM-11397/2021	EPI_ISL_1014660	2021-01-28	South America	Aruba	Aruba		South America	Aruba	Aruba
Aruba/AW-RIVM-11398/2021	EPI_ISL_1014659	2021-01-28	South America	Aruba	Aruba		South America	Aruba	Aruba
Aruba/AW-RIVM-11399/2021	EPI_ISL_1014658	2021-01-28	South America	Aruba	Aruba		South America	Aruba	Aruba
Aruba/AW-RIVM-11400/2021	EPI_ISL_1014657	2021-01-28	South America	Aruba	Aruba		South America	Aruba	Aruba
Aruba/AW-RIVM-11401/2021	EPI_ISL_1014656	2021-01-28	South America	Aruba	Aruba		South America	Aruba	Aruba
Aruba/AW-RIVM-11402/2021	EPI_ISL_1014240	2021-01-28	South America	Aruba	Aruba		South America	Aruba	Aruba
Aruba/AW-RIVM-11403/2021	EPI_ISL_1014350	2021-01-28	South America	Aruba	Aruba		South America	Aruba	Aruba
Aruba/AW-RIVM-11404/2021	EPI_ISL_1014349	2021-01-28	South America	Aruba	Aruba		South America	Aruba	Aruba
Aruba/AW-RIVM-11405/2021	EPI_ISL_1014655	2021-01-28	South America	Aruba	Aruba		South America	Aruba	Aruba
Aruba/AW-RIVM-11422/2021	EPI_ISL_1014654	2021-01-28	South America	Aruba	Aruba		South America	Aruba	Aruba
Aruba/AW-RIVM-11423/2021	EPI_ISL_1014653	2021-01-28	South America	Aruba	Aruba		South America	Aruba	Aruba
Aruba/AW-RIVM-11424/2021	EPI_ISL_1014652	2021-01-28	South America	Aruba	Aruba		South America	Aruba	Aruba
Aruba/AW-RIVM-11425/2021	EPI_ISL_1014651	2021-01-28	South America	Aruba	Aruba		South America	Aruba	Aruba
Aruba/AW-RIVM-11426/2021	EPI_ISL_1014650	2021-01-28	South America	Aruba	Aruba		South America	Aruba	Aruba
Aruba/AW-RIVM-11427/2021	EPI_ISL_1014649	2021-01-28	South America	Aruba	Aruba		South America	Aruba	Aruba
Aruba/AW-RIVM-11428/2021	EPI_ISL_1014648	2021-01-28	South America	Aruba	Aruba		South America	Aruba	Aruba
Aruba/AW-RIVM-11429/2021	EPI_ISL_1014647	2021-01-28	South America	Aruba	Aruba		South America	Aruba	Aruba
Aruba/AW-RIVM-11430/2021	EPI_ISL_1014646	2021-01-28	South America	Aruba	Aruba		South America	Aruba	Aruba
Aruba/AW-RIVM-11431/2021	EPI_ISL_1014645	2021-01-28	South America	Aruba	Aruba		South America	Aruba	Aruba
Aruba/AW-RIVM-11432/2021	EPI_ISL_1014644	2021-01-28	South America	Aruba	Aruba		South America	Aruba	Aruba
Aruba/AW-RIVM-11545/2021	EPI_ISL_1014280	2021-01-28	South America	Aruba	Aruba		South America	Aruba	Aruba
Aruba/AW-RIVM-11546/2021	EPI_ISL_1014643	2021-01-28	South America	Aruba	Aruba		South America	Aruba	Aruba
Aruba/AW-RIVM-11547/2021	EPI_ISL_1014642	2021-01-28	South America	Aruba	Aruba		South America	Aruba	Aruba
Aruba/AW-RIVM-11548/2021	EPI_ISL_1014641	2021-01-28	South America	Aruba	Aruba		South America	Aruba	Aruba
Aruba/AW-RIVM-11549/2021	EPI_ISL_1014640	2021-01-28	South America	Aruba	Aruba		South America	Aruba	Aruba
Aruba/AW-RIVM-11550/2021	EPI_ISL_1014639	2021-01-28	South America	Aruba	Aruba		South America	Aruba	Aruba
Aruba/AW-RIVM-11551/2021	EPI_ISL_1014638	2021-01-28	South America	Aruba	Aruba		South America	Aruba	Aruba
Aruba/AW-RIVM-11552/2021	EPI_ISL_1014637	2021-01-28	South America	Aruba	Aruba		South America	Aruba	Aruba
Aruba/AW-RIVM-11553/2021	EPI_ISL_1014636	2021-01-28	South America	Aruba	Aruba		South America	Aruba	Aruba
Aruba/AW-RIVM-11554/2021	EPI_ISL_1014635	2021-01-28	South America	Aruba	Aruba		South America	Aruba	Aruba
Aruba/AW-RIVM-11555/2021	EPI_ISL_1014279	2021-01-28	South America	Aruba	Aruba		South America	Aruba	Aruba
Aruba/AW-RIVM-11556/2021	EPI_ISL_1014634	2021-01-28	South America	Aruba	Aruba		South America	Aruba	Aruba
Aruba/AW-RIVM-11557/2021	EPI_ISL_1014633	2021-01-28	South America	Aruba	Aruba		South America	Aruba	Aruba
Aruba/AW-RIVM-11558/2021	EPI_ISL_1014336	2021-01-28	South America	Aruba	Aruba		South America	Aruba	Aruba
Aruba/AW-RIVM-11559/2021	EPI_ISL_1014632	2021-01-28	South America	Aruba	Aruba		South America	Aruba	Aruba
Aruba/AW-RIVM-11560/2021	EPI_ISL_1014335	2021-01-28	South America	Aruba	Aruba		South America	Aruba	Aruba
Aruba/AW-RIVM-11561/2021	EPI_ISL_1014631	2021-01-28	South America	Aruba	Aruba		South America	Aruba	Aruba
Aruba/AW-RIVM-11590/2021	EPI_ISL_1014630	2021-01-28	South America	Aruba	Aruba		South America	Aruba	Aruba
Aruba/AW-RIVM-11591/2021	EPI_ISL_1014629	2021-01-28	South America	Aruba	Aruba		South America	Aruba	Aruba
Aruba/AW-RIVM-11592/2021	EPI_ISL_1014628	2021-01-28	South America	Aruba	Aruba		South America	Aruba	Aruba
Aruba/AW-RIVM-11593/2021	EPI_ISL_1014627	2021-01-28	South America	Aruba	Aruba		South America	Aruba	Aruba
Aruba/AW-RIVM-11594/2021	EPI_ISL_1014626	2021-01-28	South America	Aruba	Aruba		South America	Aruba	Aruba
Aruba/AW-RIVM-11595/2021	EPI_ISL_1014625	2021-01-28	South America	Aruba	Aruba		South America	Aruba	Aruba
Aruba/AW-RIVM-11596/2021	EPI_ISL_1014334	2021-01-28	South America	Aruba	Aruba		South America	Aruba	Aruba
Aruba/AW-RIVM-11597/2021	EPI_ISL_1014624	2021-01-28	South America	Aruba	Aruba		South America	Aruba	Aruba
Aruba/AW-RIVM-11598/2021	EPI_ISL_1014623	2021-01-28	South America	Aruba	Aruba		South America	Aruba	Aruba
Aruba/AW-RIVM-11599/2021	EPI_ISL_1014622	2021-01-28	South America	Aruba	Aruba		South America	Aruba	Aruba
Aruba/AW-RIVM-11600/2021	EPI_ISL_1014621	2021-01-28	South America	Aruba	Aruba		South America	Aruba	Aruba
Aruba/AW-RIVM-11601/2021	EPI_ISL_1014620	2021-01-28	South America	Aruba	Aruba		South America	Aruba	Aruba
Aruba/AW-RIVM-11602/2021	EPI_ISL_1014619	2021-01-28	South America	Aruba	Aruba		South America	Aruba	Aruba
Aruba/AW-RIVM-11603/2021	EPI_ISL_1014618	2021-01-28	South America	Aruba	Aruba		South America	Aruba	Aruba
Aruba/AW-RIVM-11604/2021	EPI_ISL_1014617	2021-01-28	South America	Aruba	Aruba		South America	Aruba	Aruba
Aruba/AW-RIVM-11605/2021	EPI_ISL_1014616	2021-01-28	South America	Aruba	Aruba		South America	Aruba	Aruba
Aruba/AW-RIVM-11606/2021	EPI_ISL_1014615	2021-01-28	South America	Aruba	Aruba		South America	Aruba	Aruba
Aruba/AW-RIVM-11607/2021	EPI_ISL_1014614	2021-01-28	South America	Aruba	Aruba		South America	Aruba	Aruba
Aruba/AW-RIVM-11608/2021	EPI_ISL_1014613	2021-01-28	South America	Aruba	Aruba		South America	Aruba	Aruba
Aruba/AW-RIVM-11609/2021	EPI_ISL_1014333	2021-01-28	South America	Aruba	Aruba		South America	Aruba	Aruba
Aruba/AW-RIVM-11610/2021	EPI_ISL_1014612	2021-01-28	South America	Aruba	Aruba		South America	Aruba	Aruba
Aruba/AW-RIVM-11725/2021	EPI_ISL_1014352	2021-02-01	South America	Aruba	Aruba		South America	Aruba	Aruba
Aruba/AW-RIVM-11726/2021	EPI_ISL_1014351	2021-02-01	South America	Aruba	Aruba		South America	Aruba	Aruba
Aruba/AW-RIVM-11727/2021	EPI_ISL_1014611	2021-02-01	South America	Aruba	Aruba		South America	Aruba	Aruba
Aruba/AW-RIVM-11728/2021	EPI_ISL_1014271	2021-02-01	South America	Aruba	Aruba		South America	Aruba	Aruba
Aruba/AW-RIVM-11729/2021	EPI_ISL_1014270	2021-02-01	South America	Aruba	Aruba		South America	Aruba	Aruba
Aruba/AW-RIVM-11730/2021	EPI_ISL_1014610	2021-02-01	South America	Aruba	Aruba		South America	Aruba	Aruba
Aruba/AW-RIVM-11731/2021	EPI_ISL_1014609	2021-02-01	South America	Aruba	Aruba		South America	Aruba	Aruba
Aruba/AW-RIVM-11732/2021	EPI_ISL_1014332	2021-02-01	South America	Aruba	Aruba		South America	Aruba	Aruba
Aruba/AW-RIVM-11733/2021	EPI_ISL_1014608	2021-02-01	South America	Aruba	Aruba		South America	Aruba	Aruba
Aruba/AW-RIVM-11734/2021	EPI_ISL_1014607	2021-02-01	South America	Aruba	Aruba		South America	Aruba	Aruba
Aruba/AW-RIVM-11735/2021	EPI_ISL_1014606	2021-02-01	South America	Aruba	Aruba		South America	Aruba	Aruba
Aruba/AW-RIVM-11736/2021	EPI_ISL_1014605	2021-02-01	South America	Aruba	Aruba		South America	Aruba	Aruba
Aruba/AW-RIVM-11737/2021	EPI_ISL_1014604	2021-02-01	South America	Aruba	Aruba		South America	Aruba	Aruba
Aruba/AW-RIVM-11738/2021	EPI_ISL_1014603	2021-02-01	South America	Aruba	Aruba		South America	Aruba	Aruba
Aruba/AW-RIVM-11739/2021	EPI_ISL_1014602	2021-02-01	South America	Aruba	Aruba		South America	Aruba	Aruba
Aruba/AW-RIVM-11740/2021	EPI_ISL_1014601	2021-02-01	South America	Aruba	Aruba		South America	Aruba	Aruba
Aruba/AW-RIVM-11741/2021	EPI_ISL_1014600	2021-02-01	South America	Aruba	Aruba		South America	Aruba	Aruba
Aruba/AW-RIVM-11742/2021	EPI_ISL_1014331	2021-02-01	South America	Aruba	Aruba		South America	Aruba	Aruba
Aruba/AW-RIVM-11743/2021	EPI_ISL_1014599	2021-02-01	South America	Aruba	Aruba		South America	Aruba	Aruba
Aruba/AW-RIVM-11744/2021	EPI_ISL_1014598	2021-02-01	South America	Aruba	Aruba		South America	Aruba	Aruba
Aruba/AW-RIVM-11745/2021	EPI_ISL_1014597	2021-02-01	South America	Aruba	Aruba		South America	Aruba	Aruba
Aruba/AW-RIVM-11746/2021	EPI_ISL_1014278	2021-02-01	South America	Aruba	Aruba		South America	Aruba	Aruba
Aruba/AW-RIVM-11747/2021	EPI_ISL_1014330	2021-02-01	South America	Aruba	Aruba		South America	Aruba	Aruba
Aruba/AW-RIVM-11758/2021	EPI_ISL_1013804	2021-02-01	South America	Aruba	Aruba		South America	Aruba	Aruba
Aruba/AW-RIVM-11759/2021	EPI_ISL_1013805	2021-02-01	South America	Aruba	Aruba		South America	Aruba	Aruba
Aruba/AW-RIVM-11760/2021	EPI_ISL_1013806	2021-02-01	South America	Aruba	Aruba		South America	Aruba	Aruba
Aruba/AW-RIVM-11761/2021	EPI_ISL_1013807	2021-02-01	South America	Aruba	Aruba		South America	Aruba	Aruba
Aruba/AW-RIVM-11762/2021	EPI_ISL_1013808	2021-02-01	South America	Aruba	Aruba		South America	Aruba	Aruba
Aruba/AW-RIVM-11763/2021	EPI_ISL_1013809	2021-02-01	South America	Aruba	Aruba		South America	Aruba	Aruba
Aruba/AW-RIVM-11764/2021	EPI_ISL_1013810	2021-02-01	South America	Aruba	Aruba		South America	Aruba	Aruba
Aruba/AW-RIVM-11765/2021	EPI_ISL_1013811	2021-02-01	South America	Aruba	Aruba		South America	Aruba	Aruba
Aruba/AW-RIVM-11766/2021	EPI_ISL_1013812	2021-02-01	South America	Aruba	Aruba		South America	Aruba	Aruba
Aruba/AW-RIVM-11767/2021	EPI_ISL_1013813	2021-02-01	South America	Aruba	Aruba		South America	Aruba	Aruba
Aruba/AW-RIVM-11768/2021	EPI_ISL_1013814	2021-02-01	South America	Aruba	Aruba		South America	Aruba	Aruba
Aruba/AW-RIVM-11769/2021	EPI_ISL_1013815	2021-02-01	South America	Aruba	Aruba		South America	Aruba	Aruba
Aruba/AW-RIVM-11770/2021	EPI_ISL_1013816	2021-02-01	South America	Aruba	Aruba		South America	Aruba	Aruba
Aruba/AW-RIVM-11771/2021	EPI_ISL_1013684	2021-02-01	South America	Aruba	Aruba		South America	Aruba	Aruba
Aruba/AW-RIVM-11772/2021	EPI_ISL_1013817	2021-02-01	South America	Aruba	Aruba		South America	Aruba	Aruba
Aruba/AW-RIVM-11773/2021	EPI_ISL_1013818	2021-02-01	South America	Aruba	Aruba		South America	Aruba	Aruba
Aruba/AW-RIVM-11774/2021	EPI_ISL_1013696	2021-02-01	South America	Aruba	Aruba		South America	Aruba	Aruba
Aruba/AW-RIVM-12787/2021	EPI_ISL_1035808	2021-02-08	South America	Aruba	Aruba		South America	Aruba	Aruba
Aruba/AW-RIVM-12788/2021	EPI_ISL_1035807	2021-02-08	South America	Aruba	Aruba		South America	Aruba	Aruba
Aruba/AW-RIVM-12789/2021	EPI_ISL_1035806	2021-02-08	South America	Aruba	Aruba		South America	Aruba	Aruba
Aruba/AW-RIVM-12790/2021	EPI_ISL_1035805	2021-02-08	South America	Aruba	Aruba		South America	Aruba	Aruba
Aruba/AW-RIVM-12791/2021	EPI_ISL_1035804	2021-02-08	South America	Aruba	Aruba		South America	Aruba	Aruba
Aruba/AW-RIVM-12792/2021	EPI_ISL_1035803	2021-02-08	South America	Aruba	Aruba		South America	Aruba	Aruba
Aruba/AW-RIVM-12793/2021	EPI_ISL_1035802	2021-02-08	South America	Aruba	Aruba		South America	Aruba	Aruba
Aruba/AW-RIVM-12794/2021	EPI_ISL_1035801	2021-02-08	South America	Aruba	Aruba		South America	Aruba	Aruba
Aruba/AW-RIVM-12795/2021	EPI_ISL_1035800	2021-02-08	South America	Aruba	Aruba		South America	Aruba	Aruba
Aruba/AW-RIVM-12796/2021	EPI_ISL_1035799	2021-02-08	South America	Aruba	Aruba		South America	Aruba	Aruba
Aruba/AW-RIVM-12797/2021	EPI_ISL_1035798	2021-02-08	South America	Aruba	Aruba		South America	Aruba	Aruba
Aruba/AW-RIVM-12798/2021	EPI_ISL_1035797	2021-02-08	South America	Aruba	Aruba		South America	Aruba	Aruba
Aruba/AW-RIVM-12799/2021	EPI_ISL_1035796	2021-02-08	South America	Aruba	Aruba		South America	Aruba	Aruba
Aruba/AW-RIVM-12800/2021	EPI_ISL_1035082	2021-02-08	South America	Aruba	Aruba		South America	Aruba	Aruba
Aruba/AW-RIVM-12801/2021	EPI_ISL_1035795	2021-02-08	South America	Aruba	Aruba		South America	Aruba	Aruba
Aruba/AW-RIVM-12802/2021	EPI_ISL_1035794	2021-02-08	South America	Aruba	Aruba		South America	Aruba	Aruba
Aruba/AW-RIVM-12803/2021	EPI_ISL_1035793	2021-02-08	South America	Aruba	Aruba		South America	Aruba	Aruba
Aruba/AW-RIVM-12804/2021	EPI_ISL_1035081	2021-02-08	South America	Aruba	Aruba		South America	Aruba	Aruba
Aruba/AW-RIVM-12805/2021	EPI_ISL_1035792	2021-02-08	South America	Aruba	Aruba		South America	Aruba	Aruba
Aruba/AW-RIVM-12806/2021	EPI_ISL_1035080	2021-02-08	South America	Aruba	Aruba		South America	Aruba	Aruba
Aruba/AW-RIVM-12807/2021	EPI_ISL_1035079	2021-02-08	South America	Aruba	Aruba		South America	Aruba	Aruba
Aruba/AW-RIVM-12808/2021	EPI_ISL_1035791	2021-02-08	South America	Aruba	Aruba		South America	Aruba	Aruba
Aruba/AW-RIVM-12809/2021	EPI_ISL_1035790	2021-02-08	South America	Aruba	Aruba		South America	Aruba	Aruba
Aruba/AW-RIVM-12810/2021	EPI_ISL_1035789	2021-02-08	South America	Aruba	Aruba		South America	Aruba	Aruba
Aruba/AW-RIVM-12811/2021	EPI_ISL_1035788	2021-02-08	South America	Aruba	Aruba		South America	Aruba	Aruba
Aruba/AW-RIVM-12812/2021	EPI_ISL_1035787	2021-02-08	South America	Aruba	Aruba		South America	Aruba	Aruba
Aruba/AW-RIVM-12813/2021	EPI_ISL_1035786	2021-02-08	South America	Aruba	Aruba		South America	Aruba	Aruba
Aruba/AW-RIVM-12814/2021	EPI_ISL_1035785	2021-02-08	South America	Aruba	Aruba		South America	Aruba	Aruba
Aruba/AW-RIVM-12815/2021	EPI_ISL_1035207	2021-02-08	South America	Aruba	Aruba		South America	Aruba	Aruba
Aruba/AW-RIVM-12816/2021	EPI_ISL_1035237	2021-02-08	South America	Aruba	Aruba		South America	Aruba	Aruba
Aruba/AW-RIVM-12817/2021	EPI_ISL_1035236	2021-02-08	South America	Aruba	Aruba		South America	Aruba	Aruba
Aruba/AW-RIVM-13169/2021	EPI_ISL_1035784	2021-02-10	South America	Aruba	Aruba		South America	Aruba	Aruba
Aruba/AW-RIVM-13170/2021	EPI_ISL_1035783	2021-02-10	South America	Aruba	Aruba		South America	Aruba	Aruba
Aruba/AW-RIVM-13171/2021	EPI_ISL_1035782	2021-02-10	South America	Aruba	Aruba		South America	Aruba	Aruba
Aruba/AW-RIVM-13172/2021	EPI_ISL_1035781	2021-02-10	South America	Aruba	Aruba		South America	Aruba	Aruba
Aruba/AW-RIVM-13173/2021	EPI_ISL_1035780	2021-02-10	South America	Aruba	Aruba		South America	Aruba	Aruba
Aruba/AW-RIVM-13174/2021	EPI_ISL_1035779	2021-02-10	South America	Aruba	Aruba		South America	Aruba	Aruba
Aruba/AW-RIVM-13175/2021	EPI_ISL_1035778	2021-02-10	South America	Aruba	Aruba		South America	Aruba	Aruba
Aruba/AW-RIVM-13176/2021	EPI_ISL_1035777	2021-02-10	South America	Aruba	Aruba		South America	Aruba	Aruba
Aruba/AW-RIVM-13177/2021	EPI_ISL_1035776	2021-02-10	South America	Aruba	Aruba		South America	Aruba	Aruba
Aruba/AW-RIVM-13178/2021	EPI_ISL_1035775	2021-02-10	South America	Aruba	Aruba		South America	Aruba	Aruba
Aruba/AW-RIVM-13179/2021	EPI_ISL_1035774	2021-02-10	South America	Aruba	Aruba		South America	Aruba	Aruba
Aruba/AW-RIVM-13180/2021	EPI_ISL_1035773	2021-02-10	South America	Aruba	Aruba		South America	Aruba	Aruba
Aruba/AW-RIVM-13181/2021	EPI_ISL_1035772	2021-02-10	South America	Aruba	Aruba		South America	Aruba	Aruba
Aruba/AW-RIVM-13646/2021	EPI_ISL_1090195	2021-02-12	South America	Aruba	Aruba		South America	Aruba	Aruba
Aruba/AW-RIVM-13651/2021	EPI_ISL_1090196	2021-02-12	South America	Aruba	Aruba		South America	Aruba	Aruba
Aruba/AW-RIVM-13652/2021	EPI_ISL_1090197	2021-02-12	South America	Aruba	Aruba		South America	Aruba	Aruba
Aruba/AW-RIVM-13658/2021	EPI_ISL_1090198	2021-02-12	South America	Aruba	Aruba		South America	Aruba	Aruba
Aruba/AW-RIVM-13663/2021	EPI_ISL_1090199	2021-02-12	South America	Aruba	Aruba		South America	Aruba	Aruba
Aruba/AW-RIVM-13664/2021	EPI_ISL_1090200	2021-02-12	South America	Aruba	Aruba		South America	Aruba	Aruba
Aruba/AW-RIVM-13674/2021	EPI_ISL_1090201	2021-02-12	South America	Aruba	Aruba		South America	Aruba	Aruba
Aruba/AW-RIVM-13675/2021	EPI_ISL_1090202	2021-02-12	South America	Aruba	Aruba		South America	Aruba	Aruba
Aruba/AW-RIVM-13684/2021	EPI_ISL_1090203	2021-02-12	South America	Aruba	Aruba		South America	Aruba	Aruba
Aruba/AW-RIVM-13685/2021	EPI_ISL_1089592	2021-02-12	South America	Aruba	Aruba		South America	Aruba	Aruba
Aruba/AW-RIVM-13689/2021	EPI_ISL_1090204	2021-02-12	South America	Aruba	Aruba		South America	Aruba	Aruba
Aruba/AW-RIVM-13695/2021	EPI_ISL_1090205	2021-02-12	South America	Aruba	Aruba		South America	Aruba	Aruba
Aruba/AW-RIVM-13701/2021	EPI_ISL_1090206	2021-02-12	South America	Aruba	Aruba		South America	Aruba	Aruba
Aruba/AW-RIVM-13706/2021	EPI_ISL_1089604	2021-02-12	South America	Aruba	Aruba		South America	Aruba	Aruba
Aruba/AW-RIVM-13707/2021	EPI_ISL_1089605	2021-02-12	South America	Aruba	Aruba		South America	Aruba	Aruba
Aruba/AW-RIVM-13713/2021	EPI_ISL_1089606	2021-02-12	South America	Aruba	Aruba		South America	Aruba	Aruba
Aruba/AW-RIVM-13718/2021	EPI_ISL_1090207	2021-02-12	South America	Aruba	Aruba		South America	Aruba	Aruba
Aruba/AW-RIVM-13719/2021	EPI_ISL_1090208	2021-02-12	South America	Aruba	Aruba		South America	Aruba	Aruba
Aruba/AW-RIVM-13729/2021	EPI_ISL_1090209	2021-02-12	South America	Aruba	Aruba		South America	Aruba	Aruba
Aruba/AW-RIVM-13730/2021	EPI_ISL_1090210	2021-02-12	South America	Aruba	Aruba		South America	Aruba	Aruba
Aruba/AW-RIVM-13745/2021	EPI_ISL_1090211	2021-02-12	South America	Aruba	Aruba		South America	Aruba	Aruba
Aruba/AW-RIVM-13749/2021	EPI_ISL_1089607	2021-02-12	South America	Aruba	Aruba		South America	Aruba	Aruba
Aruba/AW-RIVM-13754/2021	EPI_ISL_1090212	2021-02-12	South America	Aruba	Aruba		South America	Aruba	Aruba
Aruba/AW-RIVM-13757/2021	EPI_ISL_1090213	2021-02-12	South America	Aruba	Aruba		South America	Aruba	Aruba
Aruba/AW-RIVM-13762/2021	EPI_ISL_1090214	2021-02-12	South America	Aruba	Aruba		South America	Aruba	Aruba
Aruba/AW-RIVM-13771/2021	EPI_ISL_1090215	2021-02-12	South America	Aruba	Aruba		South America	Aruba	Aruba
Aruba/AW-RIVM-13772/2021	EPI_ISL_1090216	2021-02-12	South America	Aruba	Aruba		South America	Aruba	Aruba
Aruba/AW-RIVM-13779/2021	EPI_ISL_1090217	2021-02-12	South America	Aruba	Aruba		South America	Aruba	Aruba
Aruba/AW-RIVM-13780/2021	EPI_ISL_1090218	2021-02-12	South America	Aruba	Aruba		South America	Aruba	Aruba
Aruba/AW-RIVM-13787/2021	EPI_ISL_1090219	2021-02-12	South America	Aruba	Aruba		South America	Aruba	Aruba
Aruba/AW-RIVM-13794/2021	EPI_ISL_1090220	2021-02-12	South America	Aruba	Aruba		South America	Aruba	Aruba
Australia/NSW-R0070/2021	EPI_ISL_1061033	2021-02-16	Oceania	Australia	New South Wales	Sydney	Oceania	Australia	New South Wales
Australia/NSW1187/2020	EPI_ISL_667788	2020-10-30	Oceania	Australia	New South Wales	Sydney	Oceania	Australia	New South Wales
Australia/NSW1202/2020	EPI_ISL_699653	2020-11-09	Oceania	Australia	New South Wales	Sydney	Oceania	Australia	New South Wales
Australia/NSW1217/2020	EPI_ISL_672661	2020-11-13	Oceania	Australia	New South Wales	Sydney	Oceania	Australia	New South Wales
Australia/NSW1324/2020	EPI_ISL_767890	2020-12-19	Oceania	Australia	New South Wales	Sydney	Oceania	Australia	New South Wales
Australia/NSW2985/2020	EPI_ISL_707902	2020-10-29	Oceania	Australia	New South Wales	Sydney	Oceania	Australia	New South Wales
Australia/NSW3644/2020	EPI_ISL_717708	2020-12-08	Oceania	Australia	New South Wales	Sydney	Oceania	Australia	New South Wales
Australia/QLD1231/2020	EPI_ISL_639819	2020-10-29	Oceania	Australia	Australia		Oceania	Australia	Australia
Australia/QLD1285/2020	EPI_ISL_693284	2020-11-11	Oceania	Australia	Australia		Oceania	Australia	Australia
Australia/QLD1468/2020	EPI_ISL_849744	2020-12-06	Oceania	Australia	Australia		Oceania	Australia	Australia
Australia/QLD1545/2021	EPI_ISL_962180	2021-02-05	Oceania	Australia	Australia		Oceania	Australia	Australia
Australia/SAP549/2020	EPI_ISL_654796	2020-11-14	Oceania	Australia	South Australia		Oceania	Australia	South Australia
Australia/SAP607/2021	EPI_ISL_812357	2021-01-07	Oceania	Australia	South Australia		Oceania	Australia	South Australia
Australia/VIC1021/2020	EPI_ISL_430493	2020-04-01	Oceania	Australia	Victoria		Oceania	Australia	Victoria
Australia/VIC12527/2020	EPI_ISL_562218	2020-09-10	Oceania	Australia	Victoria		Oceania	Australia	Victoria
Australia/VIC13555/2020	EPI_ISL_561738	2020-08-04	Oceania	Australia	Victoria		Oceania	Australia	Victoria
Australia/VIC17991/2020	EPI_ISL_779606	2020-12-11	Oceania	Australia	Victoria		Oceania	Australia	Victoria
Australia/VIC18015/2020	EPI_ISL_779627	2020-12-18	Oceania	Australia	Victoria		Oceania	Australia	Victoria
Australia/VIC2260/2020	EPI_ISL_521988	2020-06-22	Oceania	Australia	Victoria		Oceania	Australia	Victoria
Australia/VIC4026/2020	EPI_ISL_519412	2020-07-10	Oceania	Australia	Victoria		Oceania	Australia	Victoria
Australia/WA376/2020	EPI_ISL_605853	2020-10-21	Oceania	Australia	Western Australia		Oceania	Australia	Western Australia
Australia/WA453/2020	EPI_ISL_708747	2020-10-30	Oceania	Australia	Western Australia		Oceania	Australia	Western Australia
Australia/WA514/2020	EPI_ISL_794686	2020-11-09	Oceania	Australia	Western Australia		Oceania	Australia	Western Australia
Australia/WA582/2021	EPI_ISL_810965	2021-01-04	Oceania	Australia	Western Australia		Oceania	Australia	Western Australia
Australia/WA591/2020	EPI_ISL_810796	2020-12-24	Oceania	Australia	Western Australia		Oceania	Australia	Western Australia
Australia/WA607/2021	EPI_ISL_933791	2021-01-12	Oceania	Australia	Western Australia		Oceania	Australia	Western Australia
Austria/CeMM0286/2020	EPI_ISL_583568	2020-03-26	Europe	Austria	Vienna		Europe	Austria	Vienna
Austria/CeMM0339/2020	EPI_ISL_583571	2020-04-03	Europe	Austria	Vienna		Europe	Austria	Vienna
Austria/CeMM0783/2020	EPI_ISL_583699	2020-04-17	Europe	Austria	Austria		Europe	Austria	Austria
Austria/CeMM1077/2020	EPI_ISL_583883	2020-06-30	Europe	Austria	Austria		Europe	Austria	Austria
Austria/CeMM1487/2020	EPI_ISL_853983	2020-10-29	Europe	Austria	Austria		Europe	Austria	Austria
Austria/CeMM1491/2020	EPI_ISL_853986	2020-10-28	Europe	Austria	Austria		Europe	Austria	Austria
Austria/CeMM1538/2020	EPI_ISL_854019	2020-10-28	Europe	Austria	Austria		Europe	Austria	Austria
Austria/CeMM1546/2020	EPI_ISL_854023	2020-10-29	Europe	Austria	Austria		Europe	Austria	Austria
Austria/CeMM1550/2020	EPI_ISL_854277	2020-10-28	Europe	Austria	Austria		Europe	Austria	Austria
Austria/CeMM1850/2020	EPI_ISL_853977	2020-09-18	Europe	Austria	Austria		Europe	Austria	Austria
Austria/CeMM1864/2020	EPI_ISL_854166	2020-11-12	Europe	Austria	Austria		Europe	Austria	Austria
Austria/CeMM3719/2021	EPI_ISL_1008340	2021-02-01	Europe	Austria	Upper Austria	Vöcklabruck	Europe	Austria	Upper Austria
Austria/CeMM3722/2021	EPI_ISL_1008342	2021-02-02	Europe	Austria	Lower Austria	Zwettl	Europe	Austria	Lower Austria
Austria/CeMM3723/2021	EPI_ISL_1008343	2021-02-02	Europe	Austria	Vienna	Vienna	Europe	Austria	Vienna
Austria/CeMM3735/2021	EPI_ISL_1008355	2021-02-01	Europe	Austria	Lower Austria	Korneuburg	Europe	Austria	Lower Austria
Austria/CeMM3736/2021	EPI_ISL_1008356	2021-02-01	Europe	Austria	Lower Austria	Korneuburg	Europe	Austria	Lower Austria
Azerbaijan/Aghayev-01/2021	EPI_ISL_882637	2021-01-02	Europe	Azerbaijan	Azerbaijan		Europe	Azerbaijan	Azerbaijan
Azerbaijan/Aghayev-02/2021	EPI_ISL_882638	2021-01-02	Europe	Azerbaijan	Azerbaijan		Europe	Azerbaijan	Azerbaijan
Azerbaijan/Aghayev-04/2021	EPI_ISL_882640	2021-01-04	Europe	Azerbaijan	Azerbaijan		Europe	Azerbaijan	Azerbaijan
Bahrain/090000572_S16_L001/2020	EPI_ISL_632285	2020-05-31	Asia	Bahrain	Bahrain		Asia	Bahrain	Bahrain
Bahrain/250182770_S11_L001/2020	EPI_ISL_678262	2020-11-21	Asia	Bahrain	Bahrain		Asia	Bahrain	Bahrain
Bahrain/250182773/2020	EPI_ISL_682315	2020-11-16	Asia	Bahrain	Bahrain		Asia	Bahrain	Bahrain
Bahrain/250182774/2020	EPI_ISL_682316	2020-11-16	Asia	Bahrain	Bahrain		Asia	Bahrain	Bahrain
Bahrain/250182775/2020	EPI_ISL_684036	2020-11-16	Asia	Bahrain	Bahrain		Asia	Bahrain	Bahrain
Bahrain/340513774_S1_L001/2020	EPI_ISL_632262	2020-08-17	Asia	Bahrain	Bahrain		Asia	Bahrain	Bahrain
Bahrain/341017320/2020	EPI_ISL_684035	2020-11-12	Asia	Bahrain	Bahrain		Asia	Bahrain	Bahrain
Bahrain/920268866/2020	EPI_ISL_510531	2020-06-23	Asia	Bahrain	Capital Governorate	Manama	Asia	Bahrain	Capital Governorate
Bahrain/920396988_S5_L001/2020	EPI_ISL_681301	2020-09-11	Asia	Bahrain	Bahrain		Asia	Bahrain	Bahrain
Bahrain/920456050/2020	EPI_ISL_682305	2020-10-13	Asia	Bahrain	Bahrain		Asia	Bahrain	Bahrain
Bahrein/BAH-23/2020	EPI_ISL_483564	2020-04-08	Asia	Bahrain	Bahrain		Asia	Bahrain	Bahrain
Bangladesh/BCSIR-NILMRC-436/2021	EPI_ISL_955101	2021-01-24	Asia	Bangladesh	Dhaka		Asia	Bangladesh	Dhaka
Bangladesh/BCSIR-NILMRC-459/2021	EPI_ISL_959545	2021-01-19	Asia	Bangladesh	Dhaka	Uttara	Asia	Bangladesh	Dhaka
Bangladesh/BCSIR-NILMRC-460/2021	EPI_ISL_982505	2021-01-19	Asia	Bangladesh	Dhaka		Asia	Bangladesh	Dhaka
Bangladesh/BCSIR-NILMRC-461/2021	EPI_ISL_983330	2021-01-20	Asia	Bangladesh	Dhaka	Mirpur	Asia	Bangladesh	Dhaka
Bangladesh/BCSIR-NILMRC-464/2021	EPI_ISL_959386	2021-01-20	Asia	Bangladesh	Dhaka	Mirpur	Asia	Bangladesh	Dhaka
Bangladesh/BCSIR-NILMRC-509/2021	EPI_ISL_1040483	2021-01-03	Asia	Bangladesh	Dhaka	Mirpur	Asia	Bangladesh	Dhaka
Bangladesh/CHRF-0010/2020	EPI_ISL_468078	2020-05-03	Asia	Bangladesh	Dhaka		Asia	Bangladesh	Dhaka
Bangladesh/CHRF-0011/2020	EPI_ISL_492028	2020-03-30	Asia	Bangladesh	Bangladesh		Asia	Bangladesh	Bangladesh
Bangladesh/CHRF-0071/2020	EPI_ISL_700337	2020-08-20	Asia	Bangladesh	Bangladesh		Asia	Bangladesh	Bangladesh
Bangladesh/CHRF-0079/2020	EPI_ISL_700342	2020-09-01	Asia	Bangladesh	Bangladesh		Asia	Bangladesh	Bangladesh
Bangladesh/CHRF-0085/2020	EPI_ISL_700328	2020-09-16	Asia	Bangladesh	Bangladesh		Asia	Bangladesh	Bangladesh
Bangladesh/CHRF-0102/2020	EPI_ISL_906096	2020-11-22	Asia	Bangladesh	Sylhet		Asia	Bangladesh	Sylhet
Bangladesh/CHRF-0113/2020	EPI_ISL_906100	2020-12-09	Asia	Bangladesh	Rajshahi		Asia	Bangladesh	Rajshahi
Bangladesh/CHRF-0117/2020	EPI_ISL_906092	2020-12-12	Asia	Bangladesh	Dhaka		Asia	Bangladesh	Dhaka
Bangladesh/CHRF-0120/2020	EPI_ISL_906083	2020-12-24	Asia	Bangladesh	Dhaka		Asia	Bangladesh	Dhaka
Bangladesh/CU-CTG-02/2020	EPI_ISL_735490	2020-11-26	Asia	Bangladesh	Chattogram		Asia	Bangladesh	Chattogram
Bangladesh/CU-CTG-09/2020	EPI_ISL_735493	2020-11-22	Asia	Bangladesh	Chattogram	Cox's Bazar	Asia	Bangladesh	Chattogram
Bangladesh/CU-CTG-13/2020	EPI_ISL_735494	2020-11-24	Asia	Bangladesh	Chattogram	Bandarban	Asia	Bangladesh	Chattogram
Bangladesh/CU-CTG-18/2020	EPI_ISL_735495	2020-11-15	Asia	Bangladesh	Chattogram	Chandpur	Asia	Bangladesh	Chattogram
Bangladesh/DNAS-isl-6840/2020	EPI_ISL_605915	2020-05-18	Asia	Bangladesh	Bangladesh		Asia	Bangladesh	Bangladesh
Bangladesh/G-38/2020	EPI_ISL_600562	2020-03-26	Asia	Bangladesh	Dhaka		Asia	Bangladesh	Dhaka
Bangladesh/GRBL_S6/2020	EPI_ISL_890190	2020-11-14	Asia	Bangladesh	Dhaka		Asia	Bangladesh	Dhaka
Bangladesh/GRMDRC-5/2020	EPI_ISL_775214	2020-11-14	Asia	Bangladesh	Dhaka		Asia	Bangladesh	Dhaka
Bangladesh/SUST-GEB-Habiganj-3/2020	EPI_ISL_754173	2020-11-25	Asia	Bangladesh	Sylhet	Habiganj	Asia	Bangladesh	Sylhet
Barbados/50397/2020	EPI_ISL_977655	2020-12-24	North America	Barbados	Barbados		North America	Barbados	Barbados
Barbados/BRB50398/2020	EPI_ISL_977656	2020-12-30	North America	Barbados	Barbados		North America	Barbados	Barbados
Barbados/BRB50400/2020	EPI_ISL_977658	2020-12-31	North America	Barbados	Barbados		North America	Barbados	Barbados
Beijing/IVDC-02-06/2020	EPI_ISL_469255	2020-06-11	Asia	China	Beijing		Asia	China	Beijing
Belarus/ChVir21832/2020	EPI_ISL_860802	2020-11-07	Europe	Belarus	Belarus		Europe	Belarus	Belarus
Belarus/ChVir21842/2020	EPI_ISL_860805	2020-11-03	Europe	Belarus	Belarus		Europe	Belarus	Belarus
Belarus/ChVir21877/2020	EPI_ISL_860812	2020-11-03	Europe	Belarus	Belarus		Europe	Belarus	Belarus
Belarus/ChVir21882/2020	EPI_ISL_860814	2020-10-30	Europe	Belarus	Belarus		Europe	Belarus	Belarus
Belarus/ChVir21884/2020	EPI_ISL_860815	2020-10-29	Europe	Belarus	Belarus		Europe	Belarus	Belarus
Belarus/ChVir21890/2020	EPI_ISL_861458	2020-10-23	Europe	Belarus	Belarus		Europe	Belarus	Belarus
Belarus/HO-RII-MH11354S/2020	EPI_ISL_754232	2020-11-24	Europe	Belarus	Gomel Region	Kalinkavichy	Europe	Belarus	Gomel Region
Belarus/HO-RRCEM-MOZ11874S/2020	EPI_ISL_933533	2020-12-08	Europe	Belarus	Gomel Region	Mozyr	Europe	Belarus	Gomel Region
Belarus/MI-RII-MH11337S/2020	EPI_ISL_754229	2020-04-24	Europe	Belarus	Minsk Region	Uzda	Europe	Belarus	Minsk Region
Belarus/MI-RII-MH11351S/2020	EPI_ISL_754230	2020-07-06	Europe	Belarus	Minsk		Europe	Belarus	Minsk
Belarus/MI-RII-MH11353S/2020	EPI_ISL_754231	2020-07-28	Europe	Belarus	Minsk Region	Smalyavichy	Europe	Belarus	Minsk Region
Belarus/MI-RII-MH11355S/2020	EPI_ISL_754233	2020-11-23	Europe	Belarus	Minsk Region	Kolodishchi	Europe	Belarus	Minsk Region
Belarus/VI-RII-MH11358S/2020	EPI_ISL_754234	2020-10-22	Europe	Belarus	Vitebsk Region	Dubrowna	Europe	Belarus	Vitebsk Region
Belgium/BA-02291/2020	EPI_ISL_415159	2020-02-29	Europe	Belgium	Leuven		Europe	Belgium	Leuven
Belgium/GHB-03021/2020	EPI_ISL_407976	2020-02-03	Europe	Belgium	Leuven		Asia	China	Hubei
Belgium/UGent-1318/2021	EPI_ISL_1073868	2021-01-18	Europe	Belgium	Gent		Europe	Belgium	Gent
Belgium/UGent-134/2020	EPI_ISL_481228	2020-04-18	Europe	Belgium	Gent		Europe	Belgium	Gent
Belgium/UGent-195/2020	EPI_ISL_717593	2020-10-20	Europe	Belgium	Gent		Europe	Belgium	Gent
Belgium/UGent-207/2020	EPI_ISL_717591	2020-10-22	Europe	Belgium	Gent		Europe	Belgium	Gent
Belgium/UGent-238/2020	EPI_ISL_717592	2020-11-08	Europe	Belgium	Gent		Europe	Belgium	Gent
Belgium/ULG-10161/2020	EPI_ISL_447143	2020-04-18	Europe	Belgium	Liège		Europe	Belgium	Liège
Belgium/ULG-11919/2020	EPI_ISL_965457	2020-10-30	Europe	Belgium	Brussels	Bruxelles	Europe	Belgium	Brussels
Belgium/ULG-11923/2020	EPI_ISL_965525	2020-10-28	Europe	Belgium	Halle-Vilvoorde	Machelen	Europe	Belgium	Halle-Vilvoorde
Belgium/ULG-9617/2020	EPI_ISL_418647	2020-03-22	Europe	Belgium	Liège		Europe	Belgium	Liège
Belgium/rega-0911940/2020	EPI_ISL_734927	2020-09-11	Europe	Belgium	Leuven	Huldenberg	Europe	Belgium	Leuven
Belgium/rega-0912938/2020	EPI_ISL_734929	2020-09-12	Europe	Belgium	Halle-Vilvoorde	Overijse	Europe	Belgium	Halle-Vilvoorde
Belgium/rega-10021225/2020	EPI_ISL_734497	2020-10-02	Europe	Belgium	Leuven	Winksele	Europe	Belgium	Leuven
Belgium/rega-10181080/2020	EPI_ISL_735120	2020-10-18	Europe	Belgium	Halle-Vilvoorde	Sint-Stevens-Woluwe	Europe	Belgium	Halle-Vilvoorde
Belgium/rega-1944/2021	EPI_ISL_896486	2021-01-15	Europe	Belgium	Antwerpen		Europe	Belgium	Antwerpen
Belgium/rega-2051/2021	EPI_ISL_913858	2021-01-12	Europe	Belgium	Halle-Vilvoorde	Zaventem	Europe	Belgium	Halle-Vilvoorde
Belgium/rega-3125/2021	EPI_ISL_1064454	2021-02-09	Europe	Belgium	Tongeren	Rekem	Europe	Belgium	Tongeren
Belize/CDC-6846/2020	EPI_ISL_509712	2020-03-01	North America	Belize	Belmopan		North America	Belize	Belmopan
Belize/CDC-6852/2020	EPI_ISL_509714	2020-04-09	North America	Belize	Belmopan		North America	Belize	Belmopan
Benin/197/2020	EPI_ISL_476822	2020-03-15	Africa	Benin	Oueme		Africa	Benin	Oueme
Bermuda/204990916/2020	EPI_ISL_780386	2020-10-31	North America	Bermuda	Bermuda		North America	Bermuda	Bermuda
Bermuda/204990920/2020	EPI_ISL_780390	2020-11-08	North America	Bermuda	Bermuda		North America	Bermuda	Bermuda
Bermuda/204990921/2020	EPI_ISL_780391	2020-11-08	North America	Bermuda	Bermuda		North America	Bermuda	Bermuda
Bermuda/205081290/2020	EPI_ISL_780383	2020-10-31	North America	Bermuda	Bermuda		North America	Bermuda	Bermuda
Bolivia/26932/2020	EPI_ISL_837555	2020-08-03	South America	Bolivia	Santa Cruz		South America	Bolivia	Santa Cruz
Bolivia/26933/2020	EPI_ISL_837556	2020-07-15	South America	Bolivia	Santa Cruz		South America	Bolivia	Santa Cruz
Bolivia/26934/2020	EPI_ISL_837557	2020-08-12	South America	Bolivia	Santa Cruz		South America	Bolivia	Santa Cruz
Bolivia/26936/2020	EPI_ISL_837558	2020-07-03	South America	Bolivia	Pando		South America	Bolivia	Pando
Bolivia/26937/2020	EPI_ISL_837554	2020-08-03	South America	Bolivia	Santa Cruz		South America	Bolivia	Santa Cruz
Bolivia/26938/2020	EPI_ISL_837559	2020-08-11	South America	Bolivia	Santa Cruz		South America	Bolivia	Santa Cruz
Bolivia/26939/2020	EPI_ISL_837560	2020-07-03	South America	Bolivia	Pando		South America	Bolivia	Pando
Bolivia/26940/2020	EPI_ISL_837561	2020-08-12	South America	Bolivia	Santa Cruz	El Torno	South America	Bolivia	Santa Cruz
Bolivia/26941/2020	EPI_ISL_837562	2020-08-12	South America	Bolivia	Santa Cruz	Pailon	South America	Bolivia	Santa Cruz
Bolivia/26949/2020	EPI_ISL_837569	2020-05-16	South America	Bolivia	Santa Cruz		South America	Bolivia	Santa Cruz
Bolivia/26952/2020	EPI_ISL_837571	2020-04-27	South America	Bolivia	Santa Cruz		South America	Bolivia	Santa Cruz
Bolivia/26953/2020	EPI_ISL_837550	2020-05-03	South America	Bolivia	Beni		South America	Bolivia	Beni
Bolivia/26954/2020	EPI_ISL_837572	2020-03-11	South America	Bolivia	Oruro		South America	Bolivia	Oruro
Bolivia/26955/2020	EPI_ISL_837573	2020-04-20	South America	Bolivia	Tarija		South America	Bolivia	Tarija
Bolivia/26958/2020	EPI_ISL_837576	2020-03-31	South America	Bolivia	Pando		South America	Bolivia	Pando
BosniaandHerzegovina/01-Livno/2020	EPI_ISL_462753	2020-05-27	Europe	Bosnia and Herzegovina	Livno		Europe	Bosnia and Herzegovina	Livno
BosniaandHerzegovina/AGC-215/2021	EPI_ISL_959650	2021-01-10	Europe	Bosnia and Herzegovina	Bosnia and Herzegovina		Europe	Bosnia and Herzegovina	Bosnia and Herzegovina
BosniaandHerzegovina/AGC-MOS-002/2020	EPI_ISL_722201	2020-11-20	Europe	Bosnia and Herzegovina	Mostar		Europe	Bosnia and Herzegovina	Mostar
BosniaandHerzegovina/AGC-SAR-002/2020	EPI_ISL_722209	2020-11-20	Europe	Bosnia and Herzegovina	Sarajevo		Europe	Bosnia and Herzegovina	Sarajevo
BosniaandHerzegovina/VFS-UNSA-LMGFI003/2020	EPI_ISL_955142	2020-07-15	Europe	Bosnia and Herzegovina	Sarajevo		Europe	Bosnia and Herzegovina	Sarajevo
BosniaandHerzegovina/VFS-UNSA-LMGFI005/2020	EPI_ISL_955146	2020-09-02	Europe	Bosnia and Herzegovina	Sarajevo		Europe	Bosnia and Herzegovina	Sarajevo
BosniaandHerzegovina/VFS-UNSA-LMGFI008/2020	EPI_ISL_955151	2020-10-28	Europe	Bosnia and Herzegovina	Sarajevo		Europe	Bosnia and Herzegovina	Sarajevo
BosniaandHerzegovina/VFS-UNSA-LMGFI009/2020	EPI_ISL_955155	2020-11-04	Europe	Bosnia and Herzegovina	Mostar		Europe	Bosnia and Herzegovina	Mostar
BosniaandHerzegovina/VFS-UNSA-LMGFI010/2020	EPI_ISL_955156	2020-11-28	Europe	Bosnia and Herzegovina	Sarajevo		Europe	Bosnia and Herzegovina	Sarajevo
BosniaandHerzegovina/VFS-UNSA-LMGFI011/2020	EPI_ISL_955169	2020-12-03	Europe	Bosnia and Herzegovina	Zenica		Europe	Bosnia and Herzegovina	Zenica
BosniaandHerzegovina/VFS-UNSA-LMGFI012/2020	EPI_ISL_955170	2020-12-03	Europe	Bosnia and Herzegovina	Vogosca		Europe	Bosnia and Herzegovina	Vogosca
BosniaandHerzegovina/VFS-UNSA-LMGFI013/2020	EPI_ISL_955171	2020-12-17	Europe	Bosnia and Herzegovina	Zenica		Europe	Bosnia and Herzegovina	Zenica
BosniaandHerzegovina/VFS-UNSA-LMGFI014/2020	EPI_ISL_955173	2020-12-25	Europe	Bosnia and Herzegovina	Sarajevo		Asia	United Arab Emirates	United Arab Emirates
BosniaandHerzegovina/VFS-UNSA-LMGFI017/2021	EPI_ISL_955186	2021-01-15	Europe	Bosnia and Herzegovina	Sarajevo		Europe	Bosnia and Herzegovina	Sarajevo
BosniaandHerzegovina/VFS-UNSA-LMGFI024/2020	EPI_ISL_1016690	2020-12-25	Europe	Bosnia and Herzegovina	Sarajevo		Europe	Bosnia and Herzegovina	Sarajevo
BosniaandHerzegovina/VFS-UNSA-LMGFI030/2021	EPI_ISL_1016968	2021-02-09	Europe	Bosnia and Herzegovina	Zenica		Europe	Bosnia and Herzegovina	Zenica
BosniaandHerzegovina/VFS-UNSA-LMGFI031/2021	EPI_ISL_1016969	2021-02-09	Europe	Bosnia and Herzegovina	Zenica		Europe	Bosnia and Herzegovina	Zenica
Botswana/1217-IN1660/2020	EPI_ISL_770471	2020-12-17	Africa	Botswana	Maun		Africa	Botswana	Maun
Botswana/1217-IN1699/2020	EPI_ISL_770472	2020-12-17	Africa	Botswana	Maun		Africa	Botswana	Maun
Botswana/1223-IN1490/2020	EPI_ISL_770475	2020-12-23	Africa	Botswana	Maun		Africa	Botswana	Maun
Botswana/1224-IN462/2020	EPI_ISL_770470	2020-12-24	Africa	Botswana	Gaborone		Africa	Botswana	Gaborone
Botswana/BOT2855/2020	EPI_ISL_560389	2020-04-14	Africa	Botswana	Gaborone		Africa	Botswana	Gaborone
Botswana/CV1201783/2021	EPI_ISL_935045	2021-01-15	Africa	Botswana	Gaborone		Africa	Botswana	Gaborone
Botswana/CV1605828/2020	EPI_ISL_770473	2020-12-23	Africa	Botswana	Francistown		Africa	Botswana	Francistown
Botswana/CV1615722/2020	EPI_ISL_770474	2020-12-18	Africa	Botswana	Francistown		Africa	Botswana	Francistown
Botswana/CV1807054/2021	EPI_ISL_933724	2021-01-15	Africa	Botswana	Gaborone		Africa	Botswana	Gaborone
Brazil/AC-IEC162526/2020	EPI_ISL_848599	2020-03-18	South America	Brazil	Acre		South America	Brazil	Acre
Brazil/AC-IEC162536/2020	EPI_ISL_848600	2020-03-18	South America	Brazil	Acre		South America	Brazil	Acre
Brazil/AC-IEC162577/2020	EPI_ISL_848601	2020-03-18	South America	Brazil	Acre		South America	Brazil	Acre
Brazil/AC-IEC168034/2020	EPI_ISL_848573	2020-05-22	South America	Brazil	Acre		South America	Brazil	Acre
Brazil/AC-IEC169737/2020	EPI_ISL_848612	2020-06-10	South America	Brazil	Acre		South America	Brazil	Acre
Brazil/AC-IEC169749/2020	EPI_ISL_848613	2020-06-04	South America	Brazil	Acre		South America	Brazil	Acre
Brazil/AL-28256/2020	EPI_ISL_792639	2020-11-21	South America	Brazil	Alagoas	Maceio	South America	Brazil	Alagoas
Brazil/AL-28258/2020	EPI_ISL_792640	2020-05-06	South America	Brazil	Alagoas		South America	Brazil	Alagoas
Brazil/AL-28875/2020	EPI_ISL_792641	2020-11-23	South America	Brazil	Alagoas		South America	Brazil	Alagoas
Brazil/AL-30270/2020	EPI_ISL_792642	2020-12-04	South America	Brazil	Alagoas	Maceio	South America	Brazil	Alagoas
Brazil/AL-30271/2020	EPI_ISL_792643	2020-04-27	South America	Brazil	Alagoas		South America	Brazil	Alagoas
Brazil/AL-30273/2020	EPI_ISL_792644	2020-05-13	South America	Brazil	Alagoas		South America	Brazil	Alagoas
Brazil/AL-837/2020	EPI_ISL_427292	2020-03-18	South America	Brazil	Alagoas	Maceio	South America	Brazil	Alagoas
Brazil/AM-02/2020	EPI_ISL_417034	2020-03-16	South America	Brazil	Amazonas BR	Manaus	South America	Brazil	Amazonas BR
Brazil/AM-0205/2020	EPI_ISL_470572	2020-04-02	South America	Brazil	Amazonas BR		South America	Brazil	Amazonas BR
Brazil/AM-1031/2021	EPI_ISL_906075	2021-01-19	South America	Brazil	Amazonas BR	Manaus	South America	Brazil	Amazonas BR
Brazil/AM-1035/2021	EPI_ISL_906069	2021-01-15	South America	Brazil	Amazonas BR	Manaus	South America	Brazil	Amazonas BR
Brazil/AM-1036/2021	EPI_ISL_906076	2021-01-19	South America	Brazil	Amazonas BR	Manaus	South America	Brazil	Amazonas BR
Brazil/AM-1037/2021	EPI_ISL_906077	2021-01-19	South America	Brazil	Amazonas BR	Manaus	South America	Brazil	Amazonas BR
Brazil/AM-1039/2021	EPI_ISL_906070	2021-01-18	South America	Brazil	Amazonas BR	Manaus	South America	Brazil	Amazonas BR
Brazil/AM-1047/2021	EPI_ISL_906080	2021-01-22	South America	Brazil	Amazonas BR	Manaus	South America	Brazil	Amazonas BR
Brazil/AM-1048/2021	EPI_ISL_906081	2021-01-22	South America	Brazil	Amazonas BR	Manaus	South America	Brazil	Amazonas BR
Brazil/AM-1059/2021	EPI_ISL_940614	2021-01-19	South America	Brazil	Amazonas BR	Manaus	South America	Brazil	Amazonas BR
Brazil/AM-1060/2021	EPI_ISL_940615	2021-01-19	South America	Brazil	Amazonas BR	Manaus	South America	Brazil	Amazonas BR
Brazil/AM-1061/2021	EPI_ISL_940616	2021-01-19	South America	Brazil	Amazonas BR	Manaus	South America	Brazil	Amazonas BR
Brazil/AM-1062/2021	EPI_ISL_906071	2021-01-19	South America	Brazil	Amazonas BR	Manaus	South America	Brazil	Piaui
Brazil/AM-1063/2021	EPI_ISL_940617	2021-01-19	South America	Brazil	Amazonas BR	Manaus	South America	Brazil	Amazonas BR
Brazil/AM-1064/2021	EPI_ISL_940618	2021-01-19	South America	Brazil	Amazonas BR	Manaus	South America	Brazil	Amazonas BR
Brazil/AM-1066/2021	EPI_ISL_940620	2021-01-14	South America	Brazil	Amazonas BR	Manaus	South America	Brazil	Amazonas BR
Brazil/AM-1069/2021	EPI_ISL_940623	2021-01-08	South America	Brazil	Amazonas BR	Manaus	South America	Brazil	Amazonas BR
Brazil/AM-1070/2021	EPI_ISL_940624	2021-01-15	South America	Brazil	Amazonas BR	Manaus	South America	Brazil	Amazonas BR
Brazil/AM-1073/2021	EPI_ISL_940626	2021-01-21	South America	Brazil	Amazonas BR	Manaus	South America	Brazil	Amazonas BR
Brazil/AM-1074/2021	EPI_ISL_940627	2021-01-22	South America	Brazil	Amazonas BR	Manaus	South America	Brazil	Amazonas BR
Brazil/AM-1192/2021	EPI_ISL_943990	2021-01-19	South America	Brazil	Amazonas BR	Manaus	South America	Brazil	Amazonas BR
Brazil/AM-20140047PR/2020	EPI_ISL_1068078	2020-03-23	South America	Brazil	Amazonas BR	Manaus	South America	Brazil	Amazonas BR
Brazil/AM-20141466MD/2020	EPI_ISL_1068091	2020-08-06	South America	Brazil	Amazonas BR	Labrea	South America	Brazil	Amazonas BR
Brazil/AM-20141671CB/2020	EPI_ISL_1068095	2020-09-15	South America	Brazil	Amazonas BR	Manaus	South America	Brazil	Amazonas BR
Brazil/AM-20142274FB/2020	EPI_ISL_1068104	2020-10-22	South America	Brazil	Amazonas BR	Manaus	South America	Brazil	Amazonas BR
Brazil/AM-20142346FB/2020	EPI_ISL_1068105	2020-11-03	South America	Brazil	Amazonas BR	Manaus	South America	Brazil	Amazonas BR
Brazil/AM-20142371CJ/2020	EPI_ISL_1068106	2020-11-05	South America	Brazil	Amazonas BR	Manaus	South America	Brazil	Amazonas BR
Brazil/AM-20142410MC/2020	EPI_ISL_792560	2020-11-06	South America	Brazil	Amazonas BR	Manaus	South America	Brazil	Amazonas BR
Brazil/AM-20142424SS/2020	EPI_ISL_1068107	2020-10-28	South America	Brazil	Amazonas BR	Manaus	South America	Brazil	Amazonas BR
Brazil/AM-20142492MG/2020	EPI_ISL_801391	2020-11-12	South America	Brazil	Amazonas BR	Manaus	South America	Brazil	Amazonas BR
Brazil/AM-20142493RO/2020	EPI_ISL_801392	2020-11-12	South America	Brazil	Amazonas BR	Manaus	South America	Brazil	Amazonas BR
Brazil/AM-20142761FC/2020	EPI_ISL_833131	2020-12-01	South America	Brazil	Amazonas BR	Manaus	South America	Brazil	Amazonas BR
Brazil/AM-20142910VS/2020	EPI_ISL_833132	2020-12-10	South America	Brazil	Amazonas BR	Manaus	South America	Brazil	Amazonas BR
Brazil/AM-20142973ES/2020	EPI_ISL_1068108	2020-12-10	South America	Brazil	Amazonas BR	Manaus	South America	Brazil	Amazonas BR
Brazil/AM-20143003CA/2020	EPI_ISL_1068109	2020-12-22	South America	Brazil	Amazonas BR	Manaus	South America	Brazil	Amazonas BR
Brazil/AM-20143088ER/2020	EPI_ISL_1068110	2020-12-28	South America	Brazil	Amazonas BR	Manaus	South America	Brazil	Amazonas BR
Brazil/AM-20143093FL/2020	EPI_ISL_1068111	2020-12-28	South America	Brazil	Amazonas BR	Manaus	South America	Brazil	Amazonas BR
Brazil/AM-20143103JT/2020	EPI_ISL_833136	2020-12-29	South America	Brazil	Amazonas BR	Manaus	South America	Brazil	Amazonas BR
Brazil/AM-20143105JJ/2020	EPI_ISL_1068112	2020-12-29	South America	Brazil	Amazonas BR	Manaus	South America	Brazil	Amazonas BR
Brazil/AM-20143138FN-R2/2020	EPI_ISL_811149	2020-12-30	South America	Brazil	Amazonas BR	Manaus	South America	Brazil	Amazonas BR
Brazil/AM-20143145KL/2020	EPI_ISL_1068113	2020-12-30	South America	Brazil	Amazonas BR	Manaus	South America	Brazil	Amazonas BR
Brazil/AM-20143164MG/2020	EPI_ISL_833133	2020-12-18	South America	Brazil	Amazonas BR	Manaus	South America	Brazil	Amazonas BR
Brazil/AM-20143297CR/2020	EPI_ISL_1068114	2020-12-23	South America	Brazil	Amazonas BR	Manaus	South America	Brazil	Amazonas BR
Brazil/AM-20143423LL/2020	EPI_ISL_1068115	2020-12-28	South America	Brazil	Amazonas BR	Manaus	South America	Brazil	Amazonas BR
Brazil/AM-20842130HA/2020	EPI_ISL_1068124	2020-10-07	South America	Brazil	Amazonas BR	Manaus	South America	Brazil	Amazonas BR
Brazil/AM-20842350OC/2020	EPI_ISL_801393	2020-10-29	South America	Brazil	Amazonas BR	Manaus	South America	Brazil	Amazonas BR
Brazil/AM-20842378LB/2020	EPI_ISL_801394	2020-10-29	South America	Brazil	Amazonas BR	Manaus	South America	Brazil	Amazonas BR
Brazil/AM-20842386CA/2020	EPI_ISL_1068125	2020-10-28	South America	Brazil	Amazonas BR	Manaus	South America	Brazil	Amazonas BR
Brazil/AM-20842393GA/2020	EPI_ISL_801395	2020-11-03	South America	Brazil	Amazonas BR	Manaus	South America	Brazil	Amazonas BR
Brazil/AM-20842408LA/2020	EPI_ISL_1068126	2020-11-03	South America	Brazil	Amazonas BR	Manaus	South America	Brazil	Amazonas BR
Brazil/AM-20842451CN/2020	EPI_ISL_1068127	2020-11-04	South America	Brazil	Amazonas BR	Manaus	South America	Brazil	Amazonas BR
Brazil/AM-20842455CA/2020	EPI_ISL_1068128	2020-11-05	South America	Brazil	Amazonas BR	Manaus	South America	Brazil	Amazonas BR
Brazil/AM-20842532JA/2020	EPI_ISL_1068129	2020-11-11	South America	Brazil	Amazonas BR	Manaus	South America	Brazil	Amazonas BR
Brazil/AM-20842533AP/2020	EPI_ISL_1068130	2020-11-11	South America	Brazil	Amazonas BR	Manaus	South America	Brazil	Amazonas BR
Brazil/AM-20842559AS/2020	EPI_ISL_1068131	2020-11-12	South America	Brazil	Amazonas BR	Manaus	South America	Brazil	Amazonas BR
Brazil/AM-20842568SB/2020	EPI_ISL_801396	2020-11-12	South America	Brazil	Amazonas BR	Manaus	South America	Brazil	Amazonas BR
Brazil/AM-20842572LS/2020	EPI_ISL_1068132	2020-11-13	South America	Brazil	Amazonas BR	Manaus	South America	Brazil	Amazonas BR
Brazil/AM-20842578TG/2020	EPI_ISL_1068133	2020-11-13	South America	Brazil	Amazonas BR	Manaus	South America	Brazil	Amazonas BR
Brazil/AM-20842652AF/2020	EPI_ISL_1068134	2020-11-17	South America	Brazil	Amazonas BR	Manaus	South America	Brazil	Amazonas BR
Brazil/AM-20842657BJ/2020	EPI_ISL_1068135	2020-11-17	South America	Brazil	Amazonas BR	Manaus	South America	Brazil	Amazonas BR
Brazil/AM-20842670AC/2020	EPI_ISL_1068136	2020-11-18	South America	Brazil	Amazonas BR	Manaus	South America	Brazil	Amazonas BR
Brazil/AM-20842695EA/2020	EPI_ISL_1068137	2020-11-19	South America	Brazil	Amazonas BR	Manaus	South America	Brazil	Amazonas BR
Brazil/AM-20842703OP/2020	EPI_ISL_1068138	2020-11-23	South America	Brazil	Amazonas BR	Manaus	South America	Brazil	Amazonas BR
Brazil/AM-20842719LR/2020	EPI_ISL_1068139	2020-11-24	South America	Brazil	Amazonas BR	Manaus	South America	Brazil	Amazonas BR
Brazil/AM-20842781AF/2020	EPI_ISL_1068140	2020-11-27	South America	Brazil	Amazonas BR	Manaus	South America	Brazil	Amazonas BR
Brazil/AM-20842818CE/2020	EPI_ISL_1068141	2020-11-30	South America	Brazil	Amazonas BR	Manaus	South America	Brazil	Amazonas BR
Brazil/AM-20842837AN/2020	EPI_ISL_1068142	2020-12-03	South America	Brazil	Amazonas BR	Manaus	South America	Brazil	Amazonas BR
Brazil/AM-20842839FG/2020	EPI_ISL_1068143	2020-12-03	South America	Brazil	Amazonas BR	Manaus	South America	Brazil	Amazonas BR
Brazil/AM-20842882CA/2020	EPI_ISL_833137	2020-12-04	South America	Brazil	Amazonas BR	Manaus	South America	Brazil	Amazonas BR
Brazil/AM-20842976EV/2020	EPI_ISL_1068144	2020-12-09	South America	Brazil	Amazonas BR	Manaus	South America	Brazil	Amazonas BR
Brazil/AM-20842980AA/2020	EPI_ISL_1068145	2020-12-09	South America	Brazil	Amazonas BR	Manaus	South America	Brazil	Amazonas BR
Brazil/AM-20842986CO/2020	EPI_ISL_1068146	2020-12-09	South America	Brazil	Amazonas BR	Manaus	South America	Brazil	Amazonas BR
Brazil/AM-20842996RF/2020	EPI_ISL_1068147	2020-12-11	South America	Brazil	Amazonas BR	Manaus	South America	Brazil	Amazonas BR
Brazil/AM-20843023JA/2020	EPI_ISL_1068148	2020-12-11	South America	Brazil	Amazonas BR	Manaus	South America	Brazil	Amazonas BR
Brazil/AM-20843044TM/2020	EPI_ISL_833134	2020-12-14	South America	Brazil	Amazonas BR	Manaus	South America	Brazil	Amazonas BR
Brazil/AM-20843049KC/2020	EPI_ISL_833135	2020-12-16	South America	Brazil	Amazonas BR	Manaus	South America	Brazil	Amazonas BR
Brazil/AM-20843185MR/2020	EPI_ISL_1068149	2020-12-18	South America	Brazil	Amazonas BR	Manaus	South America	Brazil	Amazonas BR
Brazil/AM-20843187NC/2020	EPI_ISL_1068150	2020-12-18	South America	Brazil	Amazonas BR	Manaus	South America	Brazil	Amazonas BR
Brazil/AM-20843198JS/2020	EPI_ISL_1068151	2020-12-21	South America	Brazil	Amazonas BR	Manaus	South America	Brazil	Amazonas BR
Brazil/AM-20843201ML/2020	EPI_ISL_833138	2020-12-21	South America	Brazil	Amazonas BR	Manaus	South America	Brazil	Amazonas BR
Brazil/AM-20843228ZC/2020	EPI_ISL_833139	2020-12-22	South America	Brazil	Amazonas BR	Manaus	South America	Brazil	Amazonas BR
Brazil/AM-20843242IB/2020	EPI_ISL_1068152	2020-12-23	South America	Brazil	Amazonas BR	Manaus	South America	Brazil	Amazonas BR
Brazil/AM-20843263MS/2020	EPI_ISL_1068153	2020-12-23	South America	Brazil	Amazonas BR	Manaus	South America	Brazil	Amazonas BR
Brazil/AM-20843269RC/2020	EPI_ISL_833140	2020-12-23	South America	Brazil	Amazonas BR	Manaus	South America	Brazil	Amazonas BR
Brazil/AM-20843278FR/2020	EPI_ISL_1068154	2020-12-23	South America	Brazil	Amazonas BR	Manaus	South America	Brazil	Amazonas BR
Brazil/AM-20843310NT/2020	EPI_ISL_1068155	2020-12-21	South America	Brazil	Amazonas BR	Manaus	South America	Brazil	Amazonas BR
Brazil/AM-20843312KD/2020	EPI_ISL_1068156	2020-12-27	South America	Brazil	Amazonas BR	Manaus	South America	Brazil	Amazonas BR
Brazil/AM-20843348JS/2020	EPI_ISL_1068157	2020-12-28	South America	Brazil	Amazonas BR	Manaus	South America	Brazil	Amazonas BR
Brazil/AM-20843351MC/2020	EPI_ISL_1068158	2020-12-28	South America	Brazil	Amazonas BR	Manaus	South America	Brazil	Amazonas BR
Brazil/AM-20843355YM/2020	EPI_ISL_1068159	2020-12-28	South America	Brazil	Amazonas BR	Manaus	South America	Brazil	Amazonas BR
Brazil/AM-20843374ML/2020	EPI_ISL_1068160	2020-12-29	South America	Brazil	Amazonas BR	Manaus	South America	Brazil	Amazonas BR
Brazil/AM-20843383RG/2020	EPI_ISL_1068161	2020-12-29	South America	Brazil	Amazonas BR	Manaus	South America	Brazil	Amazonas BR
Brazil/AM-20890012JJ/2020	EPI_ISL_801397	2020-08-24	South America	Brazil	Amazonas BR	Caapiranga	South America	Brazil	Amazonas BR
Brazil/AM-20890013MB/2020	EPI_ISL_801398	2020-08-24	South America	Brazil	Amazonas BR	Caapiranga	South America	Brazil	Amazonas BR
Brazil/AM-20890022AB/2020	EPI_ISL_801399	2020-06-09	South America	Brazil	Amazonas BR	Manaquiri	South America	Brazil	Amazonas BR
Brazil/AM-20890057CR/2020	EPI_ISL_1068169	2020-12-28	South America	Brazil	Amazonas BR	Rio Preto Da Eva	South America	Brazil	Amazonas BR
Brazil/AM-20890079MS/2020	EPI_ISL_1068171	2020-06-06	South America	Brazil	Amazonas BR	Manicoré	South America	Brazil	Amazonas BR
Brazil/AM-20890083OP/2020	EPI_ISL_1068172	2020-06-06	South America	Brazil	Amazonas BR	Manicoré	South America	Brazil	Amazonas BR
Brazil/AM-20890511ME/2020	EPI_ISL_1068192	2020-10-19	South America	Brazil	Amazonas BR	São Gabriel Da Cachoeira	South America	Brazil	Amazonas BR
Brazil/AM-20890675MV/2020	EPI_ISL_1068196	2020-12-22	South America	Brazil	Amazonas BR	Manaus	South America	Brazil	Amazonas BR
Brazil/AM-20891068DS/2020	EPI_ISL_1068198	2020-12-24	South America	Brazil	Amazonas BR	Manaus	South America	Brazil	Amazonas BR
Brazil/AM-20891680JR/2020	EPI_ISL_1068213	2020-06-10	South America	Brazil	Amazonas BR	Manaquiri	South America	Brazil	Amazonas BR
Brazil/AM-20891705KM/2020	EPI_ISL_1068215	2020-12-29	South America	Brazil	Amazonas BR	Iranduba	South America	Brazil	Amazonas BR
Brazil/AM-20892199FT/2020	EPI_ISL_1068221	2020-12-21	South America	Brazil	Amazonas BR	Manaus	South America	Brazil	Amazonas BR
Brazil/AM-20892204FL/2020	EPI_ISL_1068222	2020-12-21	South America	Brazil	Amazonas BR	Manaus	South America	Brazil	Amazonas BR
Brazil/AM-20892224RM/2020	EPI_ISL_1068223	2020-12-21	South America	Brazil	Amazonas BR	Manaus	South America	Brazil	Amazonas BR
Brazil/AM-20892251AR/2020	EPI_ISL_1068225	2020-12-23	South America	Brazil	Amazonas BR	Manaus	South America	Brazil	Amazonas BR
Brazil/AM-20892262DR/2020	EPI_ISL_1068226	2020-12-23	South America	Brazil	Amazonas BR	Manaus	South America	Brazil	Amazonas BR
Brazil/AM-20893866MN/2020	EPI_ISL_1068243	2020-12-23	South America	Brazil	Amazonas BR	Manaus	South America	Brazil	Amazonas BR
Brazil/AM-20894927MS/2020	EPI_ISL_1068248	2020-12-28	South America	Brazil	Amazonas BR	Careiro	South America	Brazil	Amazonas BR
Brazil/AM-20895217CM/2020	EPI_ISL_1068249	2020-12-22	South America	Brazil	Amazonas BR	Manaus	South America	Brazil	Amazonas BR
Brazil/AM-20895548CN/2020	EPI_ISL_1068251	2020-07-06	South America	Brazil	Amazonas BR	Manaus	South America	Brazil	Amazonas BR
Brazil/AM-20895654ID/2020	EPI_ISL_1068254	2020-07-21	South America	Brazil	Amazonas BR	Manaus	South America	Brazil	Amazonas BR
Brazil/AM-20895864ER/2020	EPI_ISL_1068255	2020-12-22	South America	Brazil	Amazonas BR	Manaus	South America	Brazil	Amazonas BR
Brazil/AM-20897269OP/2020	EPI_ISL_1068256	2020-12-23	South America	Brazil	Amazonas BR	Manaus	South America	Brazil	Amazonas BR
Brazil/AM-20898137RM/2020	EPI_ISL_1068257	2020-12-19	South America	Brazil	Amazonas BR	Manacapuru	South America	Brazil	Amazonas BR
Brazil/AM-21140415MR-R2/2021	EPI_ISL_1034304	2021-01-19	South America	Brazil	Amazonas BR	Manaus	South America	Brazil	Amazonas BR
Brazil/AM-21140646MJ-R2/2021	EPI_ISL_1034306	2021-01-29	South America	Brazil	Amazonas BR	Manaus	South America	Brazil	Amazonas BR
Brazil/AM-21142481RG/2021	EPI_ISL_1068258	2021-01-13	South America	Brazil	Amazonas BR	Manaus	South America	Brazil	Amazonas BR
Brazil/AM-21143316HC/2021	EPI_ISL_1068259	2021-01-04	South America	Brazil	Amazonas BR	Manaus	South America	Brazil	Amazonas BR
Brazil/AM-21143321SM/2021	EPI_ISL_1068260	2021-01-04	South America	Brazil	Amazonas BR	Manaus	South America	Brazil	Amazonas BR
Brazil/AM-21143333CC/2021	EPI_ISL_1068261	2021-01-05	South America	Brazil	Amazonas BR	Manaus	South America	Brazil	Amazonas BR
Brazil/AM-21143339MM/2021	EPI_ISL_1068262	2021-01-05	South America	Brazil	Amazonas BR	Manaus	South America	Brazil	Amazonas BR
Brazil/AM-21143395RC/2021	EPI_ISL_1068263	2021-01-06	South America	Brazil	Amazonas BR	Manaus	South America	Brazil	Amazonas BR
Brazil/AM-21143402KJ/2021	EPI_ISL_1068264	2021-01-06	South America	Brazil	Amazonas BR	Manaus	South America	Brazil	Amazonas BR
Brazil/AM-21143408DG/2021	EPI_ISL_1068265	2021-01-06	South America	Brazil	Amazonas BR	Manaus	South America	Brazil	Amazonas BR
Brazil/AM-21143420WC/2021	EPI_ISL_1068266	2021-01-07	South America	Brazil	Amazonas BR	Manaus	South America	Brazil	Amazonas BR
Brazil/AM-21143453RB/2021	EPI_ISL_1068267	2021-01-08	South America	Brazil	Amazonas BR	Manaus	South America	Brazil	Amazonas BR
Brazil/AM-21143455VM/2021	EPI_ISL_1068268	2021-01-08	South America	Brazil	Amazonas BR	Manaus	South America	Brazil	Amazonas BR
Brazil/AM-21143459HF/2021	EPI_ISL_1068269	2021-01-08	South America	Brazil	Amazonas BR	Manaus	South America	Brazil	Amazonas BR
Brazil/AM-21143496CM/2021	EPI_ISL_1068270	2021-01-11	South America	Brazil	Amazonas BR	Manaus	South America	Brazil	Amazonas BR
Brazil/AM-21143504VA/2021	EPI_ISL_1068271	2021-01-11	South America	Brazil	Amazonas BR	Manaus	South America	Brazil	Amazonas BR
Brazil/AM-21143537SL/2021	EPI_ISL_1068272	2021-01-12	South America	Brazil	Amazonas BR	Manaus	South America	Brazil	Amazonas BR
Brazil/AM-21143541HC/2021	EPI_ISL_1068273	2021-01-12	South America	Brazil	Amazonas BR	Manaus	South America	Brazil	Amazonas BR
Brazil/AM-21143575RS/2021	EPI_ISL_1068274	2021-01-08	South America	Brazil	Amazonas BR	Manaus	South America	Brazil	Amazonas BR
Brazil/AM-21143580DO/2021	EPI_ISL_1068275	2021-01-08	South America	Brazil	Amazonas BR	Manaus	South America	Brazil	Amazonas BR
Brazil/AM-21143603CF/2021	EPI_ISL_1068276	2021-01-13	South America	Brazil	Amazonas BR	Manaus	South America	Brazil	Amazonas BR
Brazil/AM-21143607WL/2021	EPI_ISL_1068277	2021-01-13	South America	Brazil	Amazonas BR	Manaus	South America	Brazil	Amazonas BR
Brazil/AM-21143608MV/2021	EPI_ISL_1068278	2021-01-13	South America	Brazil	Amazonas BR	Manaus	South America	Brazil	Amazonas BR
Brazil/AM-21843439LC/2021	EPI_ISL_1068279	2021-01-07	South America	Brazil	Amazonas BR	Manaus	South America	Brazil	Amazonas BR
Brazil/AM-21843511WC/2021	EPI_ISL_1068280	2021-01-06	South America	Brazil	Amazonas BR	Manaus	South America	Brazil	Amazonas BR
Brazil/AM-21843518RA/2021	EPI_ISL_1068281	2021-01-06	South America	Brazil	Amazonas BR	Manaus	South America	Brazil	Amazonas BR
Brazil/AM-21843667JC/2021	EPI_ISL_1068282	2021-01-11	South America	Brazil	Amazonas BR	Manaus	South America	Brazil	Amazonas BR
Brazil/AM-21843677AF/2021	EPI_ISL_1068283	2021-01-12	South America	Brazil	Amazonas BR	Manaus	South America	Brazil	Amazonas BR
Brazil/AM-21843807PS/2021	EPI_ISL_1068284	2021-01-13	South America	Brazil	Amazonas BR	Manaus	South America	Brazil	Amazonas BR
Brazil/AM-21890002SP/2021	EPI_ISL_1068285	2021-01-04	South America	Brazil	Amazonas BR	Anori	South America	Brazil	Amazonas BR
Brazil/AM-21890006JG/2021	EPI_ISL_1068286	2021-01-04	South America	Brazil	Amazonas BR	São Gabriel Da Cachoeira	South America	Brazil	Amazonas BR
Brazil/AM-21890017IF/2021	EPI_ISL_1068287	2021-01-05	South America	Brazil	Amazonas BR	Iranduba	South America	Brazil	Amazonas BR
Brazil/AM-21890017MD/2021	EPI_ISL_1068288	2021-01-05	South America	Brazil	Amazonas BR	Rio Preto Da Eva	South America	Brazil	Amazonas BR
Brazil/AM-21890025RM/2021	EPI_ISL_1068289	2021-01-05	South America	Brazil	Amazonas BR	Presidente Figueiredo	South America	Brazil	Amazonas BR
Brazil/AM-21890031RC/2021	EPI_ISL_1068290	2021-01-05	South America	Brazil	Amazonas BR	Tabatinga	South America	Brazil	Amazonas BR
Brazil/AM-21890365EC/2021	EPI_ISL_1068291	2021-01-07	South America	Brazil	Amazonas BR	Careiro	South America	Brazil	Amazonas BR
Brazil/AM-21890474MD/2021	EPI_ISL_1068292	2021-01-06	South America	Brazil	Amazonas BR	Manacapuru	South America	Brazil	Amazonas BR
Brazil/AM-989/2020	EPI_ISL_833169	2020-12-23	South America	Brazil	Amazonas BR		South America	Brazil	Amazonas BR
Brazil/AM-991/2020	EPI_ISL_833171	2020-12-17	South America	Brazil	Amazonas BR		South America	Brazil	Amazonas BR
Brazil/AM-996/2020	EPI_ISL_833175	2020-12-22	South America	Brazil	Amazonas BR		South America	Brazil	Amazonas BR
Brazil/AM-IEC-177274/2020	EPI_ISL_918531	2020-11-10	South America	Brazil	Amazonas BR		South America	Brazil	Amazonas BR
Brazil/AM-IEC-177281/2020	EPI_ISL_925846	2020-11-11	South America	Brazil	Amazonas BR		South America	Brazil	Amazonas BR
Brazil/AM-IEC-177282/2020	EPI_ISL_918532	2020-11-13	South America	Brazil	Amazonas BR		South America	Brazil	Amazonas BR
Brazil/AM-IEC-177284/2020	EPI_ISL_918533	2020-11-10	South America	Brazil	Amazonas BR		South America	Brazil	Amazonas BR
Brazil/AM-IEC-177289/2020	EPI_ISL_918534	2020-12-21	South America	Brazil	Amazonas BR		South America	Brazil	Amazonas BR
Brazil/AM-IEC-177290/2020	EPI_ISL_918499	2020-12-21	South America	Brazil	Amazonas BR		South America	Brazil	Amazonas BR
Brazil/AM-IEC-177291/2020	EPI_ISL_918500	2020-12-28	South America	Brazil	Amazonas BR		South America	Brazil	Amazonas BR
Brazil/AM-IEC-177292/2020	EPI_ISL_918501	2020-12-28	South America	Brazil	Amazonas BR		South America	Brazil	Amazonas BR
Brazil/AM-IEC-177293/2020	EPI_ISL_918502	2020-12-29	South America	Brazil	Amazonas BR		South America	Brazil	Amazonas BR
Brazil/AM-IEC-177294/2020	EPI_ISL_918503	2020-12-28	South America	Brazil	Amazonas BR		South America	Brazil	Amazonas BR
Brazil/AM-IEC-177299/2020	EPI_ISL_925916	2020-12-21	South America	Brazil	Amazonas BR		South America	Brazil	Amazonas BR
Brazil/AM-IEC-177301/2020	EPI_ISL_918504	2020-12-21	South America	Brazil	Amazonas BR		South America	Brazil	Amazonas BR
Brazil/AM-IEC-177302/2020	EPI_ISL_926446	2020-12-21	South America	Brazil	Amazonas BR		South America	Brazil	Amazonas BR
Brazil/AM-IEC-177310/2020	EPI_ISL_918505	2020-12-30	South America	Brazil	Amazonas BR		South America	Brazil	Amazonas BR
Brazil/AM-IEC-177312/2020	EPI_ISL_918506	2020-12-30	South America	Brazil	Amazonas BR		South America	Brazil	Amazonas BR
Brazil/AM-IEC-177314/2021	EPI_ISL_918507	2021-01-05	South America	Brazil	Amazonas BR		South America	Brazil	Amazonas BR
Brazil/AM-IEC-177317/2021	EPI_ISL_918535	2021-01-05	South America	Brazil	Amazonas BR		South America	Brazil	Amazonas BR
Brazil/AM-IEC-177320/2021	EPI_ISL_918508	2021-01-05	South America	Brazil	Amazonas BR		South America	Brazil	Amazonas BR
Brazil/AM-IEC-177322/2021	EPI_ISL_918509	2021-01-06	South America	Brazil	Amazonas BR		South America	Brazil	Amazonas BR
Brazil/AM-IEC-177323/2021	EPI_ISL_918510	2021-01-07	South America	Brazil	Amazonas BR		South America	Brazil	Amazonas BR
Brazil/AM-IEC-177328/2020	EPI_ISL_918511	2020-12-30	South America	Brazil	Amazonas BR		South America	Brazil	Amazonas BR
Brazil/AM-L13-CD166/2020	EPI_ISL_476224	2020-03-16	South America	Brazil	Amazonas BR		South America	Brazil	Amazonas BR
Brazil/AM-L70-71-CD1715/2020	EPI_ISL_1060920	2020-12-15	South America	Brazil	Amazonas BR	Manaus	South America	Brazil	Amazonas BR
Brazil/AM-L70-71-CD1716/2020	EPI_ISL_1060884	2020-12-16	South America	Brazil	Amazonas BR	Manaus	South America	Brazil	Amazonas BR
Brazil/AM-L70-71-CD1717/2020	EPI_ISL_1060924	2020-12-16	South America	Brazil	Amazonas BR	Manaus	South America	Brazil	Amazonas BR
Brazil/AM-L70-71-CD1718/2020	EPI_ISL_1060900	2020-12-16	South America	Brazil	Amazonas BR	Manaus	South America	Brazil	Amazonas BR
Brazil/AM-L70-71-CD1719/2020	EPI_ISL_1060923	2020-12-15	South America	Brazil	Amazonas BR	Manaus	South America	Brazil	Amazonas BR
Brazil/AM-L70-71-CD1721/2020	EPI_ISL_1060918	2020-12-17	South America	Brazil	Amazonas BR	Manaus	South America	Brazil	Amazonas BR
Brazil/AM-L70-71-CD1722/2020	EPI_ISL_1060914	2020-12-17	South America	Brazil	Amazonas BR	Manaus	South America	Brazil	Amazonas BR
Brazil/AM-L70-71-CD1723/2020	EPI_ISL_1060943	2020-12-17	South America	Brazil	Amazonas BR	Manaus	South America	Brazil	Amazonas BR
Brazil/AM-L70-71-CD1725/2020	EPI_ISL_1060910	2020-12-16	South America	Brazil	Amazonas BR	Manaus	South America	Brazil	Amazonas BR
Brazil/AM-L70-71-CD1726/2020	EPI_ISL_1060925	2020-12-17	South America	Brazil	Amazonas BR	Manaus	South America	Brazil	Amazonas BR
Brazil/AM-L70-71-CD1727/2020	EPI_ISL_1060954	2020-12-18	South America	Brazil	Amazonas BR	Manaus	South America	Brazil	Amazonas BR
Brazil/AM-L70-71-CD1728/2020	EPI_ISL_1060926	2020-12-18	South America	Brazil	Amazonas BR	Manaus	South America	Brazil	Amazonas BR
Brazil/AM-L70-71-CD1729/2020	EPI_ISL_1060891	2020-12-17	South America	Brazil	Amazonas BR	Manaus	South America	Brazil	Amazonas BR
Brazil/AM-L70-71-CD1731/2020	EPI_ISL_1060887	2020-12-17	South America	Brazil	Amazonas BR	Manaus	South America	Brazil	Amazonas BR
Brazil/AM-L70-71-CD1733/2020	EPI_ISL_1060904	2020-12-21	South America	Brazil	Amazonas BR	Manaus	South America	Brazil	Amazonas BR
Brazil/AM-L70-71-CD1735/2020	EPI_ISL_1060927	2020-12-21	South America	Brazil	Amazonas BR	Manaus	South America	Brazil	Amazonas BR
Brazil/AM-L70-71-CD1737/2020	EPI_ISL_1060876	2020-12-21	South America	Brazil	Amazonas BR	Manaus	South America	Brazil	Amazonas BR
Brazil/AM-L70-71-CD1739/2020	EPI_ISL_1060902	2020-12-21	South America	Brazil	Amazonas BR	Manaus	South America	Brazil	Amazonas BR
Brazil/AM-L70-71-CD1742/2020	EPI_ISL_1060886	2020-12-22	South America	Brazil	Amazonas BR	Manaus	South America	Brazil	Amazonas BR
Brazil/AM-L70-71-CD1743/2020	EPI_ISL_1060947	2020-12-22	South America	Brazil	Amazonas BR	Manaus	South America	Brazil	Amazonas BR
Brazil/AM-L70-71-CD1748/2020	EPI_ISL_1060949	2020-12-23	South America	Brazil	Amazonas BR	Manaus	South America	Brazil	Amazonas BR
Brazil/AM-L70-CD1715/2020	EPI_ISL_804825	2020-12-15	South America	Brazil	Amazonas BR		South America	Brazil	Amazonas BR
Brazil/AM-L70-CD1716/2020	EPI_ISL_804815	2020-12-16	South America	Brazil	Amazonas BR		South America	Brazil	Amazonas BR
Brazil/AM-L70-CD1717/2020	EPI_ISL_804826	2020-12-16	South America	Brazil	Amazonas BR		South America	Brazil	Amazonas BR
Brazil/AM-L70-CD1718/2020	EPI_ISL_804819	2020-12-16	South America	Brazil	Amazonas BR		South America	Brazil	Amazonas BR
Brazil/AM-L70-CD1719/2020	EPI_ISL_804827	2020-12-15	South America	Brazil	Amazonas BR		South America	Brazil	Amazonas BR
Brazil/AM-L70-CD1721/2020	EPI_ISL_804824	2020-12-17	South America	Brazil	Amazonas BR		South America	Brazil	Amazonas BR
Brazil/AM-L70-CD1722/2020	EPI_ISL_804823	2020-12-17	South America	Brazil	Amazonas BR		South America	Brazil	Amazonas BR
Brazil/AM-L70-CD1723/2020	EPI_ISL_804832	2020-12-17	South America	Brazil	Amazonas BR		South America	Brazil	Amazonas BR
Brazil/AM-L70-CD1725/2020	EPI_ISL_804822	2020-12-16	South America	Brazil	Amazonas BR		South America	Brazil	Amazonas BR
Brazil/AM-L70-CD1726/2020	EPI_ISL_804828	2020-12-17	South America	Brazil	Amazonas BR		South America	Brazil	Amazonas BR
Brazil/AM-L70-CD1727/2020	EPI_ISL_804835	2020-12-18	South America	Brazil	Amazonas BR		South America	Brazil	Amazonas BR
Brazil/AM-L70-CD1728/2020	EPI_ISL_804829	2020-12-18	South America	Brazil	Amazonas BR		South America	Brazil	Amazonas BR
Brazil/AM-L70-CD1729/2020	EPI_ISL_804818	2020-12-17	South America	Brazil	Amazonas BR		South America	Brazil	Amazonas BR
Brazil/AM-L70-CD1731/2020	EPI_ISL_804817	2020-12-17	South America	Brazil	Amazonas BR		South America	Brazil	Amazonas BR
Brazil/AM-L70-CD1733/2020	EPI_ISL_804821	2020-12-21	South America	Brazil	Amazonas BR		South America	Brazil	Amazonas BR
Brazil/AM-L70-CD1735/2020	EPI_ISL_804830	2020-12-21	South America	Brazil	Amazonas BR		South America	Brazil	Amazonas BR
Brazil/AM-L70-CD1737/2020	EPI_ISL_804814	2020-12-21	South America	Brazil	Amazonas BR		South America	Brazil	Amazonas BR
Brazil/AM-L70-CD1739/2020	EPI_ISL_804820	2020-12-21	South America	Brazil	Amazonas BR		South America	Brazil	Amazonas BR
Brazil/AM-L71-CD1742/2020	EPI_ISL_804816	2020-12-22	South America	Brazil	Amazonas BR		South America	Brazil	Amazonas BR
Brazil/AM-L71-CD1743/2020	EPI_ISL_804833	2020-12-22	South America	Brazil	Amazonas BR		South America	Brazil	Amazonas BR
Brazil/AM-L71-CD1748/2020	EPI_ISL_804834	2020-12-23	South America	Brazil	Amazonas BR		South America	Brazil	Amazonas BR
Brazil/AM-L77-CD2294/2021	EPI_ISL_1060883	2021-01-04	South America	Brazil	Amazonas BR	Manaus	South America	Brazil	Amazonas BR
Brazil/AM-L77-CD2297/2021	EPI_ISL_1060889	2021-01-04	South America	Brazil	Amazonas BR	Manaus	South America	Brazil	Amazonas BR
Brazil/AM-L77-CD2298/2021	EPI_ISL_1060906	2021-01-04	South America	Brazil	Amazonas BR	Manaus	South America	Brazil	Amazonas BR
Brazil/AM-L77-CD2299/2021	EPI_ISL_1064737	2021-01-04	South America	Brazil	Amazonas BR	Manaus	South America	Brazil	Amazonas BR
Brazil/AM-L77-CD2300/2021	EPI_ISL_1060895	2021-01-04	South America	Brazil	Amazonas BR	Manaus	South America	Brazil	Amazonas BR
Brazil/AM-L77-CD2301/2021	EPI_ISL_1060897	2021-01-04	South America	Brazil	Amazonas BR	Manaus	South America	Brazil	Amazonas BR
Brazil/AM-L77-CD2302/2021	EPI_ISL_1060880	2021-01-04	South America	Brazil	Amazonas BR	Manaus	South America	Brazil	Amazonas BR
Brazil/AM-L77-CD2303/2021	EPI_ISL_1064742	2021-01-04	South America	Brazil	Amazonas BR	Manaus	South America	Brazil	Amazonas BR
Brazil/AM-L77-CD2305/2021	EPI_ISL_1060953	2021-01-04	South America	Brazil	Amazonas BR	Manaus	South America	Brazil	Amazonas BR
Brazil/AM-L77-CD2307/2021	EPI_ISL_1060934	2021-01-04	South America	Brazil	Amazonas BR	Manaus	South America	Brazil	Amazonas BR
Brazil/AM-L77-CD2309/2021	EPI_ISL_1064736	2021-01-05	South America	Brazil	Amazonas BR	Manaus	South America	Brazil	Amazonas BR
Brazil/AM-L77-CD2317/2021	EPI_ISL_1060892	2021-01-06	South America	Brazil	Amazonas BR	Manaus	South America	Brazil	Amazonas BR
Brazil/AM-L77-CD2324/2021	EPI_ISL_1060896	2021-01-07	South America	Brazil	Amazonas BR	Manaus	South America	Brazil	Amazonas BR
Brazil/AM-L78-CD2237_2/2020	EPI_ISL_1060931	2020-12-28	South America	Brazil	Amazonas BR	Manaus	South America	Brazil	Amazonas BR
Brazil/AM-L78-CD2312_2/2021	EPI_ISL_1060955	2021-01-05	South America	Brazil	Amazonas BR	Manaus	South America	Brazil	Amazonas BR
Brazil/AM-L78-CD2315_2/2021	EPI_ISL_1060956	2021-01-06	South America	Brazil	Amazonas BR	Manaus	South America	Brazil	Amazonas BR
Brazil/AM-L78-CD2316_2/2021	EPI_ISL_1060938	2021-01-06	South America	Brazil	Amazonas BR	Manaus	South America	Brazil	Amazonas BR
Brazil/AM-L78-CD2337_2/2021	EPI_ISL_1060959	2021-01-09	South America	Brazil	Amazonas BR	Manaus	South America	Brazil	Amazonas BR
Brazil/AM-L81-CD2277/2020	EPI_ISL_1060919	2020-12-23	South America	Brazil	Amazonas BR	Manaus	South America	Brazil	Amazonas BR
Brazil/AM-L81-CD2278/2020	EPI_ISL_1060913	2020-12-23	South America	Brazil	Amazonas BR	Manaus	South America	Brazil	Amazonas BR
Brazil/AM-L81-CD2282/2020	EPI_ISL_1060901	2020-12-23	South America	Brazil	Amazonas BR	Manaus	South America	Brazil	Amazonas BR
Brazil/AM-L81-CD2435/2020	EPI_ISL_1060917	2020-12-21	South America	Brazil	Amazonas BR	Manaus	South America	Brazil	Amazonas BR
Brazil/AM-L81-CD2453/2020	EPI_ISL_1060922	2020-12-31	South America	Brazil	Amazonas BR	Manaus	South America	Brazil	Amazonas BR
Brazil/AM-L81-CD2458/2020	EPI_ISL_1060905	2020-12-23	South America	Brazil	Amazonas BR	Manaus	South America	Brazil	Amazonas BR
Brazil/AM-L81-CD2462/2020	EPI_ISL_1060957	2020-12-28	South America	Brazil	Amazonas BR	Manaus	South America	Brazil	Amazonas BR
Brazil/AM-L81-CD2469/2020	EPI_ISL_1060898	2020-12-31	South America	Brazil	Amazonas BR	Manaus	South America	Brazil	Amazonas BR
Brazil/AM-L81-CD2471/2020	EPI_ISL_1060888	2020-12-28	South America	Brazil	Amazonas BR	Manaus	South America	Brazil	Amazonas BR
Brazil/AM-L81-CD2649/2021	EPI_ISL_1060948	2021-01-04	South America	Brazil	Amazonas BR	Manaus	South America	Brazil	Amazonas BR
Brazil/AM-L81-CD2650/2021	EPI_ISL_1060911	2021-01-04	South America	Brazil	Amazonas BR	Manaus	South America	Brazil	Amazonas BR
Brazil/AM-L81-CD2652/2021	EPI_ISL_1060899	2021-01-04	South America	Brazil	Amazonas BR	Manaus	South America	Brazil	Amazonas BR
Brazil/AM-L81-CD2653/2021	EPI_ISL_1060915	2021-01-01	South America	Brazil	Amazonas BR	Manaus	South America	Brazil	Amazonas BR
Brazil/AM-L81-CD2654/2021	EPI_ISL_1060890	2021-01-04	South America	Brazil	Amazonas BR	Manaus	South America	Brazil	Amazonas BR
Brazil/AM-L81-CD2655/2021	EPI_ISL_1060909	2021-01-04	South America	Brazil	Amazonas BR	Manaus	Europe	Portugal	Portugal
Brazil/AM-L81-CD2658/2021	EPI_ISL_1060912	2021-01-04	South America	Brazil	Amazonas BR	Manaus	South America	Brazil	Amazonas BR
Brazil/AM-L82-CD2360/2020	EPI_ISL_1064745	2020-12-21	South America	Brazil	Amazonas BR	Manaus	South America	Brazil	Amazonas BR
Brazil/AM-L82-CD2362/2020	EPI_ISL_1060946	2020-12-21	South America	Brazil	Amazonas BR	Manaus	South America	Brazil	Amazonas BR
Brazil/AM-L82-CD2367/2020	EPI_ISL_1060939	2020-12-21	South America	Brazil	Amazonas BR	Manaus	South America	Brazil	Amazonas BR
Brazil/AM-L82-CD2438/2020	EPI_ISL_1064744	2020-12-20	South America	Brazil	Amazonas BR	Manaus	South America	Brazil	Amazonas BR
Brazil/AM-L84-CD2363/2020	EPI_ISL_1060882	2020-12-21	South America	Brazil	Amazonas BR	Manaus	South America	Brazil	Amazonas BR
Brazil/AM-L84-CD2390/2020	EPI_ISL_1060885	2020-12-18	South America	Brazil	Amazonas BR	Manaus	South America	Brazil	Amazonas BR
Brazil/AM-L84-CD2393/2020	EPI_ISL_1060894	2020-12-18	South America	Brazil	Amazonas BR	Manaus	South America	Brazil	Amazonas BR
Brazil/AM-L84-CD2420/2020	EPI_ISL_1064743	2020-12-16	South America	Brazil	Amazonas BR	Manaus	South America	Brazil	Amazonas BR
Brazil/AM-L84-CD2423/2020	EPI_ISL_1060944	2020-12-16	South America	Brazil	Amazonas BR	Manaus	South America	Brazil	Amazonas BR
Brazil/AM-L84-CD2455/2020	EPI_ISL_1060879	2020-12-06	South America	Brazil	Amazonas BR	Manaus	South America	Brazil	Amazonas BR
Brazil/AM-L84-CD2464/2020	EPI_ISL_1060908	2020-12-12	South America	Brazil	Amazonas BR	Manaus	South America	Brazil	Amazonas BR
Brazil/AM-L84-CD2465/2020	EPI_ISL_1060950	2020-12-12	South America	Brazil	Amazonas BR	Manaus	South America	Brazil	Amazonas BR
Brazil/AM-L84-CD2476/2020	EPI_ISL_1060877	2020-12-07	South America	Brazil	Amazonas BR	Manaus	South America	Brazil	Amazonas BR
Brazil/AM-L84-CD2479/2020	EPI_ISL_1060951	2020-12-08	South America	Brazil	Amazonas BR	Manaus	South America	Brazil	Amazonas BR
Brazil/AM-L84-CD2669/2020	EPI_ISL_1060921	2020-12-02	South America	Brazil	Amazonas BR	Manaus	South America	Brazil	Amazonas BR
Brazil/AM-L87-CD2414/2020	EPI_ISL_1060881	2020-12-16	South America	Brazil	Amazonas BR	Manaus	South America	Brazil	Amazonas BR
Brazil/AM-L87-CD2415/2020	EPI_ISL_1061032	2020-12-16	South America	Brazil	Amazonas BR	Manaus	South America	Brazil	Amazonas BR
Brazil/AM-L87-CD2463/2020	EPI_ISL_1060952	2020-12-24	South America	Brazil	Amazonas BR	Manaus	South America	Brazil	Amazonas BR
Brazil/AM-L87-CD2680/2020	EPI_ISL_1060878	2020-12-23	South America	Brazil	Amazonas BR	Manaus	South America	Brazil	Amazonas BR
Brazil/AM-L87-CD2693/2020	EPI_ISL_1061031	2020-05-27	South America	Brazil	Amazonas BR	Manaus	South America	Brazil	Amazonas BR
Brazil/AM-L87-CD2702/2020	EPI_ISL_1060916	2020-11-06	South America	Brazil	Amazonas BR	Manaus	South America	Brazil	Amazonas BR
Brazil/AM-L87-CD2704/2020	EPI_ISL_1060903	2020-11-16	South America	Brazil	Amazonas BR	Manaus	South America	Brazil	Amazonas BR
Brazil/AM-L87-CD2705/2020	EPI_ISL_1060958	2020-11-02	South America	Brazil	Amazonas BR	Manaus	South America	Brazil	Amazonas BR
Brazil/AM-L87-CD2708/2020	EPI_ISL_1060893	2020-11-11	South America	Brazil	Amazonas BR	Manaus	South America	Brazil	Amazonas BR
Brazil/AP-IEC-177382/2020	EPI_ISL_918551	2020-12-04	South America	Brazil	Amapa		South America	Brazil	Amapa
Brazil/AP-IEC-177386/2020	EPI_ISL_918553	2020-12-08	South America	Brazil	Amapa		South America	Brazil	Amapa
Brazil/AP-IEC-177390/2020	EPI_ISL_918554	2020-12-16	South America	Brazil	Amapa		South America	Brazil	Amapa
Brazil/AP-IEC-177393/2020	EPI_ISL_918555	2020-12-23	South America	Brazil	Amapa		South America	Brazil	Amapa
Brazil/AP-IEC-177394/2020	EPI_ISL_918556	2020-12-26	South America	Brazil	Amapa		South America	Brazil	Amapa
Brazil/AP-IEC-177397/2021	EPI_ISL_918557	2021-01-02	South America	Brazil	Amapa		South America	Brazil	Amapa
Brazil/AP-IEC-177400/2021	EPI_ISL_918558	2021-01-02	South America	Brazil	Amapa		South America	Brazil	Amapa
Brazil/AP-IEC-177402/2021	EPI_ISL_918559	2021-01-03	South America	Brazil	Amapa		South America	Brazil	Amapa
Brazil/AP-IEC-177406/2021	EPI_ISL_918560	2021-01-09	South America	Brazil	Amapa		South America	Brazil	Amapa
Brazil/AP-IEC-177409/2021	EPI_ISL_918561	2021-01-10	South America	Brazil	Amapa		South America	Brazil	Amapa
Brazil/AP-IEC161167/2020	EPI_ISL_450873	2020-03-17	South America	Brazil	Amapa		South America	Brazil	Amapa
Brazil/AP-IEC162741/2020	EPI_ISL_458138	2020-04-03	South America	Brazil	Amapa		South America	Brazil	Amapa
Brazil/AP-IEC162966/2020	EPI_ISL_458142	2020-04-05	South America	Brazil	Amapa		South America	Brazil	Amapa
Brazil/AP-IEC163359/2020	EPI_ISL_524795	2020-04-09	South America	Brazil	Amapa		South America	Brazil	Amapa
Brazil/AP-IEC165513/2020	EPI_ISL_524784	2020-04-29	South America	Brazil	Amapa		South America	Brazil	Amapa
Brazil/AP-IEC168614/2020	EPI_ISL_848577	2020-05-20	South America	Brazil	Amapa		South America	Brazil	Amapa
Brazil/BA-04/2020	EPI_ISL_1068318	2020-04-14	South America	Brazil	Bahia		South America	Brazil	Bahia
Brazil/BA-05/2020	EPI_ISL_1068319	2020-05-21	South America	Brazil	Bahia		South America	Brazil	Bahia
Brazil/BA-08/2020	EPI_ISL_1068322	2020-05-30	South America	Brazil	Bahia		South America	Brazil	Bahia
Brazil/BA-109/2020	EPI_ISL_1068392	2020-04-22	South America	Brazil	Bahia		South America	Brazil	Bahia
Brazil/BA-11/2020	EPI_ISL_978496	2020-06-28	South America	Brazil	Bahia		South America	Brazil	Bahia
Brazil/BA-13.1/2020	EPI_ISL_1068327	2020-07-23	South America	Brazil	Bahia		South America	Brazil	Bahia
Brazil/BA-13/2020	EPI_ISL_978498	2020-07-23	South America	Brazil	Bahia		South America	Brazil	Bahia
Brazil/BA-14.1/2020	EPI_ISL_1068328	2020-08-03	South America	Brazil	Bahia		South America	Brazil	Bahia
Brazil/BA-14/2020	EPI_ISL_978499	2020-08-03	South America	Brazil	Bahia		South America	Brazil	Bahia
Brazil/BA-15.1/2020	EPI_ISL_1068329	2020-08-18	South America	Brazil	Bahia		South America	Brazil	Bahia
Brazil/BA-15/2020	EPI_ISL_978500	2020-08-18	South America	Brazil	Bahia		South America	Brazil	Bahia
Brazil/BA-2/2020	EPI_ISL_756294	2020-10-26	South America	Brazil	Bahia		South America	Brazil	Bahia
Brazil/BA-27.1/2020	EPI_ISL_1068341	2020-02-28	South America	Brazil	Bahia		South America	Brazil	Bahia
Brazil/BA-27/2020	EPI_ISL_978512	2020-02-28	South America	Brazil	Bahia		South America	Brazil	Bahia
Brazil/BA-3/2020	EPI_ISL_978488	2020-06-28	South America	Brazil	Bahia		South America	Brazil	Bahia
Brazil/BA-32.1/2020	EPI_ISL_1068346	2020-03-22	South America	Brazil	Bahia		South America	Brazil	Bahia
Brazil/BA-37.1/2020	EPI_ISL_1068351	2020-11-12	South America	Brazil	Bahia		South America	Brazil	Bahia
Brazil/BA-37/2020	EPI_ISL_978522	2020-11-12	South America	Brazil	Bahia		South America	Brazil	Bahia
Brazil/BA-40.1/2020	EPI_ISL_1068354	2020-04-19	South America	Brazil	Bahia		South America	Brazil	Bahia
Brazil/BA-42.1/2020	EPI_ISL_1068356	2020-03-26	South America	Brazil	Bahia		South America	Brazil	Bahia
Brazil/BA-44.1/2020	EPI_ISL_1068358	2020-11-13	South America	Brazil	Bahia		South America	Brazil	Bahia
Brazil/BA-44/2020	EPI_ISL_978529	2020-11-13	South America	Brazil	Bahia		South America	Brazil	Bahia
Brazil/BA-46.1/2020	EPI_ISL_1068360	2020-11-13	South America	Brazil	Bahia		South America	Brazil	Bahia
Brazil/BA-46/2020	EPI_ISL_978531	2020-11-13	South America	Brazil	Bahia		South America	Brazil	Bahia
Brazil/BA-47.1/2020	EPI_ISL_1068361	2020-11-14	South America	Brazil	Bahia		South America	Brazil	Bahia
Brazil/BA-47/2020	EPI_ISL_978532	2020-11-14	South America	Brazil	Bahia		South America	Brazil	Bahia
Brazil/BA-49/2021	EPI_ISL_1067737	2021-01-26	South America	Brazil	Bahia		South America	Brazil	Bahia
Brazil/BA-50/2021	EPI_ISL_1067730	2021-01-26	South America	Brazil	Bahia		South America	Brazil	Bahia
Brazil/BA-51/2021	EPI_ISL_1067738	2021-01-26	South America	Brazil	Bahia		South America	Brazil	Bahia
Brazil/BA-52/2021	EPI_ISL_1067731	2021-01-26	South America	Brazil	Bahia		South America	Brazil	Bahia
Brazil/BA-53/2021	EPI_ISL_1067733	2021-01-23	South America	Brazil	Bahia		South America	Brazil	Bahia
Brazil/BA-54/2021	EPI_ISL_1067729	2021-01-23	South America	Brazil	Bahia		South America	Brazil	Bahia
Brazil/BA-55/2021	EPI_ISL_1067734	2021-01-23	South America	Brazil	Bahia		South America	Brazil	Bahia
Brazil/BA-56/2021	EPI_ISL_1067735	2021-01-23	South America	Brazil	Bahia		South America	Brazil	Bahia
Brazil/BA-57/2021	EPI_ISL_1067736	2021-01-23	South America	Brazil	Bahia		South America	Brazil	Bahia
Brazil/BA-58/2021	EPI_ISL_1067728	2021-01-08	South America	Brazil	Bahia		South America	Brazil	Bahia
Brazil/BA-59/2021	EPI_ISL_1067732	2021-01-18	South America	Brazil	Bahia		South America	Brazil	Bahia
Brazil/BA-80/2020	EPI_ISL_1068363	2020-05-05	South America	Brazil	Bahia		South America	Brazil	Bahia
Brazil/BA-82/2021	EPI_ISL_1068365	2021-02-04	South America	Brazil	Bahia		South America	Brazil	Bahia
Brazil/BA-85/2021	EPI_ISL_1068368	2021-01-26	South America	Brazil	Bahia		South America	Brazil	Bahia
Brazil/BA-87/2020	EPI_ISL_1068370	2020-05-07	South America	Brazil	Bahia		South America	Brazil	Bahia
Brazil/CE-0206/2020	EPI_ISL_470573	2020-04-02	South America	Brazil	Ceará		South America	Brazil	Ceará
Brazil/CE-IEC-177340/2021	EPI_ISL_918537	2021-01-07	South America	Brazil	Ceará		South America	Brazil	Ceará
Brazil/CE-IEC-177341/2021	EPI_ISL_918538	2021-01-07	South America	Brazil	Ceará		South America	Brazil	Ceará
Brazil/CE-IEC-177342/2021	EPI_ISL_918539	2021-01-08	South America	Brazil	Ceará		South America	Brazil	Ceará
Brazil/CE-IEC-177343/2020	EPI_ISL_918540	2020-12-14	South America	Brazil	Ceará		South America	Brazil	Ceará
Brazil/CE-IEC-177345/2021	EPI_ISL_918541	2021-01-04	South America	Brazil	Ceará		South America	Brazil	Ceará
Brazil/CE-IEC-177346/2021	EPI_ISL_918542	2021-01-04	South America	Brazil	Ceará		South America	Brazil	Ceará
Brazil/CE-IEC-177347/2021	EPI_ISL_918543	2021-01-13	South America	Brazil	Ceará		South America	Brazil	Ceará
Brazil/CE-IEC-177348/2021	EPI_ISL_918544	2021-01-14	South America	Brazil	Ceará		South America	Brazil	Ceará
Brazil/CE-L19-CD408/2020	EPI_ISL_476331	2020-04-02	South America	Brazil	Ceará		South America	Brazil	Ceará
Brazil/CE-L21-CD447/2020	EPI_ISL_476369	2020-04-06	South America	Brazil	Ceará		South America	Brazil	Ceará
Brazil/CE-L28-CD614/2020	EPI_ISL_722139	2020-04-08	South America	Brazil	Ceará		South America	Brazil	Ceará
Brazil/DF-1024/2020	EPI_ISL_882663	2020-12-31	South America	Brazil	Distrito Federal		South America	Brazil	Distrito Federal
Brazil/DF-1025/2020	EPI_ISL_882664	2020-12-31	South America	Brazil	Distrito Federal		South America	Brazil	Distrito Federal
Brazil/DF-1028R1/2020	EPI_ISL_882657	2020-07-23	South America	Brazil	Distrito Federal		South America	Brazil	Distrito Federal
Brazil/DF-619i/2020	EPI_ISL_427295	2020-03-13	South America	Brazil	Distrito Federal	Brasilia	South America	Brazil	Distrito Federal
Brazil/DF-861/2020	EPI_ISL_427296	2020-03-23	South America	Brazil	Distrito Federal	Brasilia	South America	Brazil	Distrito Federal
Brazil/DF-891/2020	EPI_ISL_427298	2020-03-22	South America	Brazil	Distrito Federal	Brasilia	South America	Brazil	Distrito Federal
Brazil/ES-225/2020	EPI_ISL_415128	2020-02-29	South America	Brazil	Espirito Santo	Vila Velha	South America	Brazil	Espirito Santo
Brazil/ES-L28-CD615/2020	EPI_ISL_722136	2020-04-09	South America	Brazil	Espirito Santo		South America	Brazil	Espirito Santo
Brazil/ES-L45-CD1160/2020	EPI_ISL_1084726	2020-05-20	South America	Brazil	Espirito Santo		South America	Brazil	Espirito Santo
Brazil/GO-0207/2020	EPI_ISL_470574	2020-03-13	South America	Brazil	Goiás		South America	Brazil	Goiás
Brazil/GO-0210/2020	EPI_ISL_470577	2020-04-04	South America	Brazil	Goiás		South America	Brazil	Goiás
Brazil/GO-1022/2020	EPI_ISL_882661	2020-12-24	South America	Brazil	Goiás	Santa Barbara de Goias	Europe	United Kingdom	United Kingdom
Brazil/GO-1023/2020	EPI_ISL_882662	2020-12-24	South America	Brazil	Goiás	Santa Barbara de Goias	Europe	United Kingdom	United Kingdom
Brazil/GO-1054/2021	EPI_ISL_940612	2021-01-15	South America	Brazil	Goiás	Goiania	South America	Brazil	Goiás
Brazil/GO-1190R1/2020	EPI_ISL_943988	2020-06-24	South America	Brazil	Goiás	Ceres BR	South America	Brazil	Goiás
Brazil/GO-1190R2/2020	EPI_ISL_943989	2020-12-18	South America	Brazil	Goiás	Ceres BR	South America	Brazil	Goiás
Brazil/GO-1193/2021	EPI_ISL_985303	2021-01-19	South America	Brazil	Amazonas BR	Manaus	South America	Brazil	Amazonas BR
Brazil/GO-1194/2021	EPI_ISL_985304	2021-01-19	South America	Brazil	Amazonas BR	Manaus	South America	Brazil	Amazonas BR
Brazil/GO-1195/2021	EPI_ISL_985305	2021-01-19	South America	Brazil	Amazonas BR	Manaus	South America	Brazil	Amazonas BR
Brazil/GO-1196/2021	EPI_ISL_985306	2021-01-19	South America	Brazil	Amazonas BR	Manaus	South America	Brazil	Amazonas BR
Brazil/GO-1197/2021	EPI_ISL_985307	2021-01-19	South America	Brazil	Amazonas BR	Manaus	South America	Brazil	Amazonas BR
Brazil/GO-1198/2021	EPI_ISL_985308	2021-01-19	South America	Brazil	Amazonas BR	Manaus	South America	Brazil	Amazonas BR
Brazil/GO-1199/2021	EPI_ISL_985309	2021-01-19	South America	Brazil	Amazonas BR	Manaus	South America	Brazil	Amazonas BR
Brazil/GO-1200/2021	EPI_ISL_985310	2021-01-19	South America	Brazil	Amazonas BR	Manaus	South America	Brazil	Amazonas BR
Brazil/GO-1201/2021	EPI_ISL_985311	2021-01-19	South America	Brazil	Amazonas BR	Manaus	South America	Brazil	Amazonas BR
Brazil/GO-1202/2021	EPI_ISL_1039691	2021-01-19	South America	Brazil	Goiás	Aparecida de Goiania	South America	Brazil	Goiás
Brazil/GO-1203/2021	EPI_ISL_1039692	2021-01-19	South America	Brazil	Goiás	Aparecida de Goiania	South America	Brazil	Goiás
Brazil/GO-1204/2021	EPI_ISL_1039693	2021-01-19	South America	Brazil	Goiás	Goiania	South America	Brazil	Goiás
Brazil/GO-1205/2021	EPI_ISL_985312	2021-01-19	South America	Brazil	Amazonas BR	Manaus	South America	Brazil	Amazonas BR
Brazil/GO-1206/2021	EPI_ISL_985313	2021-01-19	South America	Brazil	Amazonas BR	Manaus	South America	Brazil	Amazonas BR
Brazil/GO-1207/2021	EPI_ISL_985314	2021-01-19	South America	Brazil	Amazonas BR	Manaus	South America	Brazil	Amazonas BR
Brazil/GO-1208/2021	EPI_ISL_985315	2021-01-19	South America	Brazil	Amazonas BR	Manaus	South America	Brazil	Amazonas BR
Brazil/GO-1209/2021	EPI_ISL_985316	2021-01-19	South America	Brazil	Amazonas BR	Manaus	South America	Brazil	Amazonas BR
Brazil/GO-1210/2021	EPI_ISL_985317	2021-01-19	South America	Brazil	Amazonas BR	Manaus	South America	Brazil	Amazonas BR
Brazil/GO-1211/2021	EPI_ISL_1039694	2021-01-19	South America	Brazil	Goiás	Goiania	South America	Brazil	Goiás
Brazil/GO-1212/2021	EPI_ISL_1039695	2021-01-19	South America	Brazil	Goiás	Goiania	South America	Brazil	Goiás
Brazil/GO-1214/2021	EPI_ISL_1041509	2021-01-20	South America	Brazil	Goiás	Goiania	South America	Brazil	Goiás
Brazil/GO-L19-CD410/2020	EPI_ISL_476333	2020-04-02	South America	Brazil	Goiás		South America	Brazil	Goiás
Brazil/MA-IEC163069/2020	EPI_ISL_458149	2020-04-06	South America	Brazil	Maranhão		South America	Brazil	Maranhão
Brazil/MA-IEC166867/2020	EPI_ISL_524799	2020-05-08	South America	Brazil	Maranhão		South America	Brazil	Maranhão
Brazil/MA-IEC166966/2020	EPI_ISL_848580	2020-05-13	South America	Brazil	Maranhão		South America	Brazil	Maranhão
Brazil/MA-IEC177462/2021	EPI_ISL_1086373	2021-01-04	South America	Brazil	Maranhão		South America	Brazil	Maranhão
Brazil/MA-IEC177469/2021	EPI_ISL_1086374	2021-01-04	South America	Brazil	Maranhão		South America	Brazil	Maranhão
Brazil/MA-L17-CD363/2020	EPI_ISL_476309	2020-03-31	South America	Brazil	Maranhão		South America	Brazil	Maranhão
Brazil/MA-L27-CD588/2020	EPI_ISL_672666	2020-04-06	South America	Brazil	Maranhão		South America	Brazil	Maranhão
Brazil/MG-00301/2020	EPI_ISL_623104	2020-03-18	South America	Brazil	Minas Gerais		South America	Brazil	Minas Gerais
Brazil/MG-0258/2020	EPI_ISL_470589	2020-04-13	South America	Brazil	Minas Gerais		South America	Brazil	Minas Gerais
Brazil/MG-CV9/2020	EPI_ISL_429672	2020-03-13	South America	Brazil	Minas Gerais		South America	Brazil	Minas Gerais
Brazil/MG-L2-MG21/2020	EPI_ISL_904025	2020-04-15	South America	Brazil	Minas Gerais		South America	Brazil	Minas Gerais
Brazil/MG-L2-MG51/2020	EPI_ISL_904028	2020-05-23	South America	Brazil	Minas Gerais		South America	Brazil	Minas Gerais
Brazil/MG-L2-MG54/2020	EPI_ISL_904029	2020-05-24	South America	Brazil	Minas Gerais		South America	Brazil	Minas Gerais
Brazil/MG-L45-CD1172/2020	EPI_ISL_672679	2020-05-18	South America	Brazil	Minas Gerais		South America	Brazil	Minas Gerais
Brazil/MS-1249/2020	EPI_ISL_1040825	2020-10-28	South America	Brazil	Mato Grosso do Sul	Ponta Pora	South America	Brazil	Mato Grosso do Sul
Brazil/MS-1250/2020	EPI_ISL_1040826	2020-10-28	South America	Brazil	Mato Grosso do Sul	Maracaju	South America	Brazil	Mato Grosso do Sul
Brazil/MS-1254/2020	EPI_ISL_1040831	2020-10-02	South America	Brazil	Mato Grosso do Sul	Campo Grande	South America	Brazil	Mato Grosso do Sul
Brazil/MS-1255/2020	EPI_ISL_1040827	2020-10-05	South America	Brazil	Mato Grosso do Sul	Agua Clara	South America	Brazil	Mato Grosso do Sul
Brazil/MS-1258/2021	EPI_ISL_1040824	2021-01-17	South America	Brazil	Mato Grosso do Sul	Miranda	South America	Brazil	Mato Grosso do Sul
Brazil/MS-1261/2020	EPI_ISL_1040835	2020-09-19	South America	Brazil	Mato Grosso do Sul	Campo Grande	South America	Brazil	Mato Grosso do Sul
Brazil/MS-1262/2020	EPI_ISL_1040836	2020-09-18	South America	Brazil	Mato Grosso do Sul	Campo Grande	South America	Brazil	Mato Grosso do Sul
Brazil/MS-1269/2020	EPI_ISL_1040843	2020-08-27	South America	Brazil	Mato Grosso do Sul	Figueirao	South America	Brazil	Mato Grosso do Sul
Brazil/MS-1271/2020	EPI_ISL_1040847	2020-07-31	South America	Brazil	Mato Grosso do Sul	Campo Grande	South America	Brazil	Mato Grosso do Sul
Brazil/MS-1272/2020	EPI_ISL_1040848	2020-07-31	South America	Brazil	Mato Grosso do Sul	Campo Grande	South America	Brazil	Mato Grosso do Sul
Brazil/MS-1273/2020	EPI_ISL_1040846	2020-08-17	South America	Brazil	Mato Grosso do Sul	Dourados	South America	Brazil	Mato Grosso do Sul
Brazil/MS-1278/2020	EPI_ISL_1040851	2020-07-22	South America	Brazil	Mato Grosso do Sul	Iguatemi	South America	Brazil	Mato Grosso do Sul
Brazil/MS-1279/2020	EPI_ISL_1040849	2020-07-23	South America	Brazil	Mato Grosso do Sul	Jardim	South America	Brazil	Mato Grosso do Sul
Brazil/MT-0225/2020	EPI_ISL_470599	2020-03-19	South America	Brazil	Mato Grosso		South America	Brazil	Mato Grosso
Brazil/PA-0231/2020	EPI_ISL_470605	2020-04-02	South America	Brazil	Para		South America	Brazil	Para
Brazil/PA-IEC-176581/2020	EPI_ISL_918514	2020-10-14	South America	Brazil	Para		South America	Brazil	Para
Brazil/PA-IEC-176888/2020	EPI_ISL_918515	2020-11-18	South America	Brazil	Para		South America	Brazil	Para
Brazil/PA-IEC-176890/2020	EPI_ISL_918516	2020-11-23	South America	Brazil	Para		South America	Brazil	Para
Brazil/PA-IEC-176894/2020	EPI_ISL_918517	2020-11-10	South America	Brazil	Para		South America	Brazil	Para
Brazil/PA-IEC-176946/2020	EPI_ISL_918518	2020-12-15	South America	Brazil	Para		South America	Brazil	Para
Brazil/PA-IEC-176950/2020	EPI_ISL_918519	2020-12-15	South America	Brazil	Para		South America	Brazil	Para
Brazil/PA-IEC-176952/2020	EPI_ISL_918520	2020-12-15	South America	Brazil	Para		South America	Brazil	Para
Brazil/PA-IEC-177009/2020	EPI_ISL_918521	2020-12-21	South America	Brazil	Para		South America	Brazil	Para
Brazil/PA-IEC-177041/2020	EPI_ISL_918522	2020-12-25	South America	Brazil	Para		South America	Brazil	Para
Brazil/PA-IEC-177042/2020	EPI_ISL_918523	2020-11-29	South America	Brazil	Para		South America	Brazil	Para
Brazil/PA-IEC-177044/2020	EPI_ISL_918524	2020-12-09	South America	Brazil	Para		South America	Brazil	Para
Brazil/PA-IEC-177045/2020	EPI_ISL_918525	2020-12-09	South America	Brazil	Para		South America	Brazil	Para
Brazil/PA-IEC-177046/2020	EPI_ISL_918526	2020-12-06	South America	Brazil	Para		South America	Brazil	Para
Brazil/PA-IEC-177047/2020	EPI_ISL_918527	2020-12-07	South America	Brazil	Para		South America	Brazil	Para
Brazil/PA-IEC-177048/2020	EPI_ISL_918528	2020-12-07	South America	Brazil	Para		South America	Brazil	Para
Brazil/PA-IEC-177049/2020	EPI_ISL_918529	2020-12-19	South America	Brazil	Para		South America	Brazil	Para
Brazil/PA-IEC-177050/2020	EPI_ISL_918530	2020-12-19	South America	Brazil	Para		South America	Brazil	Para
Brazil/PA-IEC-177356/2021	EPI_ISL_918545	2021-01-06	South America	Brazil	Para		South America	Brazil	Para
Brazil/PA-IEC-177357/2021	EPI_ISL_918546	2021-01-05	South America	Brazil	Para		South America	Brazil	Para
Brazil/PA-IEC-177358/2021	EPI_ISL_918547	2021-01-06	South America	Brazil	Para		South America	Brazil	Para
Brazil/PA-IEC-177362/2021	EPI_ISL_918548	2021-01-07	South America	Brazil	Para		South America	Brazil	Para
Brazil/PA-IEC-177363/2021	EPI_ISL_918549	2021-01-05	South America	Brazil	Para		South America	Brazil	Para
Brazil/PA-IEC-177365/2021	EPI_ISL_904120	2021-01-10	South America	Brazil	Para		South America	Brazil	Para
Brazil/PA-IEC-177366/2021	EPI_ISL_904121	2021-01-08	South America	Brazil	Para		South America	Brazil	Para
Brazil/PA-IEC-177368/2021	EPI_ISL_918550	2021-01-11	South America	Brazil	Para		South America	Brazil	Para
Brazil/PA-IEC-177383/2020	EPI_ISL_918552	2020-12-04	South America	Brazil	Para		South America	Brazil	Para
Brazil/PA-IEC172959/2020	EPI_ISL_848595	2020-04-06	South America	Brazil	Para		South America	Brazil	Para
Brazil/PA-IEC173002/2020	EPI_ISL_848597	2020-03-23	South America	Brazil	Para		South America	Brazil	Para
Brazil/PA-IEC173136/2020	EPI_ISL_848583	2020-05-04	South America	Brazil	Para		South America	Brazil	Para
Brazil/PA-IEC173151/2020	EPI_ISL_848566	2020-06-26	South America	Brazil	Para		South America	Brazil	Para
Brazil/PA-IEC173152/2020	EPI_ISL_848614	2020-06-01	South America	Brazil	Para		South America	Brazil	Para
Brazil/PA-IEC173157/2020	EPI_ISL_848561	2020-07-13	South America	Brazil	Para		South America	Brazil	Para
Brazil/PA-IEC173158/2020	EPI_ISL_848565	2020-07-03	South America	Brazil	Para		South America	Brazil	Para
Brazil/PA-IEC173164/2020	EPI_ISL_848563	2020-07-10	South America	Brazil	Para		South America	Brazil	Para
Brazil/PA-IEC176228/2020	EPI_ISL_848608	2020-08-11	South America	Brazil	Para		South America	Brazil	Para
Brazil/PA-IEC176486/2020	EPI_ISL_848555	2020-10-15	South America	Brazil	Para		South America	Brazil	Para
Brazil/PA-IEC176564/2020	EPI_ISL_848607	2020-10-16	South America	Brazil	Para		South America	Brazil	Para
Brazil/PA-IEC176585/2020	EPI_ISL_848560	2020-10-19	South America	Brazil	Para		South America	Brazil	Para
Brazil/PA-IEC176597/2020	EPI_ISL_848558	2020-10-21	South America	Brazil	Para		South America	Brazil	Para
Brazil/PA-IEC176614/2020	EPI_ISL_848606	2020-10-23	South America	Brazil	Para		South America	Brazil	Para
Brazil/PA-IEC176740/2020	EPI_ISL_848557	2020-11-03	South America	Brazil	Para		South America	Brazil	Para
Brazil/PB-16521/2020	EPI_ISL_792563	2020-05-25	South America	Brazil	Paraiba	Cabedelo	South America	Brazil	Paraiba
Brazil/PB-16522/2020	EPI_ISL_792564	2020-05-25	South America	Brazil	Paraiba	Santa Rita	South America	Brazil	Paraiba
Brazil/PB-16523/2020	EPI_ISL_792565	2020-05-27	South America	Brazil	Paraiba	Joao Pessoa	South America	Brazil	Paraiba
Brazil/PB-16526/2020	EPI_ISL_792568	2020-06-26	South America	Brazil	Paraiba	Joao Pessoa	South America	Brazil	Paraiba
Brazil/PB-16599/2020	EPI_ISL_792589	2020-04-23	South America	Brazil	Paraiba	Joao Pessoa	South America	Brazil	Paraiba
Brazil/PB-16606/2020	EPI_ISL_792593	2020-05-21	South America	Brazil	Paraiba	Joao Pessoa	South America	Brazil	Paraiba
Brazil/PB-16610/2020	EPI_ISL_792594	2020-05-19	South America	Brazil	Paraiba	Joao Pessoa	South America	Brazil	Paraiba
Brazil/PB-16615/2020	EPI_ISL_792595	2020-07-01	South America	Brazil	Paraiba	Pilar	South America	Brazil	Paraiba
Brazil/PB-16616/2020	EPI_ISL_792596	2020-07-01	South America	Brazil	Paraiba	Joao Pessoa	South America	Brazil	Paraiba
Brazil/PB-29601/2020	EPI_ISL_792600	2020-11-04	South America	Brazil	Paraiba		South America	Brazil	Paraiba
Brazil/PB-29602/2020	EPI_ISL_792601	2020-11-04	South America	Brazil	Paraiba		South America	Brazil	Paraiba
Brazil/PB-29604/2020	EPI_ISL_792602	2020-09-28	South America	Brazil	Paraiba		South America	Brazil	Paraiba
Brazil/PB-29608/2020	EPI_ISL_792603	2020-11-27	South America	Brazil	Paraiba		South America	Brazil	Paraiba
Brazil/PB-29611/2020	EPI_ISL_792605	2020-08-10	South America	Brazil	Paraiba		South America	Brazil	Paraiba
Brazil/PB-29617/2020	EPI_ISL_792608	2020-08-19	South America	Brazil	Paraiba		South America	Brazil	Paraiba
Brazil/PB-29619/2020	EPI_ISL_792610	2020-08-20	South America	Brazil	Paraiba		South America	Brazil	Paraiba
Brazil/PB-29629/2020	EPI_ISL_792619	2020-09-24	South America	Brazil	Paraiba		South America	Brazil	Paraiba
Brazil/PB-29631/2020	EPI_ISL_792621	2020-09-30	South America	Brazil	Paraiba		South America	Brazil	Paraiba
Brazil/PB-29632/2020	EPI_ISL_792622	2020-10-08	South America	Brazil	Paraiba		South America	Brazil	Paraiba
Brazil/PB-29637/2020	EPI_ISL_792627	2020-11-03	South America	Brazil	Paraiba		South America	Brazil	Paraiba
Brazil/PB-29638/2020	EPI_ISL_792628	2020-11-04	South America	Brazil	Paraiba		South America	Brazil	Paraiba
Brazil/PB-29639/2020	EPI_ISL_792629	2020-11-04	South America	Brazil	Paraiba		South America	Brazil	Paraiba
Brazil/PB-29640/2020	EPI_ISL_792630	2020-11-06	South America	Brazil	Paraiba		South America	Brazil	Paraiba
Brazil/PB-29642/2020	EPI_ISL_792631	2020-11-09	South America	Brazil	Paraiba		South America	Brazil	Paraiba
Brazil/PB-29644/2020	EPI_ISL_792632	2020-11-09	South America	Brazil	Paraiba		South America	Brazil	Paraiba
Brazil/PB-29645/2020	EPI_ISL_792633	2020-11-09	South America	Brazil	Paraiba		South America	Brazil	Paraiba
Brazil/PB-29646/2020	EPI_ISL_792634	2020-11-10	South America	Brazil	Paraiba		South America	Brazil	Paraiba
Brazil/PB-29647/2020	EPI_ISL_792635	2020-11-10	South America	Brazil	Paraiba		South America	Brazil	Paraiba
Brazil/PB-29649/2020	EPI_ISL_792636	2020-11-10	South America	Brazil	Paraiba		South America	Brazil	Paraiba
Brazil/PB-29650/2020	EPI_ISL_792637	2020-11-10	South America	Brazil	Paraiba		South America	Brazil	Paraiba
Brazil/PB-29651/2020	EPI_ISL_792638	2020-11-11	South America	Brazil	Paraiba		South America	Brazil	Paraiba
Brazil/PB-IEC161853/2020	EPI_ISL_524801	2020-03-19	South America	Brazil	Paraiba		South America	Brazil	Paraiba
Brazil/PB-IEC177532/2020	EPI_ISL_1086377	2020-12-15	South America	Brazil	Paraiba		South America	Brazil	Paraiba
Brazil/PE-COV0260/2020	EPI_ISL_502875	2020-06-24	South America	Brazil	Pernambuco	Recife	South America	Brazil	Pernambuco
Brazil/PE-IAM1264/2020	EPI_ISL_572385	2020-05-10	South America	Brazil	Pernambuco	Caruaru	South America	Brazil	Pernambuco
Brazil/PE-IAM384/2020	EPI_ISL_572336	2020-04-20	South America	Brazil	Pernambuco	Olinda	South America	Brazil	Pernambuco
Brazil/PE-IAM991/2020	EPI_ISL_572371	2020-05-06	South America	Brazil	Pernambuco	Recife	South America	Brazil	Pernambuco
Brazil/PI-0239/2020	EPI_ISL_470613	2020-03-19	South America	Brazil	Piaui		South America	Brazil	Piaui
Brazil/PI-1055/2021	EPI_ISL_940613	2021-01-19	South America	Brazil	Piaui	Terezina	Europe	United Kingdom	United Kingdom
Brazil/PR-0241/2020	EPI_ISL_470614	2020-04-02	South America	Brazil	Paraná		South America	Brazil	Paraná
Brazil/PR-28602/2020	EPI_ISL_792646	2020-11-03	South America	Brazil	Paraná	Maringa	South America	Brazil	Paraná
Brazil/PR-28603/2020	EPI_ISL_792647	2020-11-09	South America	Brazil	Paraná	Curitiba	South America	Brazil	Paraná
Brazil/PR-28604/2020	EPI_ISL_792648	2020-11-12	South America	Brazil	Paraná	Dois Vizinhos	South America	Brazil	Paraná
Brazil/PR-28605/2020	EPI_ISL_792649	2020-11-17	South America	Brazil	Paraná	Marechal Candido Rondon	South America	Brazil	Paraná
Brazil/PR-28606/2020	EPI_ISL_792650	2020-11-23	South America	Brazil	Paraná	Uniao Da Vitoria	South America	Brazil	Paraná
Brazil/PR-28607/2020	EPI_ISL_792651	2020-11-23	South America	Brazil	Paraná	Dois Vizinhos	South America	Brazil	Paraná
Brazil/PR-28608/2020	EPI_ISL_792652	2020-11-25	South America	Brazil	Paraná	Cascavel	South America	Brazil	Paraná
Brazil/PR-28609/2020	EPI_ISL_792653	2020-11-09	South America	Brazil	Paraná	Ponta Grossa	South America	Brazil	Paraná
Brazil/PR-28610/2020	EPI_ISL_792654	2020-11-23	South America	Brazil	Paraná	Londrina	South America	Brazil	Paraná
Brazil/PR-L19-CD389/2020	EPI_ISL_476318	2020-04-01	South America	Brazil	Paraná		South America	Brazil	Paraná
Brazil/PR-L21-CD448/2020	EPI_ISL_476370	2020-04-06	South America	Brazil	Paraná		South America	Brazil	Paraná
Brazil/PR-L30-CD760/2020	EPI_ISL_722135	2020-04-14	South America	Brazil	Paraná		South America	Brazil	Paraná
Brazil/PR-L30-CD764/2020	EPI_ISL_722149	2020-04-15	South America	Brazil	Paraná		South America	Brazil	Paraná
Brazil/PR-L94-CD2718/2021	EPI_ISL_1009675	2021-01-07	South America	Brazil	Paraná		South America	Brazil	Paraná
Brazil/PR-LRV-01/2020	EPI_ISL_510535	2020-05-08	South America	Brazil	Paraná	Curitiba	South America	Brazil	Paraná
Brazil/RJ-00404/2020	EPI_ISL_717807	2020-11-05	South America	Brazil	Rio de Janeiro	São João de Meriti	South America	Brazil	Rio de Janeiro
Brazil/RJ-00405/2020	EPI_ISL_717808	2020-11-03	South America	Brazil	Rio de Janeiro	Rio de Janeiro	South America	Brazil	Rio de Janeiro
Brazil/RJ-00417/2020	EPI_ISL_717819	2020-10-09	South America	Brazil	Rio de Janeiro	Rio de Janeiro	South America	Brazil	Rio de Janeiro
Brazil/RJ-00421/2020	EPI_ISL_717823	2020-10-29	South America	Brazil	Rio de Janeiro	Rio de Janeiro	South America	Brazil	Rio de Janeiro
Brazil/RJ-00422/2020	EPI_ISL_717824	2020-10-29	South America	Brazil	Rio de Janeiro	Rio de Janeiro	South America	Brazil	Rio de Janeiro
Brazil/RJ-00423/2020	EPI_ISL_717825	2020-11-03	South America	Brazil	Rio de Janeiro	Nova Iguacu	South America	Brazil	Rio de Janeiro
Brazil/RJ-00424/2020	EPI_ISL_717826	2020-11-03	South America	Brazil	Rio de Janeiro	Rio de Janeiro	South America	Brazil	Rio de Janeiro
Brazil/RJ-00425/2020	EPI_ISL_717827	2020-11-03	South America	Brazil	Rio de Janeiro	Rio de Janeiro	South America	Brazil	Rio de Janeiro
Brazil/RJ-00426/2020	EPI_ISL_717828	2020-11-04	South America	Brazil	Rio de Janeiro	Rio de Janeiro	South America	Brazil	Rio de Janeiro
Brazil/RJ-00427/2020	EPI_ISL_717829	2020-11-04	South America	Brazil	Rio de Janeiro	Rio de Janeiro	South America	Brazil	Rio de Janeiro
Brazil/RJ-00428/2020	EPI_ISL_717830	2020-11-05	South America	Brazil	Rio de Janeiro	Rio de Janeiro	South America	Brazil	Rio de Janeiro
Brazil/RJ-00432/2020	EPI_ISL_717831	2020-10-30	South America	Brazil	Rio de Janeiro	Sao Goncalo	South America	Brazil	Rio de Janeiro
Brazil/RJ-00433/2020	EPI_ISL_717791	2020-11-04	South America	Brazil	Rio de Janeiro	Rio de Janeiro	South America	Brazil	Rio de Janeiro
Brazil/RJ-00452/2020	EPI_ISL_717847	2020-06-01	South America	Brazil	Rio de Janeiro	Belford Roxo	South America	Brazil	Rio de Janeiro
Brazil/RJ-00453/2020	EPI_ISL_717848	2020-06-01	South America	Brazil	Rio de Janeiro	Seropédica	South America	Brazil	Rio de Janeiro
Brazil/RJ-00462/2020	EPI_ISL_717857	2020-07-02	South America	Brazil	Rio de Janeiro	Rio de Janeiro	South America	Brazil	Rio de Janeiro
Brazil/RJ-00470/2020	EPI_ISL_717865	2020-08-03	South America	Brazil	Rio de Janeiro	Guapimirim	South America	Brazil	Rio de Janeiro
Brazil/RJ-00473/2020	EPI_ISL_717868	2020-08-05	South America	Brazil	Rio de Janeiro	São João de Meriti	South America	Brazil	Rio de Janeiro
Brazil/RJ-00474/2020	EPI_ISL_717869	2020-09-03	South America	Brazil	Rio de Janeiro	Rio de Janeiro	South America	Brazil	Rio de Janeiro
Brazil/RJ-00475/2020	EPI_ISL_717870	2020-09-04	South America	Brazil	Rio de Janeiro	Rio de Janeiro	South America	Brazil	Rio de Janeiro
Brazil/RJ-00483/2020	EPI_ISL_717877	2020-10-26	South America	Brazil	Rio de Janeiro	Rio de Janeiro	South America	Brazil	Rio de Janeiro
Brazil/RJ-00484/2020	EPI_ISL_717878	2020-10-26	South America	Brazil	Rio de Janeiro	Rio de Janeiro	South America	Brazil	Rio de Janeiro
Brazil/RJ-00493/2020	EPI_ISL_717887	2020-10-29	South America	Brazil	Rio de Janeiro	Rio de Janeiro	South America	Brazil	Rio de Janeiro
Brazil/RJ-00494/2020	EPI_ISL_717888	2020-10-29	South America	Brazil	Rio de Janeiro	Rio de Janeiro	South America	Brazil	Rio de Janeiro
Brazil/RJ-00495/2020	EPI_ISL_717889	2020-10-30	South America	Brazil	Rio de Janeiro	Rio de Janeiro	South America	Brazil	Rio de Janeiro
Brazil/RJ-00496/2020	EPI_ISL_717890	2020-11-03	South America	Brazil	Rio de Janeiro	Rio de Janeiro	South America	Brazil	Rio de Janeiro
Brazil/RJ-00497/2020	EPI_ISL_717891	2020-11-03	South America	Brazil	Rio de Janeiro	Rio de Janeiro	South America	Brazil	Rio de Janeiro
Brazil/RJ-00498/2020	EPI_ISL_717892	2020-11-03	South America	Brazil	Rio de Janeiro	Rio de Janeiro	South America	Brazil	Rio de Janeiro
Brazil/RJ-00499/2020	EPI_ISL_717893	2020-11-04	South America	Brazil	Rio de Janeiro	Rio de Janeiro	South America	Brazil	Rio de Janeiro
Brazil/RJ-00500/2020	EPI_ISL_717894	2020-11-04	South America	Brazil	Rio de Janeiro	Itaborai	South America	Brazil	Rio de Janeiro
Brazil/RJ-00501/2020	EPI_ISL_717895	2020-11-04	South America	Brazil	Rio de Janeiro	Rio de Janeiro	South America	Brazil	Rio de Janeiro
Brazil/RJ-00502/2020	EPI_ISL_717896	2020-11-04	South America	Brazil	Rio de Janeiro	Rio de Janeiro	South America	Brazil	Rio de Janeiro
Brazil/RJ-00503/2020	EPI_ISL_717897	2020-11-04	South America	Brazil	Rio de Janeiro	Rio de Janeiro	South America	Brazil	Rio de Janeiro
Brazil/RJ-00504/2020	EPI_ISL_717898	2020-11-05	South America	Brazil	Rio de Janeiro	Rio de Janeiro	South America	Brazil	Rio de Janeiro
Brazil/RJ-00535/2020	EPI_ISL_717920	2020-10-29	South America	Brazil	Rio de Janeiro	Rio de Janeiro	South America	Brazil	Rio de Janeiro
Brazil/RJ-00537/2020	EPI_ISL_717922	2020-10-29	South America	Brazil	Rio de Janeiro	Rio de Janeiro	South America	Brazil	Rio de Janeiro
Brazil/RJ-00539/2020	EPI_ISL_717923	2020-11-05	South America	Brazil	Rio de Janeiro	Rio de Janeiro	South America	Brazil	Rio de Janeiro
Brazil/RJ-00540/2020	EPI_ISL_717924	2020-10-29	South America	Brazil	Rio de Janeiro	Rio de Janeiro	South America	Brazil	Rio de Janeiro
Brazil/RJ-00542/2020	EPI_ISL_717926	2020-10-26	South America	Brazil	Rio de Janeiro	Duque de Caxias	South America	Brazil	Rio de Janeiro
Brazil/RJ-00548/2020	EPI_ISL_717932	2020-10-29	South America	Brazil	Rio de Janeiro	Rio de Janeiro	South America	Brazil	Rio de Janeiro
Brazil/RJ-00549/2020	EPI_ISL_717933	2020-10-29	South America	Brazil	Rio de Janeiro	Rio de Janeiro	South America	Brazil	Rio de Janeiro
Brazil/RJ-00550/2020	EPI_ISL_717934	2020-10-29	South America	Brazil	Rio de Janeiro	Rio de Janeiro	South America	Brazil	Rio de Janeiro
Brazil/RJ-00551/2020	EPI_ISL_717935	2020-10-29	South America	Brazil	Rio de Janeiro	Rio de Janeiro	South America	Brazil	Rio de Janeiro
Brazil/RJ-00552/2020	EPI_ISL_717936	2020-10-29	South America	Brazil	Rio de Janeiro	Rio de Janeiro	South America	Brazil	Rio de Janeiro
Brazil/RJ-00553/2020	EPI_ISL_717937	2020-10-29	South America	Brazil	Rio de Janeiro	Duque de Caxias	South America	Brazil	Rio de Janeiro
Brazil/RJ-00554/2020	EPI_ISL_717938	2020-10-29	South America	Brazil	Rio de Janeiro	Niteroi	South America	Brazil	Rio de Janeiro
Brazil/RJ-00555/2020	EPI_ISL_717939	2020-10-29	South America	Brazil	Rio de Janeiro	Rio de Janeiro	South America	Brazil	Rio de Janeiro
Brazil/RJ-00556/2020	EPI_ISL_717940	2020-10-30	South America	Brazil	Rio de Janeiro	Niteroi	South America	Brazil	Rio de Janeiro
Brazil/RJ-00557/2020	EPI_ISL_717941	2020-10-30	South America	Brazil	Rio de Janeiro	Rio de Janeiro	South America	Brazil	Rio de Janeiro
Brazil/RJ-00558/2020	EPI_ISL_717942	2020-11-03	South America	Brazil	Rio de Janeiro	Rio de Janeiro	South America	Brazil	Rio de Janeiro
Brazil/RJ-00559/2020	EPI_ISL_717943	2020-11-03	South America	Brazil	Rio de Janeiro	Rio de Janeiro	South America	Brazil	Rio de Janeiro
Brazil/RJ-00560/2020	EPI_ISL_717944	2020-11-03	South America	Brazil	Rio de Janeiro	Rio de Janeiro	South America	Brazil	Rio de Janeiro
Brazil/RJ-00561/2020	EPI_ISL_717945	2020-11-03	South America	Brazil	Rio de Janeiro	Rio de Janeiro	South America	Brazil	Rio de Janeiro
Brazil/RJ-00562/2020	EPI_ISL_717946	2020-11-03	South America	Brazil	Rio de Janeiro	Rio de Janeiro	South America	Brazil	Rio de Janeiro
Brazil/RJ-00563/2020	EPI_ISL_717947	2020-11-03	South America	Brazil	Rio de Janeiro	Rio de Janeiro	South America	Brazil	Rio de Janeiro
Brazil/RJ-00564/2020	EPI_ISL_717948	2020-11-03	South America	Brazil	Rio de Janeiro	Rio de Janeiro	South America	Brazil	Rio de Janeiro
Brazil/RJ-00565/2020	EPI_ISL_717949	2020-11-03	South America	Brazil	Rio de Janeiro	Rio de Janeiro	South America	Brazil	Rio de Janeiro
Brazil/RJ-00566/2020	EPI_ISL_717950	2020-11-03	South America	Brazil	Rio de Janeiro	Rio de Janeiro	South America	Brazil	Rio de Janeiro
Brazil/RJ-00567/2020	EPI_ISL_717951	2020-11-04	South America	Brazil	Rio de Janeiro	Rio de Janeiro	South America	Brazil	Rio de Janeiro
Brazil/RJ-00568/2020	EPI_ISL_717952	2020-11-04	South America	Brazil	Rio de Janeiro	Rio de Janeiro	South America	Brazil	Rio de Janeiro
Brazil/RJ-00569/2020	EPI_ISL_717953	2020-11-04	South America	Brazil	Rio de Janeiro	Rio de Janeiro	South America	Brazil	Rio de Janeiro
Brazil/RJ-00570/2020	EPI_ISL_717954	2020-11-04	South America	Brazil	Rio de Janeiro	Rio de Janeiro	South America	Brazil	Rio de Janeiro
Brazil/RJ-00571/2020	EPI_ISL_717955	2020-11-05	South America	Brazil	Rio de Janeiro	Rio de Janeiro	South America	Brazil	Rio de Janeiro
Brazil/RJ-00572/2020	EPI_ISL_717956	2020-11-05	South America	Brazil	Rio de Janeiro	Rio de Janeiro	South America	Brazil	Rio de Janeiro
Brazil/RJ-00573/2020	EPI_ISL_717957	2020-11-05	South America	Brazil	Rio de Janeiro	Rio de Janeiro	South America	Brazil	Rio de Janeiro
Brazil/RJ-00575/2020	EPI_ISL_717959	2020-08-03	South America	Brazil	Rio de Janeiro	Rio de Janeiro	South America	Brazil	Rio de Janeiro
Brazil/RJ-00577/2020	EPI_ISL_717961	2020-11-05	South America	Brazil	Rio de Janeiro	Rio de Janeiro	South America	Brazil	Rio de Janeiro
Brazil/RJ-2033/2020	EPI_ISL_456100	2020-04-15	South America	Brazil	Rio de Janeiro		South America	Brazil	Rio de Janeiro
Brazil/RJ-9055PL03/2020	EPI_ISL_1023786	2020-08-10	South America	Brazil	Rio de Janeiro		South America	Brazil	Rio de Janeiro
Brazil/RJ-UFRJ-58271/2020	EPI_ISL_492048	2020-06-01	South America	Brazil	Rio de Janeiro	Rio de Janeiro	South America	Brazil	Rio de Janeiro
Brazil/RN-IEC-162277/2020	EPI_ISL_524798	2020-03-14	South America	Brazil	Rio Grande do Norte		South America	Brazil	Rio Grande do Norte
Brazil/RN-IEC177493/2020	EPI_ISL_1086376	2020-12-28	South America	Brazil	Rio Grande do Norte		South America	Brazil	Rio Grande do Norte
Brazil/RN-IEC177497/2020	EPI_ISL_1086375	2020-12-28	South America	Brazil	Rio Grande do Norte		South America	Brazil	Rio Grande do Norte
Brazil/RN-L19-CD401/2020	EPI_ISL_476326	2020-04-01	South America	Brazil	Rio Grande do Norte		South America	Brazil	Rio Grande do Norte
Brazil/RO-08/2020	EPI_ISL_514138	2020-06-05	South America	Brazil	Rondonia	Porto Velho	South America	Brazil	Rondonia
Brazil/RR-1079/2021	EPI_ISL_940630	2021-01-25	South America	Brazil	Roraima		South America	Brazil	Roraima
Brazil/RR-1081/2021	EPI_ISL_943967	2021-01-25	South America	Brazil	Roraima		South America	Brazil	Roraima
Brazil/RR-1083/2021	EPI_ISL_943968	2021-01-25	South America	Brazil	Roraima		South America	Brazil	Roraima
Brazil/RR-1084/2021	EPI_ISL_943969	2021-01-25	South America	Brazil	Roraima		South America	Brazil	Roraima
Brazil/RR-1085/2021	EPI_ISL_943970	2021-01-25	South America	Brazil	Roraima		South America	Brazil	Roraima
Brazil/RR-1087/2021	EPI_ISL_943971	2021-01-25	South America	Brazil	Roraima		South America	Brazil	Roraima
Brazil/RR-IEC-176346/2020	EPI_ISL_918513	2020-06-01	South America	Brazil	Roraima		South America	Brazil	Roraima
Brazil/RR-IEC176343/2020	EPI_ISL_848586	2020-04-28	South America	Brazil	Roraima		South America	Brazil	Roraima
Brazil/RS-00601/2020	EPI_ISL_779155	2020-11-23	South America	Brazil	Rio Grande do Sul	Carlos Barbosa	South America	Brazil	Rio Grande do Sul
Brazil/RS-00602/2020	EPI_ISL_779156	2020-11-23	South America	Brazil	Rio Grande do Sul	Carlos Barbosa	South America	Brazil	Rio Grande do Sul
Brazil/RS-00603/2020	EPI_ISL_770555	2020-11-23	South America	Brazil	Rio Grande do Sul	Sapiranga	South America	Brazil	Rio Grande do Sul
Brazil/RS-00604/2020	EPI_ISL_770556	2020-11-23	South America	Brazil	Rio Grande do Sul	Canoas BR	South America	Brazil	Rio Grande do Sul
Brazil/RS-00605/2020	EPI_ISL_770557	2020-11-24	South America	Brazil	Rio Grande do Sul	Butia	South America	Brazil	Rio Grande do Sul
Brazil/RS-00606/2020	EPI_ISL_770558	2020-11-24	South America	Brazil	Rio Grande do Sul	Porto Alegre	South America	Brazil	Rio Grande do Sul
Brazil/RS-00607/2020	EPI_ISL_770559	2020-11-24	South America	Brazil	Rio Grande do Sul	Garibaldi	South America	Brazil	Rio Grande do Sul
Brazil/RS-00608/2020	EPI_ISL_770560	2020-11-24	South America	Brazil	Rio Grande do Sul	Garibaldi	South America	Brazil	Rio Grande do Sul
Brazil/RS-00609/2020	EPI_ISL_770561	2020-11-24	South America	Brazil	Rio Grande do Sul	Garibaldi	South America	Brazil	Rio Grande do Sul
Brazil/RS-00610/2020	EPI_ISL_770562	2020-11-24	South America	Brazil	Rio Grande do Sul	Garibaldi	South America	Brazil	Rio Grande do Sul
Brazil/RS-00611/2020	EPI_ISL_770563	2020-11-24	South America	Brazil	Rio Grande do Sul	Garibaldi	South America	Brazil	Rio Grande do Sul
Brazil/RS-00612/2020	EPI_ISL_770564	2020-11-24	South America	Brazil	Rio Grande do Sul	Garibaldi	South America	Brazil	Rio Grande do Sul
Brazil/RS-00613/2020	EPI_ISL_770565	2020-11-25	South America	Brazil	Rio Grande do Sul	Barao	South America	Brazil	Rio Grande do Sul
Brazil/RS-00614/2020	EPI_ISL_770566	2020-11-24	South America	Brazil	Rio Grande do Sul	Linha Nova	South America	Brazil	Rio Grande do Sul
Brazil/RS-00615/2020	EPI_ISL_770567	2020-11-25	South America	Brazil	Rio Grande do Sul	Linha Nova	South America	Brazil	Rio Grande do Sul
Brazil/RS-00616/2020	EPI_ISL_770568	2020-11-25	South America	Brazil	Rio Grande do Sul	Linha Nova	South America	Brazil	Rio Grande do Sul
Brazil/RS-00617/2020	EPI_ISL_770569	2020-11-25	South America	Brazil	Rio Grande do Sul	Carlos Barbosa	South America	Brazil	Rio Grande do Sul
Brazil/RS-00618/2020	EPI_ISL_770570	2020-11-24	South America	Brazil	Rio Grande do Sul	Carlos Barbosa	South America	Brazil	Rio Grande do Sul
Brazil/RS-00619/2020	EPI_ISL_770571	2020-11-25	South America	Brazil	Rio Grande do Sul	Carlos Barbosa	South America	Brazil	Rio Grande do Sul
Brazil/RS-00620/2020	EPI_ISL_770572	2020-11-24	South America	Brazil	Rio Grande do Sul	Carlos Barbosa	South America	Brazil	Rio Grande do Sul
Brazil/RS-00621/2020	EPI_ISL_779157	2020-11-24	South America	Brazil	Rio Grande do Sul	Taquara	South America	Brazil	Rio Grande do Sul
Brazil/RS-00622/2020	EPI_ISL_770573	2020-11-23	South America	Brazil	Rio Grande do Sul	Taquara	South America	Brazil	Rio Grande do Sul
Brazil/RS-00623/2020	EPI_ISL_770574	2020-11-23	South America	Brazil	Rio Grande do Sul	Taquara	South America	Brazil	Rio Grande do Sul
Brazil/RS-00624/2020	EPI_ISL_779158	2020-11-24	South America	Brazil	Rio Grande do Sul	Taquara	South America	Brazil	Rio Grande do Sul
Brazil/RS-00625/2020	EPI_ISL_770575	2020-11-23	South America	Brazil	Rio Grande do Sul	Taquara	South America	Brazil	Rio Grande do Sul
Brazil/RS-00626/2020	EPI_ISL_770576	2020-11-23	South America	Brazil	Rio Grande do Sul	Taquara	South America	Brazil	Rio Grande do Sul
Brazil/RS-00627/2020	EPI_ISL_770577	2020-11-24	South America	Brazil	Rio Grande do Sul	Canoas BR	South America	Brazil	Rio Grande do Sul
Brazil/RS-00628/2020	EPI_ISL_770553	2020-11-24	South America	Brazil	Rio Grande do Sul	Canoas BR	South America	Brazil	Rio Grande do Sul
Brazil/RS-00629/2020	EPI_ISL_770578	2020-11-24	South America	Brazil	Rio Grande do Sul	Canoas BR	South America	Brazil	Rio Grande do Sul
Brazil/RS-00630/2020	EPI_ISL_770579	2020-11-25	South America	Brazil	Rio Grande do Sul	Canoas BR	South America	Brazil	Rio Grande do Sul
Brazil/RS-00631/2020	EPI_ISL_779159	2020-11-25	South America	Brazil	Rio Grande do Sul	Canoas BR	South America	Brazil	Rio Grande do Sul
Brazil/RS-00632/2020	EPI_ISL_770580	2020-11-25	South America	Brazil	Rio Grande do Sul	Canoas BR	South America	Brazil	Rio Grande do Sul
Brazil/RS-00633/2020	EPI_ISL_770581	2020-11-24	South America	Brazil	Rio Grande do Sul	Canoas BR	South America	Brazil	Rio Grande do Sul
Brazil/RS-00634/2020	EPI_ISL_770582	2020-11-24	South America	Brazil	Rio Grande do Sul	Porto Alegre	South America	Brazil	Rio Grande do Sul
Brazil/RS-00635/2020	EPI_ISL_770583	2020-11-25	South America	Brazil	Rio Grande do Sul	Canoas BR	South America	Brazil	Rio Grande do Sul
Brazil/RS-00636/2020	EPI_ISL_770584	2020-11-24	South America	Brazil	Rio Grande do Sul	Canoas BR	South America	Brazil	Rio Grande do Sul
Brazil/RS-00637/2020	EPI_ISL_770585	2020-11-24	South America	Brazil	Rio Grande do Sul	Canoas BR	South America	Brazil	Rio Grande do Sul
Brazil/RS-00638/2020	EPI_ISL_770586	2020-11-25	South America	Brazil	Rio Grande do Sul	Butia	South America	Brazil	Rio Grande do Sul
Brazil/RS-00639/2020	EPI_ISL_770587	2020-11-25	South America	Brazil	Rio Grande do Sul	Butia	South America	Brazil	Rio Grande do Sul
Brazil/RS-00640/2020	EPI_ISL_770588	2020-11-24	South America	Brazil	Rio Grande do Sul	Novo Hamburgo	South America	Brazil	Rio Grande do Sul
Brazil/RS-00641/2020	EPI_ISL_779160	2020-11-25	South America	Brazil	Rio Grande do Sul	Taquara	South America	Brazil	Rio Grande do Sul
Brazil/RS-00642/2020	EPI_ISL_770589	2020-11-25	South America	Brazil	Rio Grande do Sul	Garibaldi	South America	Brazil	Rio Grande do Sul
Brazil/RS-00643/2020	EPI_ISL_770590	2020-11-25	South America	Brazil	Rio Grande do Sul	Garibaldi	South America	Brazil	Rio Grande do Sul
Brazil/RS-00644/2020	EPI_ISL_779161	2020-11-25	South America	Brazil	Rio Grande do Sul	Garibaldi	South America	Brazil	Rio Grande do Sul
Brazil/RS-00645/2020	EPI_ISL_770591	2020-11-25	South America	Brazil	Rio Grande do Sul	Garibaldi	South America	Brazil	Rio Grande do Sul
Brazil/RS-00646/2020	EPI_ISL_770592	2020-11-25	South America	Brazil	Rio Grande do Sul	Garibaldi	South America	Brazil	Rio Grande do Sul
Brazil/RS-00647/2020	EPI_ISL_770593	2020-11-25	South America	Brazil	Rio Grande do Sul	Garibaldi	South America	Brazil	Rio Grande do Sul
Brazil/RS-00648/2020	EPI_ISL_770594	2020-11-25	South America	Brazil	Rio Grande do Sul	Garibaldi	South America	Brazil	Rio Grande do Sul
Brazil/RS-00649/2020	EPI_ISL_770595	2020-11-25	South America	Brazil	Rio Grande do Sul	Garibaldi	South America	Brazil	Rio Grande do Sul
Brazil/RS-00650/2020	EPI_ISL_770596	2020-11-25	South America	Brazil	Rio Grande do Sul	Garibaldi	South America	Brazil	Rio Grande do Sul
Brazil/RS-00651/2020	EPI_ISL_770551	2020-11-25	South America	Brazil	Rio Grande do Sul	Garibaldi	South America	Brazil	Rio Grande do Sul
Brazil/RS-00652/2020	EPI_ISL_770597	2020-11-25	South America	Brazil	Rio Grande do Sul	Novo Hamburgo	South America	Brazil	Rio Grande do Sul
Brazil/RS-00653/2020	EPI_ISL_770598	2020-11-24	South America	Brazil	Rio Grande do Sul	Novo Hamburgo	South America	Brazil	Rio Grande do Sul
Brazil/RS-00654/2020	EPI_ISL_770599	2020-11-25	South America	Brazil	Rio Grande do Sul	Morro Reuter	South America	Brazil	Rio Grande do Sul
Brazil/RS-00655/2020	EPI_ISL_770552	2020-11-25	South America	Brazil	Rio Grande do Sul	Morro Reuter	South America	Brazil	Rio Grande do Sul
Brazil/RS-00656/2020	EPI_ISL_770600	2020-11-26	South America	Brazil	Rio Grande do Sul	Alto Feliz	South America	Brazil	Rio Grande do Sul
Brazil/RS-00657/2020	EPI_ISL_770601	2020-11-25	South America	Brazil	Rio Grande do Sul	Tupandi	South America	Brazil	Rio Grande do Sul
Brazil/RS-00658/2020	EPI_ISL_779162	2020-11-26	South America	Brazil	Rio Grande do Sul	Sao Sebastiao do Cai	South America	Brazil	Rio Grande do Sul
Brazil/RS-00659/2020	EPI_ISL_770602	2020-11-26	South America	Brazil	Rio Grande do Sul	Garibaldi	South America	Brazil	Rio Grande do Sul
Brazil/RS-00660/2020	EPI_ISL_770603	2020-11-26	South America	Brazil	Rio Grande do Sul	Garibaldi	South America	Brazil	Rio Grande do Sul
Brazil/RS-00661/2020	EPI_ISL_770604	2020-11-26	South America	Brazil	Rio Grande do Sul	Garibaldi	South America	Brazil	Rio Grande do Sul
Brazil/RS-00662/2020	EPI_ISL_770605	2020-11-26	South America	Brazil	Rio Grande do Sul	Garibaldi	South America	Brazil	Rio Grande do Sul
Brazil/RS-00663/2020	EPI_ISL_770606	2020-11-26	South America	Brazil	Rio Grande do Sul	Garibaldi	South America	Brazil	Rio Grande do Sul
Brazil/RS-00664/2020	EPI_ISL_779163	2020-11-26	South America	Brazil	Rio Grande do Sul	Garibaldi	South America	Brazil	Rio Grande do Sul
Brazil/RS-00665/2020	EPI_ISL_770607	2020-11-26	South America	Brazil	Rio Grande do Sul	Garibaldi	South America	Brazil	Rio Grande do Sul
Brazil/RS-00666/2020	EPI_ISL_770608	2020-11-26	South America	Brazil	Rio Grande do Sul	Taquara	South America	Brazil	Rio Grande do Sul
Brazil/RS-00667/2020	EPI_ISL_770609	2020-11-26	South America	Brazil	Rio Grande do Sul	Taquara	South America	Brazil	Rio Grande do Sul
Brazil/RS-00668/2020	EPI_ISL_770610	2020-11-26	South America	Brazil	Rio Grande do Sul	Taquara	South America	Brazil	Rio Grande do Sul
Brazil/RS-00669/2020	EPI_ISL_770611	2020-11-26	South America	Brazil	Rio Grande do Sul	Taquara	South America	Brazil	Rio Grande do Sul
Brazil/RS-00670/2020	EPI_ISL_770612	2020-11-26	South America	Brazil	Rio Grande do Sul	Taquara	South America	Brazil	Rio Grande do Sul
Brazil/RS-00671/2020	EPI_ISL_779164	2020-11-26	South America	Brazil	Rio Grande do Sul	Taquara	South America	Brazil	Rio Grande do Sul
Brazil/RS-00672/2020	EPI_ISL_770613	2020-11-27	South America	Brazil	Rio Grande do Sul	Tupandi	South America	Brazil	Rio Grande do Sul
Brazil/RS-00673/2020	EPI_ISL_770614	2020-11-27	South America	Brazil	Rio Grande do Sul		South America	Brazil	Rio Grande do Sul
Brazil/RS-00674/2020	EPI_ISL_770615	2020-11-27	South America	Brazil	Rio Grande do Sul	Morro Reuter	South America	Brazil	Rio Grande do Sul
Brazil/RS-00675/2020	EPI_ISL_770616	2020-11-27	South America	Brazil	Rio Grande do Sul	Carlos Barbosa	South America	Brazil	Rio Grande do Sul
Brazil/RS-00676/2020	EPI_ISL_770617	2020-11-26	South America	Brazil	Rio Grande do Sul	Carlos Barbosa	South America	Brazil	Rio Grande do Sul
Brazil/RS-00677/2020	EPI_ISL_779165	2020-11-27	South America	Brazil	Rio Grande do Sul	Butia	South America	Brazil	Rio Grande do Sul
Brazil/RS-00678/2020	EPI_ISL_779166	2020-11-27	South America	Brazil	Rio Grande do Sul	Butia	South America	Brazil	Rio Grande do Sul
Brazil/RS-00679/2020	EPI_ISL_770618	2020-11-27	South America	Brazil	Rio Grande do Sul	Butia	South America	Brazil	Rio Grande do Sul
Brazil/RS-00680/2020	EPI_ISL_770619	2020-11-27	South America	Brazil	Rio Grande do Sul	Butia	South America	Brazil	Rio Grande do Sul
Brazil/RS-00681/2020	EPI_ISL_770620	2020-11-27	South America	Brazil	Rio Grande do Sul	Garibaldi	South America	Brazil	Rio Grande do Sul
Brazil/RS-00682/2020	EPI_ISL_770554	2020-11-27	South America	Brazil	Rio Grande do Sul	Garibaldi	South America	Brazil	Rio Grande do Sul
Brazil/RS-00683/2020	EPI_ISL_770621	2020-11-27	South America	Brazil	Rio Grande do Sul	Garibaldi	South America	Brazil	Rio Grande do Sul
Brazil/RS-00684/2020	EPI_ISL_770622	2020-11-27	South America	Brazil	Rio Grande do Sul	Garibaldi	South America	Brazil	Rio Grande do Sul
Brazil/RS-00685/2020	EPI_ISL_770623	2020-11-27	South America	Brazil	Rio Grande do Sul	Garibaldi	South America	Brazil	Rio Grande do Sul
Brazil/RS-00686/2020	EPI_ISL_770624	2020-11-27	South America	Brazil	Rio Grande do Sul	Garibaldi	South America	Brazil	Rio Grande do Sul
Brazil/RS-00687/2020	EPI_ISL_779167	2020-11-27	South America	Brazil	Rio Grande do Sul	Garibaldi	South America	Brazil	Rio Grande do Sul
Brazil/RS-00688/2020	EPI_ISL_779168	2020-11-27	South America	Brazil	Rio Grande do Sul	Garibaldi	South America	Brazil	Rio Grande do Sul
Brazil/RS-00689/2020	EPI_ISL_770625	2020-11-27	South America	Brazil	Rio Grande do Sul	Garibaldi	South America	Brazil	Rio Grande do Sul
Brazil/RS-00690/2020	EPI_ISL_770626	2020-11-27	South America	Brazil	Rio Grande do Sul	Garibaldi	South America	Brazil	Rio Grande do Sul
Brazil/RS-00691/2020	EPI_ISL_770627	2020-11-27	South America	Brazil	Rio Grande do Sul	Garibaldi	South America	Brazil	Rio Grande do Sul
Brazil/RS-00692/2020	EPI_ISL_770628	2020-11-28	South America	Brazil	Rio Grande do Sul	Garibaldi	South America	Brazil	Rio Grande do Sul
Brazil/RS-00693/2020	EPI_ISL_770629	2020-11-27	South America	Brazil	Rio Grande do Sul	Canoas BR	South America	Brazil	Rio Grande do Sul
Brazil/RS-00694/2020	EPI_ISL_770630	2020-11-30	South America	Brazil	Rio Grande do Sul	Bom Principio	South America	Brazil	Rio Grande do Sul
Brazil/RS-12423/2020	EPI_ISL_943589	2020-05-18	South America	Brazil	Rio Grande do Sul	Passo Fundo	South America	Brazil	Rio Grande do Sul
Brazil/RS-13979/2020	EPI_ISL_831685	2020-07-06	South America	Brazil	Rio Grande do Sul	Esteio	South America	Brazil	Rio Grande do Sul
Brazil/RS-15285/2020	EPI_ISL_729859	2020-08-14	South America	Brazil	Rio Grande do Sul	Venancio Aires	South America	Brazil	Rio Grande do Sul
Brazil/RS-24285/2020	EPI_ISL_831913	2020-08-24	South America	Brazil	Rio Grande do Sul	Esteio	South America	Brazil	Rio Grande do Sul
Brazil/RS-2564/2020	EPI_ISL_729816	2020-04-03	South America	Brazil	Rio Grande do Sul	Porto Alegre	South America	Brazil	Rio Grande do Sul
Brazil/RS-31786/2020	EPI_ISL_832011	2020-10-13	South America	Brazil	Rio Grande do Sul	Esteio	South America	Brazil	Rio Grande do Sul
Brazil/RS-31799/2020	EPI_ISL_832012	2020-10-13	South America	Brazil	Rio Grande do Sul	Esteio	South America	Brazil	Rio Grande do Sul
Brazil/RS-31800/2020	EPI_ISL_832013	2020-10-13	South America	Brazil	Rio Grande do Sul	Esteio	South America	Brazil	Rio Grande do Sul
Brazil/RS-32832/2020	EPI_ISL_943578	2020-07-21	South America	Brazil	Rio Grande do Sul	Canoas BR	South America	Brazil	Rio Grande do Sul
Brazil/RS-38171/2020	EPI_ISL_942897	2020-08-06	South America	Brazil	Rio Grande do Sul	Teutonia	South America	Brazil	Rio Grande do Sul
Brazil/RS-6169/2020	EPI_ISL_729819	2020-03-12	South America	Brazil	Rio Grande do Sul	Passo Fundo	South America	Brazil	Rio Grande do Sul
Brazil/RS-6189/2020	EPI_ISL_729825	2020-05-10	South America	Brazil	Rio Grande do Sul	Caxias do Sul	South America	Brazil	Rio Grande do Sul
Brazil/RS-6190/2020	EPI_ISL_729826	2020-05-11	South America	Brazil	Rio Grande do Sul	Arroio do Meio	South America	Brazil	Rio Grande do Sul
Brazil/RS-6198/2020	EPI_ISL_729830	2020-05-14	South America	Brazil	Rio Grande do Sul	Serafina Correa	South America	Brazil	Rio Grande do Sul
Brazil/RS-6208/2020	EPI_ISL_729833	2020-05-19	South America	Brazil	Rio Grande do Sul	Frederico Westphalen	South America	Brazil	Rio Grande do Sul
Brazil/RS-6232/2020	EPI_ISL_729840	2020-05-28	South America	Brazil	Rio Grande do Sul	Lavras do Sul	South America	Brazil	Rio Grande do Sul
Brazil/RS-6240/2020	EPI_ISL_729841	2020-06-01	South America	Brazil	Rio Grande do Sul	Santo Angelo	South America	Brazil	Rio Grande do Sul
Brazil/RS-82906/2020	EPI_ISL_943605	2020-11-18	South America	Brazil	Rio Grande do Sul	Passo Fundo	South America	Brazil	Rio Grande do Sul
Brazil/RS-82912/2020	EPI_ISL_943606	2020-11-18	South America	Brazil	Rio Grande do Sul	Passo Fundo	South America	Brazil	Rio Grande do Sul
Brazil/RS-82920/2020	EPI_ISL_943607	2020-11-20	South America	Brazil	Rio Grande do Sul	Passo Fundo	South America	Brazil	Rio Grande do Sul
Brazil/RS-82973/2020	EPI_ISL_943608	2020-11-18	South America	Brazil	Rio Grande do Sul	Sertao	South America	Brazil	Rio Grande do Sul
Brazil/RS-82994/2020	EPI_ISL_943602	2020-11-19	South America	Brazil	Rio Grande do Sul	Caxias do Sul	South America	Brazil	Rio Grande do Sul
Brazil/RS-82997/2020	EPI_ISL_943603	2020-11-19	South America	Brazil	Rio Grande do Sul	Caxias do Sul	South America	Brazil	Rio Grande do Sul
Brazil/RS-83041/2020	EPI_ISL_943609	2020-11-20	South America	Brazil	Rio Grande do Sul	Lajeado	South America	Brazil	Rio Grande do Sul
Brazil/RS-83109/2020	EPI_ISL_943611	2020-11-20	South America	Brazil	Rio Grande do Sul	Viamao	South America	Brazil	Rio Grande do Sul
Brazil/RS-83139/2020	EPI_ISL_943610	2020-11-18	South America	Brazil	Rio Grande do Sul	Porto Alegre	South America	Brazil	Rio Grande do Sul
Brazil/RS-83150/2020	EPI_ISL_943612	2020-11-19	South America	Brazil	Rio Grande do Sul	Tramandai	South America	Brazil	Rio Grande do Sul
Brazil/RS-83157/2020	EPI_ISL_943613	2020-11-20	South America	Brazil	Rio Grande do Sul	Bage	South America	Brazil	Rio Grande do Sul
Brazil/RS-83356/2020	EPI_ISL_943604	2020-11-20	South America	Brazil	Rio Grande do Sul	Pelotas	South America	Brazil	Rio Grande do Sul
Brazil/RS-8584/2021	EPI_ISL_983863	2021-02-01	South America	Brazil	Rio Grande do Sul	Balneario Pinhal	South America	Brazil	Rio Grande do Sul
Brazil/RS-8629/2021	EPI_ISL_983864	2021-02-02	South America	Brazil	Rio Grande do Sul	Estrela Velha	South America	Brazil	Rio Grande do Sul
Brazil/RS-8648/2021	EPI_ISL_983867	2021-02-01	South America	Brazil	Rio Grande do Sul	Parobe	South America	Brazil	Rio Grande do Sul
Brazil/RS-8679/2021	EPI_ISL_983869	2021-02-01	South America	Brazil	Rio Grande do Sul	Taquari	South America	Brazil	Rio Grande do Sul
Brazil/RS-8680/2021	EPI_ISL_983865	2021-02-01	South America	Brazil	Rio Grande do Sul	Gramado	South America	Brazil	Rio Grande do Sul
Brazil/RS-8711/2021	EPI_ISL_983868	2021-02-02	South America	Brazil	Rio Grande do Sul	Santa Rosa BR	South America	Brazil	Rio Grande do Sul
Brazil/RS-8800/2021	EPI_ISL_983866	2021-02-01	South America	Brazil	Rio Grande do Sul	Novo Cabrais	South America	Brazil	Rio Grande do Sul
Brazil/RS-9108/2021	EPI_ISL_984620	2021-02-03	South America	Brazil	Amazonas BR	Manaus	South America	Brazil	Amazonas BR
Brazil/RS-9109/2021	EPI_ISL_984621	2021-02-03	South America	Brazil	Amazonas BR	Nova Holinda	South America	Brazil	Amazonas BR
Brazil/RS-9116/2021	EPI_ISL_984619	2021-02-03	South America	Brazil	Amazonas BR	Manaus	South America	Brazil	Amazonas BR
Brazil/RS-L10-CD175/2020	EPI_ISL_476188	2020-03-19	South America	Brazil	Rio Grande do Sul		South America	Brazil	Rio Grande do Sul
Brazil/RS-L19-CD412/2020	EPI_ISL_476335	2020-04-02	South America	Brazil	Rio Grande do Sul		South America	Brazil	Rio Grande do Sul
Brazil/RS-L27-CD595/2020	EPI_ISL_672684	2020-04-07	South America	Brazil	Rio Grande do Sul		South America	Brazil	Rio Grande do Sul
Brazil/SC-0246/2020	EPI_ISL_470655	2020-04-03	South America	Brazil	Santa Catarina		South America	Brazil	Santa Catarina
Brazil/SC-1326/2021	EPI_ISL_985318	2021-01-08	South America	Brazil	Santa Catarina	Florianopolis	South America	Brazil	Amazonas BR
Brazil/SC-1327/2021	EPI_ISL_985319	2021-01-12	South America	Brazil	Santa Catarina	Florianopolis	South America	Brazil	Amazonas BR
Brazil/SC-L16-CD350/2020	EPI_ISL_476292	2020-03-30	South America	Brazil	Santa Catarina		South America	Brazil	Santa Catarina
Brazil/SC-L19-CD399/2020	EPI_ISL_476324	2020-04-01	South America	Brazil	Santa Catarina		South America	Brazil	Santa Catarina
Brazil/SE-6529/2020	EPI_ISL_541372	2020-03-27	South America	Brazil	Sergipe	Aracaju	South America	Brazil	Sergipe
Brazil/SE-6536/2020	EPI_ISL_541376	2020-03-19	South America	Brazil	Sergipe	Nossa Senhora Da Gloria	South America	Brazil	Sergipe
Brazil/SE-6567/2020	EPI_ISL_541386	2020-04-24	South America	Brazil	Sergipe	Aracaju	South America	Brazil	Sergipe
Brazil/SE-6568/2020	EPI_ISL_541387	2020-04-24	South America	Brazil	Sergipe	Jaboatiana	South America	Brazil	Sergipe
Brazil/SE-6606/2020	EPI_ISL_541394	2020-04-20	South America	Brazil	Piaui	Parnaiba	South America	Brazil	Piaui
Brazil/SP-1002/2020	EPI_ISL_861680	2020-12-26	South America	Brazil	São Paulo	São Paulo	South America	Brazil	São Paulo
Brazil/SP-1003/2021	EPI_ISL_861681	2021-01-01	South America	Brazil	São Paulo	Americana	South America	Brazil	São Paulo
Brazil/SP-1004/2020	EPI_ISL_861682	2020-12-20	South America	Brazil	São Paulo	São Paulo	South America	Brazil	São Paulo
Brazil/SP-1005/2021	EPI_ISL_861683	2021-01-04	South America	Brazil	São Paulo	Guarulhos	South America	Brazil	São Paulo
Brazil/SP-1006/2021	EPI_ISL_861684	2021-01-02	South America	Brazil	São Paulo	São Paulo	South America	Brazil	São Paulo
Brazil/SP-1007/2021	EPI_ISL_861685	2021-01-02	South America	Brazil	São Paulo	São Paulo	South America	Brazil	São Paulo
Brazil/SP-1008/2021	EPI_ISL_882669	2021-01-11	South America	Brazil	São Paulo	São Paulo	South America	Brazil	São Paulo
Brazil/SP-1009/2021	EPI_ISL_882666	2021-01-08	South America	Brazil	São Paulo	Juquitiba	South America	Brazil	São Paulo
Brazil/SP-1010/2021	EPI_ISL_882668	2021-01-10	South America	Brazil	São Paulo	Juquitiba	South America	Brazil	São Paulo
Brazil/SP-1011/2021	EPI_ISL_882665	2021-01-05	South America	Brazil	São Paulo	Cesário Lange	South America	Brazil	São Paulo
Brazil/SP-1012/2021	EPI_ISL_882670	2021-01-12	South America	Brazil	São Paulo	São Paulo	South America	Brazil	São Paulo
Brazil/SP-1013/2021	EPI_ISL_882667	2021-01-08	South America	Brazil	São Paulo	Caieiras	South America	Brazil	São Paulo
Brazil/SP-1014/2021	EPI_ISL_875689	2021-01-15	South America	Brazil	São Paulo	São Paulo	South America	Brazil	Amazonas BR
Brazil/SP-1017/2021	EPI_ISL_882671	2021-01-13	South America	Brazil	São Paulo	Poa	South America	Brazil	São Paulo
Brazil/SP-1018/2021	EPI_ISL_882672	2021-01-13	South America	Brazil	São Paulo	Poa	South America	Brazil	São Paulo
Brazil/SP-1019/2021	EPI_ISL_882673	2021-01-15	South America	Brazil	São Paulo	Poa	South America	Brazil	São Paulo
Brazil/SP-1029/2021	EPI_ISL_872191	2021-01-15	South America	Brazil	São Paulo	São Paulo	South America	Brazil	Amazonas BR
Brazil/SP-1030/2021	EPI_ISL_872192	2021-01-18	South America	Brazil	São Paulo	São Paulo	South America	Brazil	Amazonas BR
Brazil/SP-1034/2021	EPI_ISL_906068	2021-01-15	South America	Brazil	São Paulo	Campinas	South America	Brazil	São Paulo
Brazil/SP-1041/2021	EPI_ISL_906072	2021-01-19	South America	Brazil	São Paulo	Embu Das Artes	South America	Brazil	São Paulo
Brazil/SP-1044/2021	EPI_ISL_906074	2021-01-19	South America	Brazil	São Paulo	Sumare	South America	Brazil	São Paulo
Brazil/SP-1045/2021	EPI_ISL_940609	2021-01-19	South America	Brazil	São Paulo	Campinas	South America	Brazil	São Paulo
Brazil/SP-1046/2021	EPI_ISL_906073	2021-01-19	South America	Brazil	São Paulo	São Paulo	South America	Brazil	São Paulo
Brazil/SP-1049/2021	EPI_ISL_940610	2021-01-22	South America	Brazil	São Paulo	São Paulo	South America	Brazil	São Paulo
Brazil/SP-1050/2021	EPI_ISL_906079	2021-01-22	South America	Brazil	São Paulo	São Paulo	South America	Brazil	São Paulo
Brazil/SP-1051/2021	EPI_ISL_940611	2021-01-22	South America	Brazil	São Paulo	São Paulo	South America	Brazil	São Paulo
Brazil/SP-1052/2021	EPI_ISL_906078	2021-01-20	South America	Brazil	São Paulo	Guarulhos	South America	Brazil	São Paulo
Brazil/SP-1065/2021	EPI_ISL_940619	2021-01-15	South America	Brazil	São Paulo	São Paulo	South America	Brazil	Amazonas BR
Brazil/SP-1067/2021	EPI_ISL_940621	2021-01-14	South America	Brazil	São Paulo	São Paulo	South America	Brazil	Amazonas BR
Brazil/SP-1068/2021	EPI_ISL_940622	2021-01-15	South America	Brazil	São Paulo	São Paulo	South America	Brazil	Amazonas BR
Brazil/SP-1071/2021	EPI_ISL_940625	2021-01-19	South America	Brazil	São Paulo	São Paulo	South America	Brazil	Amazonas BR
Brazil/SP-1076/2021	EPI_ISL_940628	2021-01-22	South America	Brazil	São Paulo	Iguape	South America	Brazil	São Paulo
Brazil/SP-1078/2021	EPI_ISL_940629	2021-01-25	South America	Brazil	São Paulo	São Paulo	South America	Brazil	São Paulo
Brazil/SP-1124/2020	EPI_ISL_985177	2020-08-17	South America	Brazil	São Paulo	São Paulo	South America	Brazil	São Paulo
Brazil/SP-1133/2020	EPI_ISL_1039700	2020-09-28	South America	Brazil	São Paulo	Mairipora	South America	Brazil	São Paulo
Brazil/SP-1146/2020	EPI_ISL_1039708	2020-10-28	South America	Brazil	São Paulo	Osasco	South America	Brazil	São Paulo
Brazil/SP-1161/2020	EPI_ISL_977482	2020-10-28	South America	Brazil	São Paulo	Auriflama	South America	Brazil	São Paulo
Brazil/SP-1215/2021	EPI_ISL_977489	2021-01-28	South America	Brazil	São Paulo	Taboao Da Serra	South America	Brazil	São Paulo
Brazil/SP-1217/2021	EPI_ISL_977490	2021-01-27	South America	Brazil	São Paulo	Poa	South America	Brazil	São Paulo
Brazil/SP-1246/2021	EPI_ISL_1040823	2021-01-29	South America	Brazil	São Paulo	Piracaia	South America	Brazil	São Paulo
Brazil/SP-1390/2021	EPI_ISL_981383	2021-01-20	South America	Brazil	São Paulo	Jau	South America	Brazil	São Paulo
Brazil/SP-1391/2021	EPI_ISL_981385	2021-01-25	South America	Brazil	São Paulo	Jau	South America	Brazil	São Paulo
Brazil/SP-1392/2021	EPI_ISL_981387	2021-01-18	South America	Brazil	São Paulo	Jau	South America	Brazil	São Paulo
Brazil/SP-1393/2021	EPI_ISL_984247	2021-01-15	South America	Brazil	São Paulo	Marilia	South America	Brazil	São Paulo
Brazil/SP-1395/2021	EPI_ISL_984248	2021-01-11	South America	Brazil	São Paulo	Santa Cruz do Rio Pardo	South America	Brazil	São Paulo
Brazil/SP-1396/2021	EPI_ISL_984249	2021-01-11	South America	Brazil	São Paulo	Marilia	South America	Brazil	São Paulo
Brazil/SP-1397/2021	EPI_ISL_984250	2021-01-09	South America	Brazil	São Paulo	Tupa	South America	Brazil	São Paulo
Brazil/SP-1398/2021	EPI_ISL_984251	2021-01-12	South America	Brazil	São Paulo	Santa Cruz do Rio Pardo	South America	Brazil	São Paulo
Brazil/SP-1399/2021	EPI_ISL_984252	2021-01-12	South America	Brazil	São Paulo	Aguas de Santa Barbara	South America	Brazil	São Paulo
Brazil/SP-1402/2021	EPI_ISL_984253	2021-01-04	South America	Brazil	São Paulo	Marilia	South America	Brazil	São Paulo
Brazil/SP-1403/2021	EPI_ISL_984254	2021-01-04	South America	Brazil	São Paulo	Marilia	South America	Brazil	São Paulo
Brazil/SP-1404/2021	EPI_ISL_984255	2021-01-04	South America	Brazil	São Paulo	Marilia	South America	Brazil	São Paulo
Brazil/SP-1405/2021	EPI_ISL_984256	2021-01-05	South America	Brazil	São Paulo	Echapora	South America	Brazil	São Paulo
Brazil/SP-1406/2021	EPI_ISL_984257	2021-01-07	South America	Brazil	São Paulo	Marilia	South America	Brazil	São Paulo
Brazil/SP-1407/2021	EPI_ISL_984258	2021-01-11	South America	Brazil	São Paulo	Marilia	South America	Brazil	São Paulo
Brazil/SP-1408/2021	EPI_ISL_984259	2021-01-11	South America	Brazil	São Paulo	Marilia	South America	Brazil	São Paulo
Brazil/SP-1409/2021	EPI_ISL_984260	2021-01-11	South America	Brazil	São Paulo	Marilia	South America	Brazil	São Paulo
Brazil/SP-1410/2021	EPI_ISL_984261	2021-01-12	South America	Brazil	São Paulo	Marilia	South America	Brazil	São Paulo
Brazil/SP-1412/2021	EPI_ISL_984262	2021-01-04	South America	Brazil	São Paulo	Marilia	South America	Brazil	São Paulo
Brazil/SP-1518/2021	EPI_ISL_1086037	2021-02-09	South America	Brazil	São Paulo	Araraquara	South America	Brazil	São Paulo
Brazil/SP-1519/2021	EPI_ISL_1086038	2021-02-09	South America	Brazil	São Paulo	Araraquara	South America	Brazil	São Paulo
Brazil/SP-1520/2021	EPI_ISL_1086039	2021-02-09	South America	Brazil	São Paulo	Araraquara	South America	Brazil	São Paulo
Brazil/SP-1521/2021	EPI_ISL_1086040	2021-02-09	South America	Brazil	São Paulo	Araraquara	South America	Brazil	São Paulo
Brazil/SP-1522/2021	EPI_ISL_1092725	2021-02-09	South America	Brazil	São Paulo	Araraquara	South America	Brazil	São Paulo
Brazil/SP-1523/2021	EPI_ISL_1086041	2021-02-09	South America	Brazil	São Paulo	Araraquara	South America	Brazil	São Paulo
Brazil/SP-1525/2021	EPI_ISL_1086042	2021-02-09	South America	Brazil	São Paulo	Araraquara	South America	Brazil	São Paulo
Brazil/SP-1526/2021	EPI_ISL_1086034	2021-02-11	South America	Brazil	São Paulo	Araraquara	South America	Brazil	São Paulo
Brazil/SP-1527/2021	EPI_ISL_1086043	2021-02-09	South America	Brazil	São Paulo	Araraquara	South America	Brazil	São Paulo
Brazil/SP-1530/2021	EPI_ISL_1096135	2021-02-09	South America	Brazil	São Paulo	Araraquara	South America	Brazil	São Paulo
Brazil/SP-1531/2021	EPI_ISL_1096121	2021-01-25	South America	Brazil	São Paulo	Araraquara	South America	Brazil	São Paulo
Brazil/SP-1669/2021	EPI_ISL_1086048	2021-01-14	South America	Brazil	São Paulo	Jau	South America	Brazil	São Paulo
Brazil/SP-1670/2021	EPI_ISL_1086047	2021-01-30	South America	Brazil	São Paulo	Jau	South America	Brazil	São Paulo
Brazil/SP-1671/2021	EPI_ISL_1086049	2021-01-11	South America	Brazil	São Paulo	Jau	South America	Brazil	São Paulo
Brazil/SP-1673/2021	EPI_ISL_1096122	2021-01-26	South America	Brazil	São Paulo	Jau	South America	Brazil	São Paulo
Brazil/SP-1674/2021	EPI_ISL_1096120	2021-01-15	South America	Brazil	São Paulo	Jau	South America	Brazil	São Paulo
Brazil/SP-1676/2021	EPI_ISL_1096125	2021-02-02	South America	Brazil	São Paulo	Jau	South America	Brazil	São Paulo
Brazil/SP-1678/2021	EPI_ISL_1096136	2021-02-10	South America	Brazil	São Paulo	Jau	South America	Brazil	São Paulo
Brazil/SP-1680/2021	EPI_ISL_1096128	2021-02-08	South America	Brazil	São Paulo	Bocaina	South America	Brazil	São Paulo
Brazil/SP-1685/2021	EPI_ISL_1096126	2021-02-03	South America	Brazil	São Paulo	Bocaina	South America	Brazil	São Paulo
Brazil/SP-1686/2021	EPI_ISL_1096127	2021-02-03	South America	Brazil	São Paulo	Bocaina	South America	Brazil	São Paulo
Brazil/SP-1689/2021	EPI_ISL_1096129	2021-02-08	South America	Brazil	São Paulo	Igaracu do Tiete	South America	Brazil	São Paulo
Brazil/SP-1690/2021	EPI_ISL_1096130	2021-02-08	South America	Brazil	São Paulo	Igaracu do Tiete	South America	Brazil	São Paulo
Brazil/SP-1693/2021	EPI_ISL_1096123	2021-01-28	South America	Brazil	São Paulo	Dois Corregos	South America	Brazil	São Paulo
Brazil/SP-1696/2021	EPI_ISL_1096124	2021-01-28	South America	Brazil	São Paulo	Dois Corregos	South America	Brazil	São Paulo
Brazil/SP-1699/2021	EPI_ISL_1096131	2021-02-08	South America	Brazil	São Paulo	Lins	South America	Brazil	São Paulo
Brazil/SP-1700/2021	EPI_ISL_1096132	2021-02-08	South America	Brazil	São Paulo	Lins	South America	Brazil	São Paulo
Brazil/SP-1703/2021	EPI_ISL_1096133	2021-02-08	South America	Brazil	São Paulo	Lins	South America	Brazil	São Paulo
Brazil/SP-1704/2021	EPI_ISL_1096134	2021-02-08	South America	Brazil	São Paulo	Lins	South America	Brazil	São Paulo
Brazil/SP-1706/2021	EPI_ISL_1095913	2021-02-08	South America	Brazil	São Paulo	Lins	South America	Brazil	São Paulo
Brazil/SP-1719/2021	EPI_ISL_1079008	2021-02-11	South America	Brazil	Amazonas BR	Manaus	South America	Brazil	Amazonas BR
Brazil/SP-1720/2021	EPI_ISL_1086050	2021-02-10	South America	Brazil	São Paulo	Lencois Paulista	South America	Brazil	São Paulo
Brazil/SP-1721/2021	EPI_ISL_1086035	2021-02-10	South America	Brazil	São Paulo	Lencois Paulista	South America	Brazil	São Paulo
Brazil/SP-1722/2021	EPI_ISL_1086036	2021-02-10	South America	Brazil	São Paulo	Lencois Paulista	South America	Brazil	São Paulo
Brazil/SP-1723/2021	EPI_ISL_1086051	2021-02-10	South America	Brazil	São Paulo	Lencois Paulista	South America	Brazil	São Paulo
Brazil/SP-1724/2021	EPI_ISL_1086052	2021-02-10	South America	Brazil	São Paulo	Lencois Paulista	South America	Brazil	São Paulo
Brazil/SP-1725/2021	EPI_ISL_1086053	2021-02-09	South America	Brazil	São Paulo	Lencois Paulista	South America	Brazil	São Paulo
Brazil/SP-1726/2021	EPI_ISL_1086054	2021-02-08	South America	Brazil	São Paulo	Lencois Paulista	South America	Brazil	São Paulo
Brazil/SP-1727/2021	EPI_ISL_1092360	2021-02-08	South America	Brazil	São Paulo	Lencois Paulista	South America	Brazil	São Paulo
Brazil/SP-1728/2021	EPI_ISL_1086044	2021-02-08	South America	Brazil	São Paulo	Lencois Paulista	South America	Brazil	São Paulo
Brazil/SP-1729/2021	EPI_ISL_1086057	2021-02-05	South America	Brazil	São Paulo	Lencois Paulista	South America	Brazil	São Paulo
Brazil/SP-1730/2021	EPI_ISL_1086055	2021-02-07	South America	Brazil	São Paulo	Lencois Paulista	South America	Brazil	São Paulo
Brazil/SP-1731/2021	EPI_ISL_1086056	2021-02-07	South America	Brazil	São Paulo	Lencois Paulista	South America	Brazil	São Paulo
Brazil/SP-1734/2021	EPI_ISL_1086046	2021-02-04	South America	Brazil	São Paulo	Lencois Paulista	South America	Brazil	São Paulo
Brazil/SP-1737/2021	EPI_ISL_1086045	2021-02-05	South America	Brazil	São Paulo	Lencois Paulista	South America	Brazil	São Paulo
Brazil/SP-1739/2021	EPI_ISL_1078981	2021-01-11	South America	Brazil	São Paulo	Bauru	South America	Brazil	São Paulo
Brazil/SP-1740/2021	EPI_ISL_1078983	2021-01-08	South America	Brazil	São Paulo	Bauru	South America	Brazil	São Paulo
Brazil/SP-1741/2021	EPI_ISL_1078984	2021-01-14	South America	Brazil	São Paulo	Bauru	South America	Brazil	São Paulo
Brazil/SP-1742/2021	EPI_ISL_1078986	2021-01-04	South America	Brazil	São Paulo	Bauru	South America	Brazil	São Paulo
Brazil/SP-1743/2021	EPI_ISL_1078987	2021-01-09	South America	Brazil	São Paulo	Bauru	South America	Brazil	São Paulo
Brazil/SP-1744/2021	EPI_ISL_1078988	2021-01-08	South America	Brazil	São Paulo	Bauru	South America	Brazil	São Paulo
Brazil/SP-1745/2021	EPI_ISL_1078989	2021-01-11	South America	Brazil	São Paulo	Bauru	South America	Brazil	São Paulo
Brazil/SP-1746/2021	EPI_ISL_1078991	2021-01-22	South America	Brazil	São Paulo	Bauru	South America	Brazil	São Paulo
Brazil/SP-1747/2021	EPI_ISL_1078992	2021-01-15	South America	Brazil	São Paulo	Bauru	South America	Brazil	São Paulo
Brazil/SP-1748/2021	EPI_ISL_1078993	2021-01-20	South America	Brazil	São Paulo	Bauru	South America	Brazil	São Paulo
Brazil/SP-1749/2021	EPI_ISL_1079158	2021-01-28	South America	Brazil	São Paulo	Bauru	South America	Brazil	São Paulo
Brazil/SP-1750/2021	EPI_ISL_1079159	2021-02-03	South America	Brazil	São Paulo	Bauru	South America	Brazil	São Paulo
Brazil/SP-1751/2021	EPI_ISL_1079161	2021-01-25	South America	Brazil	São Paulo	Bauru	South America	Brazil	São Paulo
Brazil/SP-1752/2021	EPI_ISL_1079162	2021-02-08	South America	Brazil	São Paulo	Bauru	South America	Brazil	São Paulo
Brazil/SP-1753/2021	EPI_ISL_1079163	2021-02-04	South America	Brazil	São Paulo	Bauru	South America	Brazil	São Paulo
Brazil/SP-1754/2021	EPI_ISL_1079165	2021-02-08	South America	Brazil	São Paulo	Bauru	South America	Brazil	São Paulo
Brazil/SP-1755/2021	EPI_ISL_1079166	2021-02-06	South America	Brazil	São Paulo	Bauru	South America	Brazil	São Paulo
Brazil/SP-1756/2021	EPI_ISL_1078995	2021-02-09	South America	Brazil	São Paulo	Bauru	South America	Brazil	São Paulo
Brazil/SP-1757/2021	EPI_ISL_1078996	2021-02-09	South America	Brazil	São Paulo	Bauru	South America	Brazil	São Paulo
Brazil/SP-1758/2021	EPI_ISL_1078997	2021-02-05	South America	Brazil	São Paulo	Bauru	South America	Brazil	São Paulo
Brazil/SP-1760/2021	EPI_ISL_1078999	2021-02-08	South America	Brazil	São Paulo	Bauru	South America	Brazil	São Paulo
Brazil/SP-1761/2021	EPI_ISL_1079000	2021-02-05	South America	Brazil	São Paulo	Bauru	South America	Brazil	São Paulo
Brazil/SP-1762/2021	EPI_ISL_1079002	2021-02-05	South America	Brazil	São Paulo	Bauru	South America	Brazil	São Paulo
Brazil/SP-1763/2021	EPI_ISL_1079003	2021-02-08	South America	Brazil	São Paulo	Bauru	South America	Brazil	São Paulo
Brazil/SP-1765/2021	EPI_ISL_1079004	2021-02-05	South America	Brazil	São Paulo	Bauru	South America	Brazil	São Paulo
Brazil/SP-1766/2021	EPI_ISL_1079006	2021-02-08	South America	Brazil	São Paulo	Bauru	South America	Brazil	São Paulo
Brazil/SP-1767/2021	EPI_ISL_1079007	2021-02-05	South America	Brazil	São Paulo	Bauru	South America	Brazil	São Paulo
Brazil/SP-398/2020	EPI_ISL_603028	2020-06-30	South America	Brazil	Bahia	Teixeira de Freitas	South America	Brazil	Bahia
Brazil/SP-668/2020	EPI_ISL_693231	2020-06-27	South America	Brazil	São Paulo	Jacareí	South America	Brazil	São Paulo
Brazil/SP-781/2020	EPI_ISL_861665	2020-07-02	South America	Brazil	São Paulo	Sao Jose Dos Campos	South America	Brazil	São Paulo
Brazil/SP-844R2/2020	EPI_ISL_708530	2020-11-21	South America	Brazil	São Paulo	Fernandopolis	South America	Brazil	São Paulo
Brazil/SP-864/2020	EPI_ISL_906067	2020-05-11	South America	Brazil	São Paulo	Barueri	South America	Brazil	São Paulo
Brazil/SP-870/2020	EPI_ISL_776766	2020-11-26	South America	Brazil	São Paulo	Santo Andre	South America	Brazil	São Paulo
Brazil/SP-871/2020	EPI_ISL_776767	2020-11-27	South America	Brazil	São Paulo	Candido Mota	South America	Brazil	São Paulo
Brazil/SP-872/2020	EPI_ISL_776768	2020-12-01	South America	Brazil	São Paulo	Araçatuba	South America	Brazil	São Paulo
Brazil/SP-873/2020	EPI_ISL_776769	2020-11-30	South America	Brazil	São Paulo	Sao Bernardo do Campo	South America	Brazil	São Paulo
Brazil/SP-874/2020	EPI_ISL_755640	2020-12-03	South America	Brazil	São Paulo	São Paulo	South America	Brazil	São Paulo
Brazil/SP-875/2020	EPI_ISL_755641	2020-12-01	South America	Brazil	São Paulo	Sao Bernardo do Campo	South America	Brazil	São Paulo
Brazil/SP-876/2020	EPI_ISL_755642	2020-12-05	South America	Brazil	São Paulo	Mogi Das Cruzes	South America	Brazil	São Paulo
Brazil/SP-877/2020	EPI_ISL_755643	2020-12-07	South America	Brazil	São Paulo	Mogi Das Cruzes	South America	Brazil	São Paulo
Brazil/SP-878/2020	EPI_ISL_755644	2020-12-08	South America	Brazil	São Paulo	Embu Das Artes	South America	Brazil	São Paulo
Brazil/SP-879/2020	EPI_ISL_755645	2020-12-08	South America	Brazil	São Paulo	Taboao Da Serra	South America	Brazil	São Paulo
Brazil/SP-880/2020	EPI_ISL_755646	2020-12-07	South America	Brazil	São Paulo	Sao Bernardo do Campo	South America	Brazil	São Paulo
Brazil/SP-881/2020	EPI_ISL_755647	2020-12-08	South America	Brazil	São Paulo	Sao Bernardo do Campo	South America	Brazil	São Paulo
Brazil/SP-882/2020	EPI_ISL_755648	2020-12-08	South America	Brazil	São Paulo	Caraguatatuba	South America	Brazil	São Paulo
Brazil/SP-883/2020	EPI_ISL_755649	2020-12-06	South America	Brazil	São Paulo	Sao Bernardo do Campo	South America	Brazil	São Paulo
Brazil/SP-884/2020	EPI_ISL_755650	2020-12-08	South America	Brazil	São Paulo	Caraguatatuba	South America	Brazil	São Paulo
Brazil/SP-885/2020	EPI_ISL_755651	2020-12-10	South America	Brazil	São Paulo	Poa	South America	Brazil	São Paulo
Brazil/SP-886/2020	EPI_ISL_755652	2020-12-09	South America	Brazil	São Paulo	Embu Das Artes	South America	Brazil	São Paulo
Brazil/SP-887/2020	EPI_ISL_755653	2020-12-12	South America	Brazil	São Paulo	Guararema	South America	Brazil	São Paulo
Brazil/SP-888/2020	EPI_ISL_755654	2020-12-11	South America	Brazil	São Paulo	São Paulo	South America	Brazil	São Paulo
Brazil/SP-889/2020	EPI_ISL_755655	2020-12-11	South America	Brazil	São Paulo	Indaiatuba	South America	Brazil	São Paulo
Brazil/SP-891/2020	EPI_ISL_861674	2020-12-16	South America	Brazil	São Paulo	Caraguatatuba	South America	Brazil	São Paulo
Brazil/SP-892/2020	EPI_ISL_861675	2020-12-16	South America	Brazil	São Paulo	Caraguatatuba	South America	Brazil	São Paulo
Brazil/SP-900B/2020	EPI_ISL_763074	2020-12-21	South America	Brazil	São Paulo	São Paulo	South America	Brazil	São Paulo
Brazil/SP-901B/2020	EPI_ISL_763075	2020-12-22	South America	Brazil	São Paulo	São Paulo	South America	Brazil	São Paulo
Brazil/SP-902/2020	EPI_ISL_861668	2020-11-26	South America	Brazil	São Paulo	Presidente Prudente	South America	Brazil	São Paulo
Brazil/SP-908/2020	EPI_ISL_833157	2020-11-19	South America	Brazil	São Paulo	Santo Andre	South America	Brazil	São Paulo
Brazil/SP-911/2020	EPI_ISL_833158	2020-11-30	South America	Brazil	São Paulo	Sao Bernardo do Campo	South America	Brazil	São Paulo
Brazil/SP-912/2020	EPI_ISL_836143	2020-12-07	South America	Brazil	São Paulo	Atibaia	South America	Brazil	São Paulo
Brazil/SP-913/2020	EPI_ISL_861669	2020-12-08	South America	Brazil	São Paulo	Embu-Guacu	South America	Brazil	São Paulo
Brazil/SP-914/2020	EPI_ISL_861670	2020-12-08	South America	Brazil	São Paulo	Lorena BR	South America	Brazil	São Paulo
Brazil/SP-915/2020	EPI_ISL_836977	2020-12-08	South America	Brazil	São Paulo	Sao Jose Dos Campos	South America	Brazil	São Paulo
Brazil/SP-916/2020	EPI_ISL_836978	2020-12-08	South America	Brazil	São Paulo	Lorena BR	South America	Brazil	São Paulo
Brazil/SP-917/2020	EPI_ISL_837053	2020-12-07	South America	Brazil	São Paulo	Osasco	South America	Brazil	São Paulo
Brazil/SP-918/2020	EPI_ISL_837054	2020-12-09	South America	Brazil	São Paulo	Osasco	South America	Brazil	São Paulo
Brazil/SP-919/2020	EPI_ISL_833159	2020-12-13	South America	Brazil	São Paulo	Mogi Das Cruzes	South America	Brazil	São Paulo
Brazil/SP-921/2020	EPI_ISL_833160	2020-12-10	South America	Brazil	São Paulo	Sao Bernardo do Campo	South America	Brazil	São Paulo
Brazil/SP-923/2020	EPI_ISL_833161	2020-11-26	South America	Brazil	São Paulo	São Paulo	South America	Brazil	São Paulo
Brazil/SP-924/2020	EPI_ISL_833162	2020-11-28	South America	Brazil	São Paulo	Taboao Da Serra	South America	Brazil	São Paulo
Brazil/SP-931/2020	EPI_ISL_833163	2020-11-19	South America	Brazil	São Paulo	Ribeirao do Sul	South America	Brazil	São Paulo
Brazil/SP-932/2020	EPI_ISL_833164	2020-11-13	South America	Brazil	São Paulo	Santa Barbara D'Oeste	South America	Brazil	São Paulo
Brazil/SP-933/2020	EPI_ISL_882658	2020-11-23	South America	Brazil	São Paulo	Santa Barbara D'Oeste	South America	Brazil	São Paulo
Brazil/SP-934/2020	EPI_ISL_882659	2020-11-24	South America	Brazil	São Paulo	Presidente Prudente	South America	Brazil	São Paulo
Brazil/SP-935/2020	EPI_ISL_882660	2020-11-24	South America	Brazil	São Paulo	Mogi Das Cruzes	South America	Brazil	São Paulo
Brazil/SP-936/2020	EPI_ISL_861671	2020-11-01	South America	Brazil	São Paulo	Mogi Das Cruzes	South America	Brazil	São Paulo
Brazil/SP-937/2020	EPI_ISL_861672	2020-11-02	South America	Brazil	São Paulo	Ermelino Matarazzo	South America	Brazil	São Paulo
Brazil/SP-940/2020	EPI_ISL_861673	2020-11-04	South America	Brazil	São Paulo	Osasco	South America	Brazil	São Paulo
Brazil/SP-952/2020	EPI_ISL_861646	2020-05-21	South America	Brazil	São Paulo	São Paulo	South America	Brazil	São Paulo
Brazil/SP-975/2021	EPI_ISL_833165	2021-01-06	South America	Brazil	São Paulo	São Paulo	South America	Brazil	São Paulo
Brazil/SP-976/2021	EPI_ISL_833166	2021-01-06	South America	Brazil	São Paulo	São Paulo	South America	Brazil	São Paulo
Brazil/SP-981/2021	EPI_ISL_860317	2021-01-07	South America	Brazil	São Paulo	Sorocaba	Europe	United Kingdom	United Kingdom
Brazil/SP-982/2021	EPI_ISL_860633	2021-01-07	South America	Brazil	São Paulo	Sorocaba	Europe	United Kingdom	United Kingdom
Brazil/SP-983/2020	EPI_ISL_861676	2020-12-23	South America	Brazil	São Paulo	São Paulo	South America	Brazil	São Paulo
Brazil/SP-984/2020	EPI_ISL_861677	2020-12-23	South America	Brazil	São Paulo	São Paulo	South America	Brazil	São Paulo
Brazil/SP-985/2020	EPI_ISL_861678	2020-12-22	South America	Brazil	São Paulo	Guarulhos	South America	Brazil	São Paulo
Brazil/SP-986/2020	EPI_ISL_861679	2020-12-28	South America	Brazil	São Paulo	Pindamonhangaba	South America	Brazil	São Paulo
Brazil/SP-999/2021	EPI_ISL_875688	2021-01-04	South America	Brazil	São Paulo	São Paulo	South America	Brazil	Amazonas BR
Brazil/SP-BT12896/2021	EPI_ISL_1000675	2021-01-16	South America	Brazil	São Paulo	Sao Jose Dos Campos	South America	Brazil	São Paulo
Brazil/SP-BT13022/2021	EPI_ISL_1000673	2021-01-22	South America	Brazil	São Paulo	Sao Jose Dos Campos	South America	Brazil	São Paulo
Brazil/SP-BT13024/2021	EPI_ISL_1000677	2021-01-22	South America	Brazil	São Paulo	Sao Jose Dos Campos	South America	Brazil	São Paulo
Brazil/SP-BT13035/2021	EPI_ISL_1000671	2021-01-22	South America	Brazil	São Paulo	Sao Jose Dos Campos	South America	Brazil	São Paulo
Brazil/SP-BT6714/2020	EPI_ISL_888671	2020-03-09	South America	Brazil	São Paulo	Sao Jose Dos Campos	South America	Brazil	São Paulo
Brazil/SP-BT6827/2020	EPI_ISL_861242	2020-09-07	South America	Brazil	São Paulo	Sao Jose Dos Campos	South America	Brazil	São Paulo
Brazil/SP-HIAE-ID02/2020	EPI_ISL_861868	2020-11-21	South America	Brazil	São Paulo		South America	Brazil	São Paulo
Brazil/SP-HIAE-ID05/2020	EPI_ISL_861871	2020-08-01	South America	Brazil	Rio de Janeiro	Rio de Janeiro	South America	Brazil	Rio de Janeiro
Brazil/SP-HIAE-ID052/2021	EPI_ISL_977500	2021-01-28	South America	Brazil	São Paulo		South America	Brazil	São Paulo
Brazil/SP-HIAE-ID06/2020	EPI_ISL_884249	2020-11-13	South America	Brazil	São Paulo		South America	Brazil	São Paulo
Brazil/SP-HIAE-ID07/2020	EPI_ISL_861872	2020-11-13	South America	Brazil	São Paulo		South America	Brazil	São Paulo
Brazil/SP-HIAE-ID08/2020	EPI_ISL_861873	2020-12-11	South America	Brazil	Rio de Janeiro	Rio de Janeiro	South America	Brazil	Rio de Janeiro
Brazil/SP-HIAE-ID12/2020	EPI_ISL_861877	2020-11-11	South America	Brazil	São Paulo		South America	Brazil	São Paulo
Brazil/SP-HIAE-ID13/2020	EPI_ISL_861878	2020-11-13	South America	Brazil	São Paulo		South America	Brazil	São Paulo
Brazil/SP-HIAE-ID15/2020	EPI_ISL_861880	2020-11-13	South America	Brazil	São Paulo		South America	Brazil	São Paulo
Brazil/SP-HIAE-ID16/2020	EPI_ISL_861881	2020-11-20	South America	Brazil	São Paulo		South America	Brazil	São Paulo
Brazil/SP-HIAE-ID17/2020	EPI_ISL_861882	2020-11-24	South America	Brazil	São Paulo		South America	Brazil	São Paulo
Brazil/SP-HIAE-ID18/2020	EPI_ISL_861883	2020-11-22	South America	Brazil	São Paulo		South America	Brazil	São Paulo
Brazil/SP-HIAE-ID19/2020	EPI_ISL_861884	2020-08-01	South America	Brazil	Rio Grande do Sul		South America	Brazil	Rio Grande do Sul
Brazil/SP-HIAE-ID21/2020	EPI_ISL_861886	2020-11-24	South America	Brazil	Rio de Janeiro	Rio de Janeiro	South America	Brazil	Rio de Janeiro
Brazil/SP-HIAE-ID22/2020	EPI_ISL_861887	2020-11-16	South America	Brazil	São Paulo		South America	Brazil	São Paulo
Brazil/SP-HIAE-ID23/2020	EPI_ISL_861888	2020-11-17	South America	Brazil	Rio de Janeiro	Rio de Janeiro	South America	Brazil	Rio de Janeiro
Brazil/SP-HIAE-ID26/2020	EPI_ISL_861891	2020-07-31	South America	Brazil	Goiás		South America	Brazil	Goiás
Brazil/SP-HIAE-ID27/2020	EPI_ISL_861892	2020-11-11	South America	Brazil	São Paulo		South America	Brazil	São Paulo
Brazil/SP-HIAE-ID28/2020	EPI_ISL_884250	2020-07-31	South America	Brazil	Maranhão		South America	Brazil	Maranhão
Brazil/SP-HIAE-ID30/2020	EPI_ISL_861894	2020-11-20	South America	Brazil	São Paulo		South America	Brazil	São Paulo
Brazil/SP-HIAE-ID31/2020	EPI_ISL_861895	2020-07-31	South America	Brazil	Maranhão		South America	Brazil	Maranhão
Brazil/SP-HIAE-ID33/2020	EPI_ISL_861897	2020-07-31	South America	Brazil	Goiás		South America	Brazil	Goiás
Brazil/SP-HIAE-ID34/2020	EPI_ISL_861898	2020-11-14	South America	Brazil	São Paulo		South America	Brazil	São Paulo
Brazil/SP-HIAE-ID35/2020	EPI_ISL_861899	2020-11-11	South America	Brazil	São Paulo		South America	Brazil	São Paulo
Brazil/SP-HIAE-ID37/2020	EPI_ISL_861901	2020-07-31	South America	Brazil	Goiás		South America	Brazil	Goiás
Brazil/SP-HIAE-ID39/2020	EPI_ISL_861903	2020-11-23	South America	Brazil	São Paulo		South America	Brazil	São Paulo
Brazil/SP-HIAE-ID40/2020	EPI_ISL_861904	2020-11-20	South America	Brazil	São Paulo		South America	Brazil	São Paulo
Brazil/SP-HIAE-ID44/2020	EPI_ISL_861908	2020-11-23	South America	Brazil	São Paulo		South America	Brazil	São Paulo
Brazil/SP-HIAE-ID45/2020	EPI_ISL_861909	2020-11-20	South America	Brazil	São Paulo		South America	Brazil	São Paulo
Brazil/SP-L25-CD662/2020	EPI_ISL_672716	2020-04-14	South America	Brazil	São Paulo		South America	Brazil	São Paulo
Brazil/SP-L26-CD558/2020	EPI_ISL_672735	2020-04-20	South America	Brazil	São Paulo		South America	Brazil	São Paulo
Brazil/SP-L9-CD121/2020	EPI_ISL_476471	2020-03-17	South America	Brazil	São Paulo		South America	Brazil	São Paulo
Brazil/SP-L9-CD136/2020	EPI_ISL_476483	2020-03-24	South America	Brazil	São Paulo		South America	Brazil	São Paulo
Brazil/SP-L94-CD2720/2021	EPI_ISL_1009676	2021-01-05	South America	Brazil	São Paulo		South America	Brazil	São Paulo
Brazil/SP-L94-CD2721/2021	EPI_ISL_1009677	2021-01-06	South America	Brazil	São Paulo		South America	Brazil	São Paulo
Brazil/SP-L94-CD2722/2021	EPI_ISL_1009678	2021-01-08	South America	Brazil	São Paulo		South America	Brazil	São Paulo
Brazil/SP-L98-CD87586/2021	EPI_ISL_1004234	2021-01-25	South America	Brazil	São Paulo	Araraquara	South America	Brazil	São Paulo
Brazil/SP-L98-CD87967/2021	EPI_ISL_1004233	2021-02-09	South America	Brazil	São Paulo	Araraquara	South America	Brazil	São Paulo
Brazil/SP-L98-CD87972/2021	EPI_ISL_1004235	2021-02-09	South America	Brazil	São Paulo	Araraquara	South America	Brazil	São Paulo
Brazil/SP-L98-CD87973/2021	EPI_ISL_1004236	2021-02-09	South America	Brazil	São Paulo	Araraquara	South America	Brazil	São Paulo
Brazil/TO-1172/2020	EPI_ISL_943974	2020-09-25	South America	Brazil	Tocantins	Palmas	South America	Brazil	Tocantins
Brazil/TO-1174/2020	EPI_ISL_943976	2020-09-29	South America	Brazil	Tocantins	Presidente Kennedy	South America	Brazil	Tocantins
Brazil/TO-1177/2020	EPI_ISL_943978	2020-10-08	South America	Brazil	Tocantins	Sandolandia	South America	Brazil	Tocantins
Brazil/TO-1178/2020	EPI_ISL_943979	2020-10-10	South America	Brazil	Tocantins	Palmas	South America	Brazil	Tocantins
Brazil/TO-1180/2020	EPI_ISL_943981	2020-10-14	South America	Brazil	Tocantins	Guarai	South America	Brazil	Tocantins
Brazil/TO-1182/2020	EPI_ISL_943983	2020-10-15	South America	Brazil	Tocantins	Formoso do Araguaia	South America	Brazil	Tocantins
Brazil/TO-1184/2020	EPI_ISL_943991	2020-10-15	South America	Brazil	Tocantins	Araguaiana	South America	Brazil	Tocantins
Brazil/TO-1187R2/2020	EPI_ISL_943986	2020-12-22	South America	Brazil	Tocantins	Paraiso do Tacantins	South America	Brazil	Tocantins
Brazil/TO-1188/2021	EPI_ISL_943987	2021-01-20	South America	Brazil	Tocantins	Paraiso do Tacantins	South America	Brazil	Tocantins
Brazil/un-HIAE-SP04/2020	EPI_ISL_486429	2020-03-20	South America	Brazil	Brazil		South America	Brazil	Brazil
Brunei/1/2020	EPI_ISL_443187	2020-03-11	Asia	Brunei	Brunei		Asia	Brunei	Brunei
Brunei/6/2020	EPI_ISL_962877	2020-12-28	Asia	Brunei	Brunei		Asia	Brunei	Brunei
Brunei/7/2020	EPI_ISL_962878	2020-12-28	Asia	Brunei	Brunei		Asia	Brunei	Brunei
Bulgaria/06/2020	EPI_ISL_480297	2020-03-21	Europe	Bulgaria	Pleven		Europe	Bulgaria	Pleven
Bulgaria/16/2020	EPI_ISL_480299	2020-04-26	Europe	Bulgaria	Vidin		Europe	Bulgaria	Vidin
Bulgaria/17/2020	EPI_ISL_480300	2020-04-14	Europe	Bulgaria	Smolyan		Europe	Bulgaria	Smolyan
Bulgaria/21/2020	EPI_ISL_480302	2020-05-07	Europe	Bulgaria	Dupnitza		Europe	Bulgaria	Dupnitza
Bulgaria/23/2020	EPI_ISL_480303	2020-03-30	Europe	Bulgaria	Sofia		Europe	Bulgaria	Sofia
Bulgaria/34/2020	EPI_ISL_480306	2020-04-25	Europe	Bulgaria	Vidin		Europe	Bulgaria	Vidin
Bulgaria/36/2020	EPI_ISL_480307	2020-03-30	Europe	Bulgaria	Sofia		Europe	Bulgaria	Sofia
BurkinaFaso/1124/2020	EPI_ISL_660446	2020-07-21	Africa	Burkina Faso	Sud-Ouest	Gaoua	Africa	Burkina Faso	Sud-Ouest
BurkinaFaso/2-035-1347/2020	EPI_ISL_660452	2020-11-04	Africa	Burkina Faso	Hauts-Bassins	Bobo Dioulasso	Africa	Burkina Faso	Hauts-Bassins
BurkinaFaso/2-040-1615/2020	EPI_ISL_660490	2020-08-12	Africa	Burkina Faso	Hauts-Bassins	Houndé	Africa	Burkina Faso	Hauts-Bassins
BurkinaFaso/2-041-1649/2020	EPI_ISL_660492	2020-08-13	Africa	Burkina Faso	Hauts-Bassins	Houndé	Africa	Burkina Faso	Hauts-Bassins
BurkinaFaso/2-042-1650/2020	EPI_ISL_660493	2020-08-13	Africa	Burkina Faso	Hauts-Bassins	Houndé	Africa	Burkina Faso	Hauts-Bassins
BurkinaFaso/2550/2020	EPI_ISL_660498	2020-09-13	Africa	Burkina Faso	Hauts-Bassins	Bobo Dioulasso	Africa	Burkina Faso	Hauts-Bassins
BurkinaFaso/2828/2020	EPI_ISL_660503	2020-10-23	Africa	Burkina Faso	Hauts-Bassins	Houndé	Africa	Burkina Faso	Hauts-Bassins
BurkinaFaso/4307/2020	EPI_ISL_660473	2020-11-03	Africa	Burkina Faso	Hauts-Bassins	Bobo Dioulasso	Africa	Burkina Faso	Hauts-Bassins
BurkinaFaso/4312/2020	EPI_ISL_660519	2020-11-03	Africa	Burkina Faso	Hauts-Bassins	Bobo Dioulasso	Africa	Burkina Faso	Hauts-Bassins
Cambodia/112144/2020	EPI_ISL_918374	2020-11-09	Asia	Cambodia	Cambodia		Asia	Cambodia	Cambodia
Cambodia/112404/2020	EPI_ISL_918375	2020-11-09	Asia	Cambodia	Cambodia		Asia	Cambodia	Cambodia
Cambodia/171609/2020	EPI_ISL_933785	2020-12-19	Asia	Cambodia	Cambodia		Asia	Cambodia	Cambodia
Cambodia/VIR2107864/2021	EPI_ISL_1096139	2021-01-20	Asia	Cambodia	Cambodia		Asia	Cambodia	Cambodia
Cambodia/VIR2107865/2021	EPI_ISL_1096140	2021-01-20	Asia	Cambodia	Cambodia		Asia	Cambodia	Cambodia
Cambodia/VIR2118404/2021	EPI_ISL_1098604	2021-02-07	Asia	Cambodia	Cambodia		Asia	Cambodia	Cambodia
Cambodia/VIR2123240/2021	EPI_ISL_1098605	2021-02-17	Asia	Cambodia	Cambodia		Asia	Cambodia	Cambodia
Cameroon/CV423/2020	EPI_ISL_845552	2020-10-23	Africa	Cameroon	Yaoundé		Africa	Cameroon	Yaoundé
Cameroon/CV428/2020	EPI_ISL_845564	2020-12-03	Africa	Cameroon	Yaoundé		Africa	Cameroon	Yaoundé
Cameroon/CV432/2020	EPI_ISL_845565	2020-12-16	Africa	Cameroon	Yaoundé		Africa	Cameroon	Yaoundé
Cameroon/CV435/2020	EPI_ISL_845562	2020-11-19	Africa	Cameroon	Yaoundé		Africa	Cameroon	Yaoundé
Cameroon/CV436/2020	EPI_ISL_845560	2020-11-19	Africa	Cameroon	Yaoundé		Africa	Cameroon	Yaoundé
Cameroon/CV439/2020	EPI_ISL_845561	2020-11-19	Africa	Cameroon	Yaoundé		Africa	Cameroon	Yaoundé
Cameroon/CV441/2020	EPI_ISL_845558	2020-11-17	Africa	Cameroon	Yaoundé		Africa	Cameroon	Yaoundé
Canada/BC-BCCDC-10059/2020	EPI_ISL_976553	2020-12-17	North America	Canada	British Columbia		North America	Canada	British Columbia
Canada/BC-BCCDC-10115/2021	EPI_ISL_976890	2021-01-02	North America	Canada	British Columbia		North America	Canada	British Columbia
Canada/BC-BCCDC-3376/2020	EPI_ISL_968334	2020-07-19	North America	Canada	British Columbia		North America	Canada	British Columbia
Canada/BC-BCCDC-4124/2020	EPI_ISL_969192	2020-08-23	North America	Canada	British Columbia		North America	Canada	British Columbia
Canada/BC-BCCDC-4679/2020	EPI_ISL_968347	2020-07-20	North America	Canada	British Columbia		North America	Canada	British Columbia
Canada/BC-BCCDC-6486/2020	EPI_ISL_974721	2020-10-29	North America	Canada	British Columbia		North America	Canada	British Columbia
Canada/BC-BCCDC-6506/2020	EPI_ISL_974763	2020-10-30	North America	Canada	British Columbia		North America	Canada	British Columbia
Canada/BC-BCCDC-6745/2020	EPI_ISL_974740	2020-10-29	North America	Canada	British Columbia		North America	Canada	British Columbia
Canada/BC-BCCDC-7507/2020	EPI_ISL_975445	2020-11-15	North America	Canada	British Columbia		North America	Canada	British Columbia
Canada/BC-BCCDC-8879/2020	EPI_ISL_976243	2020-12-08	North America	Canada	British Columbia		North America	Canada	British Columbia
Canada/BC-BCCDC-9229/2020	EPI_ISL_976439	2020-12-14	North America	Canada	British Columbia		North America	Canada	British Columbia
Canada/BC-BCCDC-9412/2020	EPI_ISL_976603	2020-12-19	North America	Canada	British Columbia		North America	Canada	British Columbia
Canada/BC-BCCDC-9904/2020	EPI_ISL_976551	2020-12-17	North America	Canada	British Columbia		North America	Canada	British Columbia
Canada/BC_37_0-2/2020	EPI_ISL_412965	2020-02-16	North America	Canada	British Columbia		Asia	Iran	Iran
Canada/NB-NML-8759/2021	EPI_ISL_961636	2021-01-15	North America	Canada	New Brunswick		North America	Canada	New Brunswick
Canada/NB-NML-8772/2021	EPI_ISL_961620	2021-01-19	North America	Canada	New Brunswick		North America	Canada	New Brunswick
Canada/NB-NML-8773/2021	EPI_ISL_961621	2021-01-19	North America	Canada	New Brunswick		North America	Canada	New Brunswick
Canada/NL-NML-3123/2020	EPI_ISL_1055431	2020-12-17	North America	Canada	Newfoundland and Labrador		North America	Canada	Newfoundland and Labrador
Canada/NS-NML-16228/2021	EPI_ISL_1055745	2021-01-18	North America	Canada	Nova Scotia		North America	Canada	Nova Scotia
Canada/ON-S1457/2020	EPI_ISL_755882	2020-08-26	North America	Canada	Ontario	Toronto	North America	Canada	Ontario
Canada/ON-S187/2020	EPI_ISL_755793	2020-03-25	North America	Canada	Ontario	Toronto	North America	Canada	Ontario
Canada/ON-S461-KN/2020	EPI_ISL_770829	2020-04-01	North America	Canada	Ontario	Toronto	North America	Canada	Ontario
Chile/AI-ISPCH-1/2020	EPI_ISL_445296	2020-03-21	South America	Chile	Aysén	Coyhaique	South America	Chile	Aysén
Chile/AN-195419/2020	EPI_ISL_746492	2020-10-01	South America	Chile	Antofagasta	Antofagasta	South America	Chile	Antofagasta
Chile/AN-195430/2020	EPI_ISL_746498	2020-10-01	South America	Chile	Antofagasta	Antofagasta	South America	Chile	Antofagasta
Chile/AN-ISPCH-1/2020	EPI_ISL_445266	2020-03-12	South America	Chile	Antofagasta		South America	Chile	Antofagasta
Chile/AR-192894/2020	EPI_ISL_746480	2020-09-29	South America	Chile	Araucanía	Temuco	South America	Chile	Araucanía
Chile/AR-192896/2020	EPI_ISL_746501	2020-09-29	South America	Chile	Araucanía	Temuco	South America	Chile	Araucanía
Chile/AR-208475/2020	EPI_ISL_746503	2020-10-16	South America	Chile	Araucanía	Temuco	South America	Chile	Araucanía
Chile/AR-208476/2020	EPI_ISL_746504	2020-10-16	South America	Chile	Araucanía	Temuco	South America	Chile	Araucanía
Chile/AR-208477/2020	EPI_ISL_746505	2020-10-16	South America	Chile	Araucanía	Temuco	South America	Chile	Araucanía
Chile/AR-ISPCH-4/2020	EPI_ISL_445339	2020-03-25	South America	Chile	Araucanía	Temuco	South America	Chile	Araucanía
Chile/AT-CMM-00063/2020	EPI_ISL_468758	2020-05-01	South America	Chile	Atacama	Copiapo	South America	Chile	Atacama
Chile/AT-CMM-00064/2020	EPI_ISL_468759	2020-05-01	South America	Chile	Atacama	Copiapo	South America	Chile	Atacama
Chile/AT-CMM-0152M/2020	EPI_ISL_629011	2020-04-28	South America	Chile	Atacama	Copiapo	South America	Chile	Atacama
Chile/AT-CMM-ATAC06/2020	EPI_ISL_626552	2020-07-22	South America	Chile	Atacama	Tierra Amarilla	South America	Chile	Atacama
Chile/AT-CMM-ATAC07/2020	EPI_ISL_626553	2020-07-25	South America	Chile	Atacama	Huasco	South America	Chile	Atacama
Chile/AT-CMM-ATAC11/2020	EPI_ISL_626557	2020-08-07	South America	Chile	Atacama	Caldera	South America	Chile	Atacama
Chile/AT-CMM-ATAC20/2020	EPI_ISL_626565	2020-07-26	South America	Chile	Atacama	Copiapo	South America	Chile	Atacama
Chile/Arica-PUC_MVL_0173/2020	EPI_ISL_801703	2020-04-11	South America	Chile	Arica and Parinacota	Arica	South America	Chile	Arica and Parinacota
Chile/BI-167040/2020	EPI_ISL_746508	2020-09-02	South America	Chile	Biobío	Concepcion CL	South America	Chile	Biobío
Chile/BI-178219/2020	EPI_ISL_746509	2020-09-14	South America	Chile	Biobío	Concepcion CL	South America	Chile	Biobío
Chile/BI-185934/2020	EPI_ISL_746510	2020-09-23	South America	Chile	Biobío	Concepcion CL	South America	Chile	Biobío
Chile/BI-194028/2020	EPI_ISL_746491	2020-09-30	South America	Chile	Biobío	Concepcion CL	South America	Chile	Biobío
Chile/BI-199845/2020	EPI_ISL_746513	2020-10-07	South America	Chile	Biobío	Concepcion CL	South America	Chile	Biobío
Chile/BI-199848/2020	EPI_ISL_746514	2020-10-07	South America	Chile	Biobío	Concepcion CL	South America	Chile	Biobío
Chile/BI-199849/2020	EPI_ISL_746515	2020-10-07	South America	Chile	Biobío	Concepcion CL	South America	Chile	Biobío
Chile/BI-206407/2020	EPI_ISL_746517	2020-10-15	South America	Chile	Biobío	Concepcion CL	South America	Chile	Biobío
Chile/BI-206419/2020	EPI_ISL_746518	2020-10-15	South America	Chile	Biobío	Concepcion CL	South America	Chile	Biobío
Chile/BI-206420/2020	EPI_ISL_746519	2020-10-15	South America	Chile	Biobío	Concepcion CL	South America	Chile	Biobío
Chile/BI-ISPCH-1-2/2020	EPI_ISL_445281	2020-03-17	South America	Chile	Biobío	Concepcion CL	South America	Chile	Biobío
Chile/BI-ISPCH-1/2020	EPI_ISL_445271	2020-03-13	South America	Chile	Ñuble	Chillan	South America	Chile	Ñuble
Chile/BI-ISPCH-2-2/2020	EPI_ISL_445333	2020-03-12	South America	Chile	Biobío	Concepcion CL	South America	Chile	Biobío
Chile/BI-ISPCH-4/2020	EPI_ISL_445378	2020-04-04	South America	Chile	Ñuble	Chillan	South America	Chile	Ñuble
Chile/LI-1-4/2020	EPI_ISL_755303	2020-08-03	South America	Chile	O'Higgins	Lolol	South America	Chile	O'Higgins
Chile/LI-2/2020	EPI_ISL_755301	2020-08-04	South America	Chile	O'Higgins	Pichidegua	South America	Chile	O'Higgins
Chile/LI-4/2020	EPI_ISL_755302	2020-08-20	South America	Chile	O'Higgins	San Francisco de Mostazal	South America	Chile	O'Higgins
Chile/LI-ISPCH-3/2020	EPI_ISL_445275	2020-03-15	South America	Chile	O'Higgins	Rancagua	South America	Chile	O'Higgins
Chile/LI-ISPCH-7/2020	EPI_ISL_445297	2020-03-21	South America	Chile	O'Higgins	Rancagua	South America	Chile	O'Higgins
Chile/LL-ISPCH-1/2020	EPI_ISL_445246	2020-03-05	South America	Chile	Los Lagos	Puerto Montt	South America	Chile	Los Lagos
Chile/Los_Andes-PUC_MVL_0156/2020	EPI_ISL_801695	2020-04-05	South America	Chile	Valparaiso	Los Andes	South America	Chile	Valparaiso
Chile/Los_Angeles-PUC_MVL_0181/2020	EPI_ISL_801707	2020-04-16	South America	Chile	Biobío	Los Angeles	South America	Chile	Biobío
Chile/MA-194114-B/2020	EPI_ISL_746527	2020-09-27	South America	Chile	Magallanes	Punta Arenas	South America	Chile	Magallanes
Chile/MA-CADIUMAG-17/2020	EPI_ISL_681683	2020-05-04	South America	Chile	Magallanes	Punta Arenas	South America	Chile	Magallanes
Chile/MA-CADIUMAG-18/2020	EPI_ISL_681686	2020-06-18	South America	Chile	Magallanes	Punta Arenas	South America	Chile	Magallanes
Chile/MA-CADIUMAG-22/2020	EPI_ISL_681687	2020-06-20	South America	Chile	Magallanes	Punta Arenas	South America	Chile	Magallanes
Chile/MA-CADIUMAG-24/2020	EPI_ISL_681690	2020-06-23	South America	Chile	Magallanes	Puerto Natales	South America	Chile	Magallanes
Chile/MA-CADIUMAG-25/2020	EPI_ISL_681691	2020-06-23	South America	Chile	Magallanes	Puerto Natales	South America	Chile	Magallanes
Chile/MA-CADIUMAG-26/2020	EPI_ISL_681689	2020-06-23	South America	Chile	Magallanes	Puerto Natales	South America	Chile	Magallanes
Chile/MA-CADIUMAG-27/2020	EPI_ISL_681692	2020-07-08	South America	Chile	Magallanes	Puerto Natales	South America	Chile	Magallanes
Chile/MA-CADIUMAG-28/2020	EPI_ISL_681693	2020-07-10	South America	Chile	Magallanes	Punta Arenas	South America	Chile	Magallanes
Chile/MA-CADIUMAG-29/2020	EPI_ISL_681694	2020-07-15	South America	Chile	Magallanes	Punta Arenas	South America	Chile	Magallanes
Chile/MA-CADIUMAG-30/2020	EPI_ISL_681695	2020-07-25	South America	Chile	Magallanes	Punta Arenas	South America	Chile	Magallanes
Chile/MA-CADIUMAG-35/2020	EPI_ISL_681700	2020-08-15	South America	Chile	Magallanes	Punta Arenas	South America	Chile	Magallanes
Chile/MA-CADIUMAG-37/2020	EPI_ISL_681685	2020-06-17	South America	Chile	Magallanes	Punta Arenas	South America	Chile	Magallanes
Chile/MA-CADIUMAG-38/2020	EPI_ISL_681684	2020-05-28	South America	Chile	Magallanes	Punta Arenas	South America	Chile	Magallanes
Chile/MA-ISPCH-6/2020	EPI_ISL_445284	2020-03-19	South America	Chile	Magallanes	Punta Arenas	South America	Chile	Magallanes
Chile/MA-UMAG-Catg-19/2020	EPI_ISL_625680	2020-08-25	South America	Chile	Magallanes	Punta Arenas	South America	Chile	Magallanes
Chile/MA-UMAG-Catg-2/2020	EPI_ISL_625681	2020-08-10	South America	Chile	Magallanes	Porvenir	South America	Chile	Magallanes
Chile/MA-UMAG-Catg-4/2020	EPI_ISL_625678	2020-10-09	South America	Chile	Magallanes	Puerto Williams	South America	Chile	Magallanes
Chile/MA-UMAG-Catg-6/2020	EPI_ISL_625674	2020-09-27	South America	Chile	Magallanes	Puerto Natales	South America	Chile	Magallanes
Chile/ML-CMM-25343/2020	EPI_ISL_459863	2020-03-12	South America	Chile	Maule	Talca	South America	Chile	Maule
Chile/NB-175519/2020	EPI_ISL_746536	2020-09-11	South America	Chile	Ñuble	Chillan	South America	Chile	Ñuble
Chile/NB-175522/2020	EPI_ISL_746537	2020-09-11	South America	Chile	Ñuble	Chillan	South America	Chile	Ñuble
Chile/NB-196349/2020	EPI_ISL_746479	2020-10-02	South America	Chile	Ñuble	Chillan	South America	Chile	Ñuble
Chile/NB-207885/2020	EPI_ISL_746544	2020-10-16	South America	Chile	Ñuble	Chillan	South America	Chile	Ñuble
Chile/Puerto_Montt-PUC_MVL_0246/2020	EPI_ISL_801743	2020-04-30	South America	Chile	Los Lagos	Puerto Montt	South America	Chile	Los Lagos
Chile/Puerto_Montt-PUC_MVL_0353/2020	EPI_ISL_801783	2020-05-11	South America	Chile	Los Lagos	Puerto Montt	South America	Chile	Los Lagos
Chile/Puerto_Montt-PUC_MVL_0362/2020	EPI_ISL_801788	2020-05-11	South America	Chile	Los Lagos	Puerto Montt	South America	Chile	Los Lagos
Chile/RM-127525/2020	EPI_ISL_746600	2020-07-17	South America	Chile	Region Metropolitana de Santiago	Santiago	South America	Chile	Region Metropolitana de Santiago
Chile/RM-130072/2020	EPI_ISL_746620	2020-07-21	South America	Chile	Region Metropolitana de Santiago	Santiago	South America	Chile	Region Metropolitana de Santiago
Chile/RM-153750/2020	EPI_ISL_746486	2020-08-17	South America	Chile	Region Metropolitana de Santiago	Santiago	South America	Chile	Region Metropolitana de Santiago
Chile/RM-155723/2020	EPI_ISL_746663	2020-08-19	South America	Chile	Region Metropolitana de Santiago	Santiago	South America	Chile	Region Metropolitana de Santiago
Chile/RM-157658/2020	EPI_ISL_746679	2020-08-21	South America	Chile	Region Metropolitana de Santiago	Santiago	South America	Chile	Region Metropolitana de Santiago
Chile/RM-158209/2020	EPI_ISL_746686	2020-08-22	South America	Chile	Region Metropolitana de Santiago	Santiago	South America	Chile	Region Metropolitana de Santiago
Chile/RM-166412/2020	EPI_ISL_746698	2020-09-01	South America	Chile	Region Metropolitana de Santiago	Santiago	South America	Chile	Region Metropolitana de Santiago
Chile/RM-170148/2020	EPI_ISL_746712	2020-09-04	South America	Chile	Region Metropolitana de Santiago	Santiago	South America	Chile	Region Metropolitana de Santiago
Chile/RM-191591/2020	EPI_ISL_746748	2020-09-26	South America	Chile	Region Metropolitana de Santiago	Santiago	South America	Chile	Region Metropolitana de Santiago
Chile/RM-204488/2020	EPI_ISL_746763	2020-10-12	South America	Chile	Region Metropolitana de Santiago	Santiago	South America	Chile	Region Metropolitana de Santiago
Chile/RM-84569/2020	EPI_ISL_746807	2020-05-31	South America	Chile	Region Metropolitana de Santiago	Santiago	South America	Chile	Region Metropolitana de Santiago
Chile/RM-85089/2020	EPI_ISL_746811	2020-06-01	South America	Chile	Region Metropolitana de Santiago	Santiago	South America	Chile	Region Metropolitana de Santiago
Chile/RM-ISPCH-23/2020	EPI_ISL_445302	2020-03-21	South America	Chile	Region Metropolitana de Santiago	Santiago	South America	Chile	Region Metropolitana de Santiago
Chile/RM-ISPCH-30/2020	EPI_ISL_445309	2020-03-16	South America	Chile	Region Metropolitana de Santiago	Santiago	South America	Chile	Region Metropolitana de Santiago
Chile/Santiago-LL5209/2020	EPI_ISL_801575	2020-04-23	South America	Chile	Region Metropolitana de Santiago	Santiago	South America	Chile	Region Metropolitana de Santiago
Chile/Santiago-PUC_MVL_0024/2020	EPI_ISL_801615	2020-03-23	South America	Chile	Region Metropolitana de Santiago	Santiago	South America	Chile	Region Metropolitana de Santiago
Chile/Santiago-PUC_MVL_0030/2020	EPI_ISL_801621	2020-03-25	South America	Chile	Region Metropolitana de Santiago	Santiago	South America	Chile	Region Metropolitana de Santiago
Chile/Santiago-PUC_MVL_0358/2020	EPI_ISL_801785	2020-05-11	South America	Chile	Region Metropolitana de Santiago	Santiago	South America	Chile	Region Metropolitana de Santiago
Chile/Santiago-PUC_MVL_0523/2020	EPI_ISL_801843	2020-05-27	South America	Chile	Region Metropolitana de Santiago	Santiago	South America	Chile	Region Metropolitana de Santiago
Chile/Temuco-PUC_MVL_0242/2020	EPI_ISL_801741	2020-04-28	South America	Chile	Araucanía	Temuco	South America	Chile	Araucanía
Chile/VS-ISPCH-2/2020	EPI_ISL_445285	2020-03-14	South America	Chile	Valparaiso		South America	Chile	Valparaiso
Colombia/AMA-GUR-06729/2020	EPI_ISL_941109	2020-05-03	South America	Colombia	Departamento de Amazonas	Leticia	South America	Colombia	Departamento de Amazonas
Colombia/AMA-GUR-06745/2020	EPI_ISL_941121	2020-05-02	South America	Colombia	Departamento de Amazonas	Leticia	South America	Colombia	Departamento de Amazonas
Colombia/AMA-GUR-06770/2020	EPI_ISL_941134	2020-04-05	South America	Colombia	Departamento de Amazonas	Leticia	South America	Colombia	Departamento de Amazonas
Colombia/AMA-GUR-06771/2020	EPI_ISL_941135	2020-05-04	South America	Colombia	Departamento de Amazonas	Leticia	South America	Colombia	Departamento de Amazonas
Colombia/AMA-GUR-06786/2020	EPI_ISL_941141	2020-04-25	South America	Colombia	Departamento de Amazonas	Leticia	South America	Colombia	Departamento de Amazonas
Colombia/AMA-GUR-06809/2020	EPI_ISL_941151	2020-05-04	South America	Colombia	Departamento de Amazonas	Leticia	South America	Colombia	Departamento de Amazonas
Colombia/AMA-INS-103045/2020	EPI_ISL_526934	2020-04-28	South America	Colombia	Departamento de Amazonas		South America	Colombia	Departamento de Amazonas
Colombia/AMA-INS-VG-367/2021	EPI_ISL_956297	2021-01-04	South America	Colombia	Departamento de Amazonas		South America	Colombia	Departamento de Amazonas
Colombia/AMA-INS-VG-631/2021	EPI_ISL_956287	2021-01-23	South America	Brazil	Brazil		South America	Brazil	Brazil
Colombia/AMA-INS-VG-632/2021	EPI_ISL_956288	2021-01-13	South America	Colombia	Departamento de Amazonas		South America	Colombia	Departamento de Amazonas
Colombia/AMA-INS-VG-633/2021	EPI_ISL_956289	2021-01-12	South America	Colombia	Departamento de Amazonas		South America	Colombia	Departamento de Amazonas
Colombia/AMA-INS-VG-634/2021	EPI_ISL_956290	2021-01-12	South America	Colombia	Departamento de Amazonas		South America	Colombia	Departamento de Amazonas
Colombia/AMA-INS-VG-635/2021	EPI_ISL_956291	2021-01-22	South America	Colombia	Departamento de Amazonas		South America	Colombia	Departamento de Amazonas
Colombia/AMA-INS-VG-636/2021	EPI_ISL_956292	2021-01-22	South America	Colombia	Departamento de Amazonas		South America	Colombia	Departamento de Amazonas
Colombia/AMA-INS-VG-637/2021	EPI_ISL_956293	2021-01-20	South America	Colombia	Departamento de Amazonas		South America	Colombia	Departamento de Amazonas
Colombia/AMA-INS-VG-638/2021	EPI_ISL_956294	2021-01-18	South America	Colombia	Departamento de Amazonas		South America	Colombia	Departamento de Amazonas
Colombia/AMA-INS-VG-639/2021	EPI_ISL_956295	2021-01-21	South America	Colombia	Departamento de Amazonas		South America	Colombia	Departamento de Amazonas
Colombia/ANT-CWOHC-VG-RSEC00003C/2020	EPI_ISL_1091786	2020-07-15	South America	Colombia	Antioquia		South America	Colombia	Antioquia
Colombia/ANT-CWOHC-VG-SEC00011K/2021	EPI_ISL_1091779	2021-01-07	South America	Colombia	Antioquia		South America	Colombia	Antioquia
Colombia/ANT-CWOHC-VG-SEC00012L/2021	EPI_ISL_1091780	2021-01-04	South America	Colombia	Antioquia		South America	Colombia	Antioquia
Colombia/ANT-CWOHC-VG-SEC00013M/2021	EPI_ISL_1091781	2021-01-14	South America	Colombia	Antioquia		South America	Colombia	Antioquia
Colombia/ANT-CWOHC-VG-SEC00019S/2021	EPI_ISL_1091783	2021-01-06	South America	Colombia	Antioquia		South America	Colombia	Antioquia
Colombia/ANT-GUV-92146/2020	EPI_ISL_447761	2020-03-31	South America	Colombia	Antioquia	Medellin	South America	Colombia	Antioquia
Colombia/ANT-GUV-92218/2020	EPI_ISL_447765	2020-03-31	South America	Colombia	Antioquia	Itagui	South America	Colombia	Antioquia
Colombia/ANT-INS-01/2020	EPI_ISL_653756	2020-07-07	South America	Colombia	Antioquia	Medellin	South America	Colombia	Antioquia
Colombia/ANT-INS-103235/2020	EPI_ISL_739680	2020-11-13	South America	Colombia	Antioquia	Medellin	South America	Colombia	Antioquia
Colombia/ANT-INS-5/2020	EPI_ISL_653758	2020-08-26	South America	Colombia	Antioquia	Medellin	South America	Colombia	Antioquia
Colombia/ANT-INS-VG-180/2021	EPI_ISL_794666	2021-01-05	South America	Colombia	Antioquia		South America	Colombia	Antioquia
Colombia/ANT-INS-VG-181/2021	EPI_ISL_794667	2021-01-05	South America	Colombia	Antioquia		South America	Colombia	Antioquia
Colombia/ARA-INS-VG-518/2021	EPI_ISL_956300	2021-01-06	South America	Colombia	Arauca		South America	Colombia	Arauca
Colombia/ATL-INS-01/2020	EPI_ISL_653761	2020-06-08	South America	Colombia	Atlantico	Barranquilla	South America	Colombia	Atlantico
Colombia/ATL-INS-04/2020	EPI_ISL_653759	2020-06-06	South America	Colombia	Atlantico	Barranquilla	South America	Colombia	Atlantico
Colombia/ATL-INS-06/2020	EPI_ISL_653757	2020-06-26	South America	Colombia	Atlantico	Barranquilla	South America	Colombia	Atlantico
Colombia/ATL-INS-07/2020	EPI_ISL_653760	2020-07-08	South America	Colombia	Atlantico	Barranquilla	South America	Colombia	Atlantico
Colombia/ATL-INS-10/2020	EPI_ISL_653762	2020-08-20	South America	Colombia	Atlantico	Barranquilla	South America	Colombia	Atlantico
Colombia/ATL-INS-79743/2020	EPI_ISL_456145	2020-03-14	South America	Colombia	Atlantico	Barranquilla	South America	Colombia	Atlantico
Colombia/ATL-INS-88612/2020	EPI_ISL_498155	2020-03-25	South America	Colombia	Atlantico	Barranquilla	South America	Colombia	Atlantico
Colombia/ATL-INS-VG-217/2021	EPI_ISL_1092007	2021-01-03	South America	Colombia	Atlantico		South America	Colombia	Atlantico
Colombia/ATL-INS-VG-963/2020	EPI_ISL_1091923	2020-12-27	South America	Colombia	Cordoba CO		South America	Colombia	Cordoba CO
Colombia/BOG-INS-VG-231/2020	EPI_ISL_845635	2020-12-24	South America	Colombia	Bogota		South America	Colombia	Bogota
Colombia/BOG-INS-VG-262/2021	EPI_ISL_845638	2021-01-10	South America	Colombia	Bogota		South America	Colombia	Bogota
Colombia/BOG-INS-VG-264/2021	EPI_ISL_845640	2021-01-10	South America	Colombia	Bogota		South America	Colombia	Bogota
Colombia/BOG-INS-VG-266/2021	EPI_ISL_845641	2021-01-01	South America	Colombia	Bogota		South America	Colombia	Bogota
Colombia/BOG-INS-VG-33/2020	EPI_ISL_845620	2020-12-28	South America	Colombia	Bogota		South America	Colombia	Bogota
Colombia/BOG-INS-VG-40/2020	EPI_ISL_845621	2020-12-18	South America	Colombia	Bogota		South America	Colombia	Bogota
Colombia/BOG-INS-VG-42/2020	EPI_ISL_845623	2020-12-21	South America	Colombia	Bogota		South America	Colombia	Bogota
Colombia/BOG-INS-VG-57/2020	EPI_ISL_845627	2020-12-24	South America	Colombia	Bogota		South America	Colombia	Bogota
Colombia/BOL-INS-79890/2020	EPI_ISL_456148	2020-03-16	South America	Colombia	Bolivar	Cartagena	South America	Colombia	Bolivar
Colombia/BOL-INS-80191/2020	EPI_ISL_456122	2020-03-16	South America	Colombia	Bolivar	Cartagena	South America	Colombia	Bolivar
Colombia/BOL-INS-84730/2020	EPI_ISL_497738	2020-03-22	South America	Colombia	Bolivar	Cartagena	South America	Colombia	Bolivar
Colombia/BOY-GUR-0209/2020	EPI_ISL_447740	2020-03-28	South America	Colombia	Boyaca	Togui	South America	Colombia	Boyaca
Colombia/BOY-GVI-97349/2020	EPI_ISL_447797	2020-04-04	South America	Colombia	Boyaca	Santana	South America	Colombia	Boyaca
Colombia/BOY-GVI-97795/2020	EPI_ISL_447805	2020-04-04	South America	Colombia	Boyaca	Togui	South America	Colombia	Boyaca
Colombia/BOY-INS-VG-129/2020	EPI_ISL_1017701	2020-12-26	South America	Colombia	Boyaca		South America	Colombia	Boyaca
Colombia/BOY-INS-VG-60/2020	EPI_ISL_794663	2020-12-30	South America	Colombia	Boyaca		South America	Colombia	Boyaca
Colombia/CAL-GUR-0072/2020	EPI_ISL_447734	2020-03-26	South America	Colombia	Caldas	Anserma	South America	Colombia	Caldas
Colombia/CAL-INS-79489/2020	EPI_ISL_456123	2020-03-12	South America	Colombia	Caldas	Manizales	South America	Colombia	Caldas
Colombia/CAQ-INS-003003/2020	EPI_ISL_739672	2020-11-20	South America	Colombia	Caqueta		South America	Colombia	Caqueta
Colombia/CAU-INS-80705/2020	EPI_ISL_456124	2020-03-17	South America	Colombia	Cauca	Popayan	South America	Colombia	Cauca
Colombia/CAU-INS-89002/2020	EPI_ISL_498159	2020-03-31	South America	Colombia	Cauca	Santander de Quilichao	South America	Colombia	Cauca
Colombia/CES-GVI-97588/2020	EPI_ISL_447799	2020-04-04	South America	Colombia	Cesar	Valledupar	South America	Colombia	Cesar
Colombia/CES-INS-87973/2020	EPI_ISL_498153	2020-03-23	South America	Colombia	Cesar	Valledupar	South America	Colombia	Cesar
Colombia/CES-INS-89781/2020	EPI_ISL_498160	2020-03-31	South America	Colombia	Cesar	Valledupar	South America	Colombia	Cesar
Colombia/CES-INS-VG-248/2020	EPI_ISL_1092005	2020-12-26	South America	Colombia	Cesar		South America	Colombia	Cesar
Colombia/CHO-GUR-0787/2020	EPI_ISL_447750	2020-03-30	South America	Colombia	Choco	Quibdo	South America	Colombia	Choco
Colombia/COR-GVI-97517/2020	EPI_ISL_447816	2020-04-07	South America	Colombia	Cordoba CO	Tierralta	South America	Colombia	Cordoba CO
Colombia/COR-GVI-97527/2020	EPI_ISL_447817	2020-04-09	South America	Colombia	Cordoba CO	Monteria	South America	Colombia	Cordoba CO
Colombia/COR-INS-95319/2020	EPI_ISL_498163	2020-04-01	South America	Colombia	Cordoba CO	Cienaga de Oro	South America	Colombia	Cordoba CO
Colombia/COR-INS-VG-223/2021	EPI_ISL_1092006	2021-01-01	South America	Colombia	Cordoba CO		South America	Colombia	Cordoba CO
Colombia/CUN-GUR-0454/2020	EPI_ISL_447744	2020-03-28	South America	Colombia	Cundinamarca	Soacha	South America	Colombia	Cundinamarca
Colombia/CUN-GUR-1215/2020	EPI_ISL_447754	2020-03-31	South America	Colombia	Cundinamarca	Funza	South America	Colombia	Cundinamarca
Colombia/CUN-GVI-98087/2020	EPI_ISL_447812	2020-04-05	South America	Colombia	Cundinamarca	Zipaquira	South America	Colombia	Cundinamarca
Colombia/CUN-INS-96791/2020	EPI_ISL_498167	2020-04-03	South America	Colombia	Cundinamarca	Suesca	South America	Colombia	Cundinamarca
Colombia/CUN-INS-T1/2020	EPI_ISL_498168	2020-03-11	South America	Colombia	Tolima	Tolemaida	South America	Colombia	Tolima
Colombia/CUN-INS-T12/2020	EPI_ISL_498170	2020-03-11	South America	Colombia	Tolima	Tolemaida	South America	Colombia	Tolima
Colombia/DC-CIMBIUR-D18/2020	EPI_ISL_1040923	2020-07-13	South America	Colombia	Bogota		South America	Colombia	Bogota
Colombia/DC-CIMBIUR-D26/2020	EPI_ISL_1040921	2020-06-16	South America	Colombia	Bogota		South America	Colombia	Bogota
Colombia/DC-INS-197/2020	EPI_ISL_526971	2020-08-18	South America	Colombia	Bogota		South America	Colombia	Bogota
Colombia/DC-INS-2553/2020	EPI_ISL_653745	2020-08-06	South America	Colombia	Bogota		South America	Colombia	Bogota
Colombia/DC-INS-289/2020	EPI_ISL_526967	2020-07-07	South America	Colombia	Bogota		South America	Colombia	Bogota
Colombia/DC-INS-3334/2020	EPI_ISL_653754	2020-09-02	South America	Colombia	Bogota		South America	Colombia	Bogota
Colombia/DC-INS-3569/2020	EPI_ISL_653755	2020-06-30	South America	Colombia	Bogota		South America	Colombia	Bogota
Colombia/DC-INS-4283/2020	EPI_ISL_739671	2020-11-06	South America	Colombia	Bogota		South America	Colombia	Bogota
Colombia/DC-INS-4301/2020	EPI_ISL_739673	2020-11-09	South America	Colombia	Bogota		South America	Colombia	Bogota
Colombia/DC-INS-4909/2020	EPI_ISL_791086	2020-12-21	South America	Colombia	Bogota		South America	Colombia	Bogota
Colombia/DC-INS-78390/2020	EPI_ISL_418262	2020-03-06	South America	Colombia	Bogota		South America	Colombia	Bogota
Colombia/DC-INS-79190/2020	EPI_ISL_456120	2020-03-12	South America	Colombia	Bogota		South America	Colombia	Bogota
Colombia/DC-INS-84587/2020	EPI_ISL_653750	2020-03-24	South America	Colombia	Bogota		South America	Colombia	Bogota
Colombia/DC-INS-84861/2020	EPI_ISL_456116	2020-03-22	South America	Colombia	Bogota		South America	Colombia	Bogota
Colombia/DC-INS-SPBOG2062/2020	EPI_ISL_791084	2020-11-04	South America	Colombia	Bogota		South America	Colombia	Bogota
Colombia/DC-INS-VG-397/2021	EPI_ISL_1092008	2021-01-14	South America	Colombia	Bogota		South America	Colombia	Bogota
Colombia/DC-INS-VG-455/2021	EPI_ISL_1015735	2021-01-17	South America	Colombia	Bogota		South America	Colombia	Bogota
Colombia/DC-INS-VG-456/2021	EPI_ISL_956304	2021-01-10	South America	Colombia	Bogota		South America	Colombia	Bogota
Colombia/DC-INS-VG-457/2021	EPI_ISL_956305	2021-01-10	South America	Colombia	Bogota		South America	Colombia	Bogota
Colombia/DC-INS-VG-48/2020	EPI_ISL_794649	2020-12-30	South America	Colombia	Bogota		South America	Colombia	Bogota
Colombia/DC-INS-VG-49/2020	EPI_ISL_794650	2020-12-30	South America	Colombia	Bogota		South America	Colombia	Bogota
Colombia/DC-INS-VG-606/2021	EPI_ISL_956303	2021-01-17	South America	Colombia	Bogota		South America	Colombia	Bogota
Colombia/DC-INS-VG-68/2020	EPI_ISL_794659	2020-12-30	South America	Colombia	Bogota		South America	Colombia	Bogota
Colombia/DC-INS-VG-69/2020	EPI_ISL_794660	2020-12-30	South America	Colombia	Bogota		South America	Colombia	Bogota
Colombia/DC-INS-VG-71/2020	EPI_ISL_794661	2020-12-28	South America	Colombia	Bogota		South America	Colombia	Bogota
Colombia/GUR-02584/2020	EPI_ISL_941999	2020-04-17	South America	Colombia	Colombia		South America	Colombia	Colombia
Colombia/GUR-03269/2020	EPI_ISL_941970	2020-04-20	South America	Colombia	La Guajira	Riohacha	South America	Colombia	La Guajira
Colombia/GUR-03577/2020	EPI_ISL_941971	2020-04-22	South America	Colombia	Meta	Villavicencio	South America	Colombia	Meta
Colombia/GUR-03583/2020	EPI_ISL_941972	2020-04-22	South America	Colombia	Meta	Granada CO	South America	Colombia	Meta
Colombia/GUR-04533/2020	EPI_ISL_941975	2020-04-24	South America	Colombia	Cordoba CO	Santa Cruz de Lorica	South America	Colombia	Cordoba CO
Colombia/GUR-04814/2020	EPI_ISL_941976	2020-04-26	South America	Colombia	Choco	Union Panamericana	South America	Colombia	Choco
Colombia/GUR-04816/2020	EPI_ISL_941950	2020-04-26	South America	Colombia	Choco	Quibdo	South America	Colombia	Choco
Colombia/GUR-06373/2020	EPI_ISL_941946	2020-04-17	South America	Colombia	Magdalena	Santa Marta	South America	Colombia	Magdalena
Colombia/GUR-06494/2020	EPI_ISL_942000	2020-05-03	South America	Colombia	Magdalena	Santa Marta	South America	Colombia	Magdalena
Colombia/GUR-40200/2020	EPI_ISL_941996	2020-06-26	South America	Colombia	Magdalena	Santa Marta	South America	Colombia	Magdalena
Colombia/GUR-41385/2020	EPI_ISL_942004	2020-06-30	South America	Colombia	Cundinamarca	Funza	South America	Colombia	Cundinamarca
Colombia/GUR-41483/2020	EPI_ISL_941997	2020-07-01	South America	Colombia	Cundinamarca	Facatativa	South America	Colombia	Cundinamarca
Colombia/GUR-49945/2020	EPI_ISL_941947	2020-07-05	South America	Colombia	Atlantico	Soledad	South America	Colombia	Atlantico
Colombia/GVI-111145/2020	EPI_ISL_941984	2020-05-06	South America	Colombia	La Guajira	Riohacha	South America	Colombia	La Guajira
Colombia/GVI-111556/2020	EPI_ISL_941985	2020-05-05	South America	Colombia	Magdalena	Santa Marta	South America	Colombia	Magdalena
Colombia/GVI-133304/2020	EPI_ISL_941986	2020-05-29	South America	Colombia	Norte de Santander	Cucuta	South America	Colombia	Norte de Santander
Colombia/GVI-139542/2020	EPI_ISL_941942	2020-06-02	South America	Colombia	La Guajira	Riohacha	South America	Colombia	La Guajira
Colombia/GVI-150146/2020	EPI_ISL_942006	2020-06-10	South America	Colombia	Magdalena	Santa Marta	South America	Colombia	Magdalena
Colombia/GVI-152352/2020	EPI_ISL_941949	2020-06-16	South America	Colombia	La Guajira	Riohacha	South America	Colombia	La Guajira
Colombia/GVI-153306/2020	EPI_ISL_941943	2020-06-17	South America	Colombia	Magdalena	Santa Marta	South America	Colombia	Magdalena
Colombia/GVI-157319/2020	EPI_ISL_941989	2020-06-22	South America	Colombia	Boyaca	Tunja	South America	Colombia	Boyaca
Colombia/GVI-161641/2020	EPI_ISL_941994	2020-06-24	South America	Colombia	La Guajira	Riohacha	South America	Colombia	La Guajira
Colombia/GVI-163894/2020	EPI_ISL_941955	2020-06-27	South America	Colombia	Boyaca	Tunja	South America	Colombia	Boyaca
Colombia/HUI-GUR-0900/2020	EPI_ISL_447752	2020-03-30	South America	Colombia	Huila	Neiva	South America	Colombia	Huila
Colombia/HUI-GUR-0920/2020	EPI_ISL_447753	2020-03-30	South America	Colombia	Huila	Neiva	South America	Colombia	Huila
Colombia/HUI-GUV-92060/2020	EPI_ISL_447758	2020-03-31	South America	Colombia	Huila	Neiva	South America	Colombia	Huila
Colombia/HUI-GUV-92061/2020	EPI_ISL_447759	2020-03-31	South America	Colombia	Huila	Neiva	South America	Colombia	Huila
Colombia/HUI-GVI-97855/2020	EPI_ISL_447806	2020-04-04	South America	Colombia	Huila	Neiva	South America	Colombia	Huila
Colombia/HUI-GVI-97875/2020	EPI_ISL_447807	2020-04-04	South America	Colombia	Huila	Neiva	South America	Colombia	Huila
Colombia/HUI-GVI-98032/2020	EPI_ISL_447811	2020-04-05	South America	Colombia	Huila	Neiva	South America	Colombia	Huila
Colombia/INS-CUN-AG2/2020	EPI_ISL_526958	2020-07-17	South America	Colombia	Cundinamarca	Chia	South America	Colombia	Cundinamarca
Colombia/MAG-GVI-93450/2020	EPI_ISL_447777	2020-04-01	South America	Colombia	Magdalena	Santa Marta	South America	Colombia	Magdalena
Colombia/MAG-GVI-93457/2020	EPI_ISL_447778	2020-04-01	South America	Colombia	Magdalena	Santa Marta	South America	Colombia	Magdalena
Colombia/MAG-INS-101935/2020	EPI_ISL_456153	2020-04-22	South America	Colombia	Magdalena	Cienaga	South America	Colombia	Magdalena
Colombia/MAG-INS-87968/2020	EPI_ISL_498152	2020-03-25	South America	Colombia	Magdalena	Santa Marta	South America	Colombia	Magdalena
Colombia/MAG-INS-VG-471/2021	EPI_ISL_1017704	2021-01-16	South America	Colombia	Magdalena		South America	Colombia	Magdalena
Colombia/MET-INS-VG-209/2021	EPI_ISL_906535	2021-01-05	South America	Colombia	Meta		South America	Colombia	Meta
Colombia/NAR-GUR-0609/2020	EPI_ISL_447748	2020-03-29	South America	Colombia	Narino	Ipiales	South America	Colombia	Narino
Colombia/NAR-GUR-0627/2020	EPI_ISL_447749	2020-03-29	South America	Colombia	Narino	Ipiales	South America	Colombia	Narino
Colombia/NAR-INS-103303/2020	EPI_ISL_456154	2020-04-26	South America	Colombia	Narino	Tumaco	South America	Colombia	Narino
Colombia/NAR-INS-103313/2020	EPI_ISL_526956	2020-04-28	South America	Colombia	Narino		South America	Colombia	Narino
Colombia/NAR-INS-IP004/2020	EPI_ISL_791093	2020-12-08	South America	Colombia	Narino		South America	Colombia	Narino
Colombia/NAR-INS-IP005/2020	EPI_ISL_791094	2020-12-08	South America	Colombia	Narino		South America	Colombia	Narino
Colombia/NAR-INS-IP0610/2020	EPI_ISL_791096	2020-12-04	South America	Colombia	Narino		South America	Colombia	Narino
Colombia/NSA-INS-79504/2020	EPI_ISL_456130	2020-03-13	South America	Colombia	Norte de Santander	Cucuta	South America	Colombia	Norte de Santander
Colombia/NSA-INS-80656/2020	EPI_ISL_456126	2020-03-18	South America	Colombia	Norte de Santander	Cucuta	South America	Colombia	Norte de Santander
Colombia/NSA-INS-VG-108/2020	EPI_ISL_794656	2020-12-31	South America	Colombia	Norte de Santander		South America	Colombia	Norte de Santander
Colombia/NSA-NS-79852/2020	EPI_ISL_653752	2020-03-14	South America	Colombia	Norte de Santander		South America	Colombia	Norte de Santander
Colombia/PUT-INS-VG-764/2020	EPI_ISL_1017707	2020-11-26	South America	Colombia	Putumayo		South America	Colombia	Putumayo
Colombia/PUT-INS-VG-765/2020	EPI_ISL_1017708	2020-11-26	South America	Colombia	Putumayo		South America	Colombia	Putumayo
Colombia/PUT-INS-VG-768/2020	EPI_ISL_1017710	2020-11-26	South America	Colombia	Putumayo		South America	Colombia	Putumayo
Colombia/QUI-INS-79911/2020	EPI_ISL_456127	2020-03-15	South America	Colombia	Quindio	Armenia	South America	Colombia	Quindio
Colombia/QUI-INS-80663/2020	EPI_ISL_456128	2020-03-18	South America	Colombia	Quindio	Armenia	South America	Colombia	Quindio
Colombia/QUI-INS-85082/2020	EPI_ISL_497744	2020-03-23	South America	Colombia	Quindio	Armenia	South America	Colombia	Quindio
Colombia/RIS-GVI-98011/2020	EPI_ISL_447810	2020-04-05	South America	Colombia	Risaralda	Dosquebradas	South America	Colombia	Risaralda
Colombia/RIS-INS-82099/2020	EPI_ISL_456129	2020-03-19	South America	Colombia	Risaralda	Pereira	South America	Colombia	Risaralda
Colombia/RIS-INS-87267/2020	EPI_ISL_497745	2020-03-28	South America	Colombia	Risaralda	Pereira	South America	Colombia	Risaralda
Colombia/SAN-INS-0904/2020	EPI_ISL_739663	2020-10-31	South America	Colombia	Santander	Bucaramanga	South America	Colombia	Santander
Colombia/SAN-INS-79752/2020	EPI_ISL_456131	2020-03-14	South America	Colombia	Santander	Bucaramanga	South America	Colombia	Santander
Colombia/SAN-INS-80123/2020	EPI_ISL_456149	2020-03-15	South America	Colombia	Santander	Bucaramanga	South America	Colombia	Santander
Colombia/SAN-INS-94514/2020	EPI_ISL_456156	2020-04-06	South America	Colombia	Santander	Barrancabermeja	South America	Colombia	Santander
Colombia/SAP-INS-SPSAN01/2020	EPI_ISL_791087	2020-12-27	South America	Colombia	San Andres y Providencia		South America	Colombia	San Andres y Providencia
Colombia/SAP-INS-SPSAN02/2020	EPI_ISL_791088	2020-12-28	South America	Colombia	San Andres y Providencia		South America	Colombia	San Andres y Providencia
Colombia/TOL-INS-0345-T20/2020	EPI_ISL_526963	2020-04-14	South America	Colombia	Tolima	Tolemaida	South America	Colombia	Tolima
Colombia/TOL-INS-VG-112/2020	EPI_ISL_794653	2020-12-30	South America	Colombia	Tolima		South America	Colombia	Tolima
Colombia/VAC-GVI-93366/2020	EPI_ISL_447774	2020-04-01	South America	Colombia	Valle del Cauca	Cali	South America	Colombia	Valle del Cauca
Colombia/VAC-GVI-93496/2020	EPI_ISL_447784	2020-04-02	South America	Colombia	Valle del Cauca	Cali	South America	Colombia	Valle del Cauca
Colombia/VAC-GVI-97212/2020	EPI_ISL_447795	2020-04-04	South America	Colombia	Caldas	Anserma	South America	Colombia	Caldas
Colombia/VAC-INS-79773/2020	EPI_ISL_456134	2020-03-14	South America	Colombia	Valle del Cauca	Cali	South America	Colombia	Valle del Cauca
Colombia/VAC-INS-81264/2020	EPI_ISL_456140	2020-03-10	South America	Colombia	Cartago CO	Cartago CO	South America	Colombia	Cartago CO
Colombia/VAC-INS-96183/2020	EPI_ISL_456147	2020-04-01	South America	Colombia	Valle del Cauca	Cali	South America	Colombia	Valle del Cauca
Colombia/VAC-INS-RI-010/2021	EPI_ISL_906531	2021-01-13	South America	Colombia	Valle del Cauca		South America	Colombia	Valle del Cauca
Colombia/VAC-INS-RI-011/2021	EPI_ISL_956298	2021-01-13	South America	Colombia	Valle del Cauca		South America	Colombia	Valle del Cauca
Colombia/VAC-INS-VG-101/2020	EPI_ISL_794654	2020-12-30	South America	Colombia	Valle del Cauca		South America	Colombia	Valle del Cauca
Colombia/VID-INS-VG-627/2021	EPI_ISL_956284	2021-01-18	South America	Colombia	Vichada		South America	Colombia	Vichada
Colombia/VID-INS-VG-628/2021	EPI_ISL_956285	2021-01-18	South America	Colombia	Vichada		South America	Colombia	Vichada
Colombia/VID-INS-VG-629/2021	EPI_ISL_956286	2021-01-19	South America	Colombia	Vichada		South America	Colombia	Vichada
Colombia/un-CIAT-01/2020	EPI_ISL_445085	2020-04-02	South America	Colombia	Colombia		South America	Colombia	Colombia
Congo/Q001C100A3_2101-TM-r1-014/2020	EPI_ISL_912365	2020-12-23	Africa	Republic of the Congo	Brazzaville		Africa	Republic of the Congo	Brazzaville
Congo/Q001C106AH_2101-TM-r1-020/2020	EPI_ISL_912370	2020-12-23	Africa	Republic of the Congo	Brazzaville		Africa	Republic of the Congo	Brazzaville
Congo/Q001C113A0_2101-TM-r1-027/2021	EPI_ISL_912376	2021-01-04	Africa	Republic of the Congo	Brazzaville		Africa	Republic of the Congo	Brazzaville
Congo/Q001C114A8_2101-TM-r1-028/2021	EPI_ISL_912377	2021-01-04	Africa	Republic of the Congo	Brazzaville		Africa	Republic of the Congo	Brazzaville
Congo/Q001C130AO_2101-TM-r1-044/2021	EPI_ISL_912390	2021-01-07	Africa	Republic of the Congo	Brazzaville		Africa	Republic of the Congo	Brazzaville
Congo/UKT-002/2020	EPI_ISL_581487	2020-07-04	Africa	Republic of the Congo	Brazzaville		Africa	Republic of the Congo	Brazzaville
Congo/UKT-009/2020	EPI_ISL_581490	2020-06-06	Africa	Republic of the Congo	Brazzaville		Africa	Republic of the Congo	Brazzaville
Congo/UKT-014/2020	EPI_ISL_581492	2020-07-03	Africa	Republic of the Congo	Brazzaville		Africa	Republic of the Congo	Brazzaville
CostaRica/CRV-0017/2020	EPI_ISL_480321	2020-04-08	North America	Costa Rica	San Jose		North America	USA	New York
CostaRica/CRV-0022/2020	EPI_ISL_480326	2020-04-01	North America	Costa Rica	Heredia		North America	Costa Rica	Heredia
CostaRica/INC-0058/2020	EPI_ISL_512664	2020-06-18	North America	Costa Rica	Alajuela	Alajuela	North America	Costa Rica	Alajuela
CostaRica/INC-0129/2020	EPI_ISL_682268	2020-08-08	North America	Costa Rica	San Jose	Santiago de Puriscal	North America	Costa Rica	San Jose
CostaRica/INC-0130/2020	EPI_ISL_682269	2020-08-11	North America	Costa Rica	San Jose	Los Guido	North America	Costa Rica	San Jose
CostaRica/INC-0136/2020	EPI_ISL_682274	2020-08-13	North America	Costa Rica	San Jose		North America	Costa Rica	San Jose
CostaRica/INC-0142/2020	EPI_ISL_770006	2020-09-05	North America	Costa Rica	Puntarenas	Palmar	North America	Costa Rica	Puntarenas
CostaRica/INC-0144/2020	EPI_ISL_769990	2020-09-08	North America	Costa Rica	Alajuela	Grecia	North America	Costa Rica	Alajuela
CostaRica/INC-0175/2020	EPI_ISL_770030	2020-11-05	North America	Costa Rica	Puntarenas	Buenos Aires	North America	Costa Rica	Puntarenas
CostaRica/INC-0181/2020	EPI_ISL_770021	2020-11-18	North America	Costa Rica	San Jose	Barbacoas	North America	Costa Rica	San Jose
CostaRica/INC-0184/2020	EPI_ISL_770023	2020-11-24	North America	Costa Rica	San Jose	San Francisco de Dos Rios	North America	Costa Rica	San Jose
CostaRica/INC-0185/2020	EPI_ISL_770005	2020-11-25	North America	Costa Rica	Heredia	Paracito	North America	Costa Rica	Heredia
CostaRica/INC-0194/2020	EPI_ISL_914801	2020-12-14	North America	Costa Rica	Puntarenas	Puerto Cortes	North America	Costa Rica	Puntarenas
CostaRica/INC-0203/2020	EPI_ISL_914809	2020-12-18	North America	Costa Rica	Cartago CR	Oreamuno	North America	Costa Rica	Cartago CR
CostaRica/INC-0210/2021	EPI_ISL_914816	2021-01-03	North America	Costa Rica	Heredia	Puerto Viejo	North America	Costa Rica	Heredia
CostaRica/INC-0211/2020	EPI_ISL_914817	2020-12-31	North America	Costa Rica	Heredia	Horquetas	North America	Costa Rica	Heredia
CostaRica/INC-0212/2021	EPI_ISL_914818	2021-01-01	North America	Costa Rica	Limon	Guapiles	North America	Costa Rica	Limon
CostaRica/INC-0213/2020	EPI_ISL_914819	2020-12-31	North America	Costa Rica	Heredia	Sarapiqui	North America	Costa Rica	Heredia
CostaRica/INC-0250/2021	EPI_ISL_1067621	2021-01-22	North America	Costa Rica	Guanacaste	La Cruz	North America	Costa Rica	Guanacaste
CostaRica/INC-0260/2021	EPI_ISL_1067603	2021-01-27	North America	Costa Rica	San Jose	Moravia	North America	Costa Rica	San Jose
CostaRica/INC-0272/2021	EPI_ISL_1067595	2021-02-02	North America	Costa Rica	Puntarenas	Corredores	North America	Costa Rica	Puntarenas
CostaRica/INC-0275/2021	EPI_ISL_1067616	2021-02-06	North America	Costa Rica	San Jose	Goicoechea	North America	Costa Rica	San Jose
CostaRica/INC-0276/2021	EPI_ISL_1067605	2021-02-08	North America	Costa Rica	San Jose	San Jose	North America	Costa Rica	San Jose
CostaRica/INC-0277/2021	EPI_ISL_1067604	2021-02-10	North America	Costa Rica	Costa Rica		North America	Costa Rica	Costa Rica
CotedIvoire/BKE0018/2020	EPI_ISL_614350	2020-05-30	Africa	Côte d'Ivoire	Bouaké		Africa	Côte d'Ivoire	Bouaké
CotedIvoire/BKE0201/2020	EPI_ISL_614361	2020-06-16	Africa	Côte d'Ivoire	Bouaké		Africa	Côte d'Ivoire	Bouaké
CotedIvoire/BKE0891/2020	EPI_ISL_614389	2020-08-18	Africa	Côte d'Ivoire	Bouaké		Africa	Côte d'Ivoire	Bouaké
CotedIvoire/C04-0912/2020	EPI_ISL_681831	2020-07-29	Africa	Côte d'Ivoire	Bouaké	Brobo	Africa	Côte d'Ivoire	Bouaké
Crimea/RII-MH2936S/2020	EPI_ISL_733077	2020-09-21	Europe	Ukraine	Crimea	Simpheropol	Europe	Ukraine	Crimea
Crimea/RII-MH2937S/2020	EPI_ISL_733078	2020-09-21	Europe	Ukraine	Crimea	Alushta	Europe	Ukraine	Crimea
Crimea/SRC-80603/2020	EPI_ISL_428901	2020-03-23	Europe	Ukraine	Crimea	Crimea	Europe	Ukraine	Crimea
Croatia/52095_ID1647_12/2020	EPI_ISL_991178	2020-03-22	Europe	Croatia	Zagreb		Europe	Croatia	Zagreb
Croatia/52102_ID1647_19/2020	EPI_ISL_994658	2020-04-11	Europe	Croatia	Zagreb		Europe	Croatia	Zagreb
Croatia/HRV000_143/2021	EPI_ISL_1109493	2021-02-02	Europe	Croatia	Croatia		Europe	Croatia	Croatia
Croatia/HRV000_51/2021	EPI_ISL_1091185	2021-02-01	Europe	Croatia	Brod-Posavina County		Europe	Croatia	Brod-Posavina County
Croatia/HRV000_57/2021	EPI_ISL_1091178	2021-01-29	Europe	Croatia	Brod-Posavina County		Europe	Croatia	Brod-Posavina County
Croatia/Zagreb-14/2020	EPI_ISL_710555	2020-08-17	Europe	Croatia	Zagreb		Europe	Croatia	Zagreb
Croatia/Zagreb-8/2020	EPI_ISL_710572	2020-10-04	Europe	Croatia	Zagreb		Europe	Croatia	Zagreb
Cuba/USAFSAM-S030/2020	EPI_ISL_513312	2020-03-19	North America	Cuba	Cuba		North America	Cuba	Cuba
Curacao/CW-RIVM-10308/2020	EPI_ISL_636492	2020-03-10	South America	Curacao	Curacao		South America	Curacao	Curacao
Curacao/CW-RIVM-10309/2020	EPI_ISL_636493	2020-03-10	South America	Curacao	Curacao		South America	Curacao	Curacao
Curacao/CW-RIVM-10364/2020	EPI_ISL_636519	2020-08-11	South America	Curacao	Curacao		South America	Curacao	Curacao
Curacao/CW-RIVM-10366/2020	EPI_ISL_636521	2020-08-11	South America	Curacao	Curacao		South America	Curacao	Curacao
Curacao/CW-RIVM-11587/2021	EPI_ISL_1014596	2021-01-19	South America	Curacao	Curacao		South America	Curacao	Curacao
Curacao/CW-RIVM-11588/2021	EPI_ISL_1014595	2021-01-20	South America	Curacao	Curacao		South America	Curacao	Curacao
Curacao/CW-RIVM-11589/2021	EPI_ISL_1014594	2021-01-26	South America	Curacao	Curacao		South America	Curacao	Curacao
Curacao/CW-RIVM-11642/2021	EPI_ISL_1014592	2021-01-17	South America	Curacao	Curacao		South America	Curacao	Curacao
Curacao/CW-RIVM-11643/2021	EPI_ISL_1014591	2021-01-18	South America	Curacao	Curacao		South America	Curacao	Curacao
Curacao/CW-RIVM-11644/2021	EPI_ISL_1014590	2021-01-18	South America	Curacao	Curacao		South America	Curacao	Curacao
Curacao/CW-RIVM-11645/2021	EPI_ISL_1014589	2021-01-18	South America	Curacao	Curacao		South America	Curacao	Curacao
Curacao/CW-RIVM-11646/2021	EPI_ISL_1014588	2021-01-19	South America	Curacao	Curacao		South America	Curacao	Curacao
Curacao/CW-RIVM-11647/2021	EPI_ISL_1014587	2021-01-21	South America	Curacao	Curacao		South America	Curacao	Curacao
Curacao/CW-RIVM-11648/2021	EPI_ISL_1014269	2021-01-23	South America	Curacao	Curacao		South America	Curacao	Curacao
Curacao/CW-RIVM-11649/2021	EPI_ISL_1014586	2021-01-20	South America	Curacao	Curacao		South America	Curacao	Curacao
Curacao/CW-RIVM-11650/2021	EPI_ISL_1014585	2021-01-20	South America	Curacao	Curacao		South America	Curacao	Curacao
Curacao/CW-RIVM-11651/2021	EPI_ISL_1014584	2021-01-25	South America	Curacao	Curacao		South America	Curacao	Curacao
Curacao/CW-RIVM-11652/2021	EPI_ISL_1014583	2021-01-25	South America	Curacao	Curacao		South America	Curacao	Curacao
Curacao/CW-RIVM-11653/2021	EPI_ISL_1014582	2021-01-25	South America	Curacao	Curacao		South America	Curacao	Curacao
Curacao/CW-RIVM-11654/2021	EPI_ISL_1014581	2021-01-25	South America	Curacao	Curacao		South America	Curacao	Curacao
Curacao/CW-RIVM-11655/2021	EPI_ISL_1014580	2021-01-25	South America	Curacao	Curacao		South America	Curacao	Curacao
Curacao/CW-RIVM-13010/2021	EPI_ISL_1035061	2021-01-26	South America	Curacao	Curacao		South America	Curacao	Curacao
Curacao/CW-RIVM-13011/2021	EPI_ISL_1035771	2021-01-26	South America	Curacao	Curacao		South America	Curacao	Curacao
Curacao/CW-RIVM-13012/2021	EPI_ISL_1035770	2021-01-27	South America	Curacao	Curacao		South America	Curacao	Curacao
Curacao/CW-RIVM-13013/2021	EPI_ISL_1035769	2021-01-28	South America	Curacao	Curacao		South America	Curacao	Curacao
Curacao/CW-RIVM-13014/2021	EPI_ISL_1035768	2021-01-28	South America	Curacao	Curacao		South America	Curacao	Curacao
Curacao/CW-RIVM-13015/2021	EPI_ISL_1035767	2021-01-29	South America	Curacao	Curacao		South America	Curacao	Curacao
Curacao/CW-RIVM-13016/2021	EPI_ISL_1035766	2021-01-29	South America	Curacao	Curacao		South America	Curacao	Curacao
Curacao/CW-RIVM-13017/2021	EPI_ISL_1035765	2021-01-29	South America	Curacao	Curacao		South America	Curacao	Curacao
Curacao/CW-RIVM-13018/2021	EPI_ISL_1035764	2021-01-29	South America	Curacao	Curacao		South America	Curacao	Curacao
Curacao/CW-RIVM-13328/2021	EPI_ISL_1089962	2021-02-08	South America	Curacao	Curacao		South America	Curacao	Curacao
Curacao/CW-RIVM-13339/2021	EPI_ISL_1090036	2021-02-09	South America	Curacao	Curacao		South America	Curacao	Curacao
Curacao/CW-RIVM-13550/2021	EPI_ISL_1089992	2021-02-08	South America	Curacao	Curacao		South America	Curacao	Curacao
Curacao/CW-RIVM-13575/2021	EPI_ISL_1089997	2021-02-08	South America	Curacao	Curacao		South America	Curacao	Curacao
Curacao/CW-RIVM-13585/2021	EPI_ISL_1089999	2021-02-08	South America	Curacao	Curacao		South America	Curacao	Curacao
Curacao/CW-RIVM-21703/2020	EPI_ISL_1014579	2020-10-30	South America	Curacao	Curacao		South America	Curacao	Curacao
Curacao/CW-RIVM-21705/2020	EPI_ISL_1014577	2020-11-20	South America	Curacao	Curacao		South America	Curacao	Curacao
Curacao/CW-RIVM-21706/2020	EPI_ISL_1014576	2020-11-17	South America	Curacao	Curacao		South America	Curacao	Curacao
Curacao/CW-RIVM-21707/2020	EPI_ISL_1014575	2020-11-07	South America	Curacao	Curacao		South America	Curacao	Curacao
Curacao/CW-RIVM-21708/2020	EPI_ISL_1014574	2020-11-07	South America	Curacao	Curacao		South America	Curacao	Curacao
Curacao/CW-RIVM-21709/2020	EPI_ISL_1014573	2020-11-10	South America	Curacao	Curacao		South America	Curacao	Curacao
Curacao/CW-RIVM-21710/2020	EPI_ISL_1014572	2020-11-13	South America	Curacao	Curacao		South America	Curacao	Curacao
Curacao/CW-RIVM-21711/2020	EPI_ISL_1014571	2020-12-04	South America	Curacao	Curacao		South America	Curacao	Curacao
Curacao/CW-RIVM-21712/2020	EPI_ISL_1014570	2020-12-15	South America	Curacao	Curacao		South America	Curacao	Curacao
Curacao/CW-RIVM-21713/2020	EPI_ISL_1014569	2020-12-18	South America	Curacao	Curacao		South America	Curacao	Curacao
Curacao/CW-RIVM-21714/2020	EPI_ISL_1014568	2020-12-28	South America	Curacao	Curacao		South America	Curacao	Curacao
Curacao/CW-RIVM-21715/2020	EPI_ISL_1014567	2020-12-15	South America	Curacao	Curacao		South America	Curacao	Curacao
Curacao/CW-RIVM-21716/2020	EPI_ISL_1014566	2020-12-18	South America	Curacao	Curacao		South America	Curacao	Curacao
Curacao/CW-RIVM-21717/2020	EPI_ISL_1014565	2020-12-28	South America	Curacao	Curacao		South America	Curacao	Curacao
Curacao/CW-RIVM-21718/2020	EPI_ISL_1014564	2020-10-31	South America	Curacao	Curacao		South America	Curacao	Curacao
Curacao/CW-RIVM-21719/2020	EPI_ISL_1014563	2020-10-31	South America	Curacao	Curacao		South America	Curacao	Curacao
Curacao/CW-RIVM-21720/2020	EPI_ISL_1014562	2020-10-30	South America	Curacao	Curacao		South America	Curacao	Curacao
Curacao/CW-RIVM-21722/2020	EPI_ISL_1014560	2020-10-12	South America	Curacao	Curacao		South America	Curacao	Curacao
Curacao/CW-RIVM-21723/2020	EPI_ISL_1014559	2020-10-08	South America	Curacao	Curacao		South America	Curacao	Curacao
Curacao/CW-RIVM-21725/2020	EPI_ISL_1014558	2020-10-26	South America	Curacao	Curacao		South America	Curacao	Curacao
Curacao/CW-RIVM-21727/2020	EPI_ISL_1014556	2020-12-18	South America	Curacao	Curacao		South America	Curacao	Curacao
Curacao/CW-RIVM-21728/2020	EPI_ISL_1014555	2020-12-26	South America	Curacao	Curacao		South America	Curacao	Curacao
Curacao/CW-RIVM-21729/2020	EPI_ISL_1014554	2020-12-04	South America	Curacao	Curacao		South America	Curacao	Curacao
Curacao/CW-RIVM-21730/2020	EPI_ISL_1014553	2020-12-16	South America	Curacao	Curacao		South America	Curacao	Curacao
Curacao/CW-RIVM-21731/2020	EPI_ISL_1014552	2020-12-23	South America	Curacao	Curacao		South America	Curacao	Curacao
Curacao/CW-RIVM-21732/2020	EPI_ISL_1014551	2020-12-12	South America	Curacao	Curacao		South America	Curacao	Curacao
Curacao/CW-RIVM-21733/2020	EPI_ISL_1014550	2020-12-18	South America	Curacao	Curacao		South America	Curacao	Curacao
Curacao/CW-RIVM-21734/2020	EPI_ISL_1014549	2020-12-26	South America	Curacao	Curacao		South America	Curacao	Curacao
Cyprus/007/2020	EPI_ISL_463747	2020-04-17	Europe	Cyprus	Cyprus		Europe	Cyprus	Cyprus
CzechRepublic/ChVir1630/2020	EPI_ISL_416742	2020-02-29	Europe	Czech Republic	Prague		Europe	Czech Republic	Prague
CzechRepublic/IAB20-016-001/2020	EPI_ISL_779711	2020-07-06	Europe	Czech Republic	South Moravian Region	Brno	Europe	Czech Republic	South Moravian Region
CzechRepublic/IAB20_016_002/2020	EPI_ISL_889331	2020-07-06	Europe	Czech Republic	South Moravian Region	Brno	Europe	Czech Republic	South Moravian Region
CzechRepublic/IAB20_016_034/2020	EPI_ISL_889359	2020-07-29	Europe	Czech Republic	Prague		Europe	Czech Republic	Prague
CzechRepublic/IAB20_016_234/2020	EPI_ISL_889360	2020-07-29	Europe	Czech Republic	Prague		Europe	Czech Republic	Prague
CzechRepublic/IAB20_016_331/2020	EPI_ISL_889439	2020-10-06	Europe	Czech Republic	Olomouc Region		Europe	Czech Republic	Olomouc Region
CzechRepublic/NRL-10549/2020	EPI_ISL_693681	2020-10-29	Europe	Czech Republic	Prague		Europe	Czech Republic	Prague
CzechRepublic/NRL-10552/2020	EPI_ISL_693670	2020-10-29	Europe	Czech Republic	Central Bohemian Region	Zdiby	Europe	Czech Republic	Central Bohemian Region
CzechRepublic/NRL-10560/2020	EPI_ISL_693667	2020-10-30	Europe	Czech Republic	Prague		Europe	Czech Republic	Prague
CzechRepublic/NRL-10565/2020	EPI_ISL_693676	2020-10-30	Europe	Czech Republic	Prague		Europe	Czech Republic	Prague
CzechRepublic/NRL-10582/2020	EPI_ISL_693671	2020-10-30	Europe	Czech Republic	Moravian-Silesian Region	Ostrava	Europe	Czech Republic	Moravian-Silesian Region
CzechRepublic/NRL-10717/2020	EPI_ISL_693666	2020-11-03	Europe	Czech Republic	Prague		Europe	Czech Republic	Prague
CzechRepublic/NRL-10720/2020	EPI_ISL_693669	2020-11-03	Europe	Czech Republic	Czech Republic		Europe	Czech Republic	Czech Republic
CzechRepublic/NRL-5593/2020	EPI_ISL_584079	2020-04-01	Europe	Czech Republic	Southern Bohemia Region	Pisek	Europe	Czech Republic	Southern Bohemia Region
CzechRepublic/NRL-7322-2/2020	EPI_ISL_584075	2020-06-19	Europe	Czech Republic	Liberec Region	Liberec	Europe	Ukraine	Ukraine
CzechRepublic/NRL_10533/2020	EPI_ISL_737029	2020-10-29	Europe	Czech Republic	Prague		Europe	Czech Republic	Prague
CzechRepublic/NRL_11017/2020	EPI_ISL_737027	2020-11-09	Europe	Czech Republic	Central Bohemian Region	Beroun	Europe	Czech Republic	Central Bohemian Region
CzechRepublic/NRL_11457/2020	EPI_ISL_792695	2020-11-23	Europe	Czech Republic	Usti nad Labem	Litomerice	Europe	Czech Republic	Usti nad Labem
CzechRepublic/NRL_11501/2020	EPI_ISL_792696	2020-11-25	Europe	Czech Republic	Prague		Europe	Czech Republic	Prague
CzechRepublic/NRL_12173/2020	EPI_ISL_850675	2020-12-21	Europe	Czech Republic	Central Bohemian Region	Tehovec	Europe	Czech Republic	Central Bohemian Region
CzechRepublic/NRL_12188/2020	EPI_ISL_850676	2020-12-21	Europe	Czech Republic	Central Bohemian Region	Tehovec	Europe	Czech Republic	Central Bohemian Region
CzechRepublic/NRL_137-2/2021	EPI_ISL_960439	2021-01-04	Europe	Czech Republic	Zlín Region	Hluk	Europe	Czech Republic	Zlín Region
CzechRepublic/NRL_238/2021	EPI_ISL_850683	2021-01-04	Europe	Czech Republic	Prague		Europe	Czech Republic	Prague
CzechRepublic/NRL_239/2021	EPI_ISL_850684	2021-01-05	Europe	Czech Republic	Prague		Europe	Czech Republic	Prague
CzechRepublic/NRL_241/2021	EPI_ISL_850686	2021-01-05	Europe	Czech Republic	Prague		Europe	Czech Republic	Prague
CzechRepublic/NRL_276/2021	EPI_ISL_882952	2021-01-06	Europe	Czech Republic	Prague		Asia	United Arab Emirates	Dubai
CzechRepublic/NRL_551-1/2021	EPI_ISL_960404	2021-01-08	Europe	Czech Republic	Central Bohemian Region	Nymburk	Europe	Czech Republic	Central Bohemian Region
CzechRepublic/NRL_551-2/2021	EPI_ISL_960405	2021-01-11	Europe	Czech Republic	Central Bohemian Region	Nymburk	Europe	Czech Republic	Central Bohemian Region
CzechRepublic/NRL_6849-7/2020	EPI_ISL_577630	2020-09-15	Europe	Czech Republic	Prague		Europe	Czech Republic	Prague
CzechRepublic/NRL_8460/2020	EPI_ISL_577636	2020-08-25	Europe	Czech Republic	Prague		Europe	Slovakia	Slovakia
CzechRepublic/NRL_9893/2020	EPI_ISL_626620	2020-10-12	Europe	Czech Republic	Czech Republic		Europe	Czech Republic	Czech Republic
CzechRepublic/NRL_99/2021	EPI_ISL_850671	2021-01-03	Europe	Czech Republic	Prague		Europe	Ukraine	Ukraine
CzechRepublic/Tilia-12/2021	EPI_ISL_906053	2021-01-18	Europe	Czech Republic	Central Bohemian Region	Slaný	Europe	Czech Republic	Central Bohemian Region
DRC/5964/2020	EPI_ISL_496500	2020-05-07	Africa	Democratic Republic of the Congo	Kinshasa		Africa	Democratic Republic of the Congo	Kinshasa
DRC/867/2021	EPI_ISL_965124	2021-01-30	Africa	Democratic Republic of the Congo	Lualaba		Africa	Democratic Republic of the Congo	Lualaba
DRC/D09-0700/2020	EPI_ISL_636987	2020-06-08	Africa	Democratic Republic of the Congo	Kinshasa		Africa	Democratic Republic of the Congo	Kinshasa
Denmark/DCGC-1485/2020	EPI_ISL_617969	2020-06-01	Europe	Denmark	Hovedstaden		Europe	Denmark	Hovedstaden
Denmark/DCGC-15194/2020	EPI_ISL_713245	2020-11-23	Europe	Denmark	Hovedstaden		Europe	Denmark	Hovedstaden
Denmark/DCGC-1634/2020	EPI_ISL_618962	2020-04-06	Europe	Denmark	Hovedstaden		Europe	Denmark	Hovedstaden
Denmark/DCGC-1815/2020	EPI_ISL_617959	2020-05-25	Europe	Denmark	Hovedstaden		Europe	Denmark	Hovedstaden
Denmark/DCGC-20150/2020	EPI_ISL_747639	2020-12-07	Europe	Denmark	Syddanmark		Europe	Denmark	Syddanmark
Denmark/DCGC-44500/2021	EPI_ISL_1024878	2021-02-01	Europe	Denmark	Midtjylland		Europe	Denmark	Midtjylland
Denmark/DCGC-45455/2020	EPI_ISL_1025833	2020-12-21	Europe	Denmark	Hovedstaden		Europe	Denmark	Hovedstaden
Denmark/DCGC-46379/2021	EPI_ISL_1065889	2021-02-08	Europe	Denmark	Hovedstaden		Europe	Denmark	Hovedstaden
Denmark/DCGC-8911/2020	EPI_ISL_625742	2020-11-02	Europe	Denmark	Syddanmark		Europe	Denmark	Syddanmark
DominicanRepublic/CDC-9KZX-8454/2020	EPI_ISL_906851	2020-12-27	North America	Dominican Republic	Dominican Republic		North America	Dominican Republic	Dominican Republic
DominicanRepublic/ICGEB_UNIBE022/2020	EPI_ISL_525467	2020-05-05	North America	Dominican Republic	Dominican Republic		North America	Dominican Republic	Dominican Republic
DominicanRepublic/ICGEB_UNIBE032.2/2020	EPI_ISL_525468	2020-05-06	North America	Dominican Republic	Dominican Republic		North America	Dominican Republic	Dominican Republic
Ecuador/178328/2021	EPI_ISL_940777	2021-01-04	South America	Ecuador	Guayas	Duran	South America	Ecuador	Guayas
Ecuador/178343/2021	EPI_ISL_940821	2021-01-04	South America	Ecuador	Guayas	Duran	South America	Ecuador	Guayas
Ecuador/178620/2020	EPI_ISL_940775	2020-12-30	South America	Ecuador	Manabi	Chone	South America	Ecuador	Manabi
[truncated: 1,626 more rows]
